# Supplementary material for: PMF proteins mediate mitochondrial fusion in Arabidopsis
Source: Proc Natl Acad Sci U S A. 2026 Apr 22;123(17):e2601242123. doi: 10.1073/pnas.2601242123 (PMC13123921; doi:10.1073/pnas.2601242123)
Supplement: Supplementary file 2 — Dataset S01 (XLSX) [file pnas.2601242123.sd01.xlsx]

## Sheet: Enriched candidates
Dataset S1: PMF1 proxiome identified by proximity labeling proteomics.
ID	Symbols	Description	PMF1_vs_Ctrl1_p.val	PMF1_vs_Ctrl2_p.val	PMF1_vs_Ctrl1_log2(ratio)	PMF1_vs_Ctrl2_log2(ratio)
AT4G04180		P-loop containing nucleoside triphosphate hydrolases superfamily protein	2.13e-06	6.72e-08	7.49	9.66
AT1G79380		Ca(2)-dependent phospholipid-binding protein (Copine) family	1.02e-06	3.82e-07	7.19	7.74
AT1G55160	PMF1	unknown protein; FUNCTIONS IN: molecular_function unknown; INVOLVED IN: biological_process unknown; LOCATED IN: mitochondrion, plastid; EXPRESSED IN: 24 plant structures; EXPRESSED DURING: 13 growth stages; BEST Arabidopsis thaliana protein match is: unknown protein (TAIR:AT2G19530.1); Has 63 Blast hits to 63 proteins in 14 species: Archae - 0; Bacteria - 0; Metazoa - 0; Fungi - 0; Plants - 63; V…	3.39e-05	1.05e-06	5.87	7.8
AT1G18480		Calcineurin-like metallo-phosphoesterase superfamily protein	7.49e-06	3.11e-06	7.2	7.73
AT1G25380	ATNDT2, NDT2	NAD+ transporter 2	1e-05	1.08e-05	7.01	6.97
AT5G43970	TOM22-V	translocase of outer membrane 22-V	5.75e-05	1.28e-05	7.38	8.42
AT1G52200		PLAC8 family protein	0.00312459	4.24e-05	3.36	5.34
AT3G02880		Leucine-rich repeat protein kinase family protein	0.000303952	6.03e-05	4.63	5.42
ATCG00760	RPL36	ribosomal protein L36	0.00923594	6.48e-05	4.65	8.33
AT2G35720	OWL1	DNAJ heat shock N-terminal domain-containing protein	8.58e-05	6.6e-05	5.47	5.6
AT5G27660		Trypsin family protein with PDZ domain	0.000518226	6.82e-05	4.51	5.52
AT1G78880		Ubiquitin-specific protease family C19-related protein	0.00061875	7.01e-05	4.4	5.47
AT3G24550	ATPERK1, PERK1	proline extensin-like receptor kinase 1	0.0137353	7.65e-05	2.73	5.14
AT2G20800	NDB4	NAD(P)H dehydrogenase B4	0.0273641	9.74e-05	2.73	5.72
AT1G04280		P-loop containing nucleoside triphosphate hydrolases superfamily protein	0.000998874	0.000181367	4.24	5.09
AT1G16860		Ubiquitin-specific protease family C19-related protein	0.0160419	0.000201137	2.95	5.2
AT1G65010		Plant protein of unknown function (DUF827)	0.00114788	0.000211448	4.04	4.86
AT3G43980		Ribosomal protein S14p/S29e family protein	0.00639181	0.000224839	5.2	7.79
AT3G27930	OM47	unknown protein; FUNCTIONS IN: molecular_function unknown; LOCATED IN: cellular_component unknown; EXPRESSED IN: 23 plant structures; EXPRESSED DURING: 14 growth stages.	0.00142841	0.000240943	4.63	5.64
AT4G00290	MSL1	Mechanosensitive ion channel protein	7.25e-05	0.000273569	5.98	5.26
AT1G73660		protein tyrosine kinase family protein	0.00016119	0.000282805	5.02	4.74
AT3G07020		UDP-Glycosyltransferase superfamily protein	0.00623909	0.000330504	3.36	4.82
AT4G10040	CYTC-2	cytochrome c-2	0.0132818	0.000354124	3.78	6.08
AT4G17300	NS1, OVA8, ATNS1	Class II aminoacyl-tRNA and biotin synthetases superfamily protein	0.0017658	0.000405459	3.9	4.61
AT3G27080	TOM20-3	translocase of outer membrane 20 kDa subunit 3	0.000736008	0.000444939	6.45	6.82
AT3G08950	HCC1	electron transport SCO1/SenC family protein	0.00205766	0.000636406	4.53	5.21
AT1G14060		GCK domain-containing protein	0.017189	0.000712939	2.47	3.85
AT1G24267		Protein of unknown function (DUF1664)	0.00597162	0.000730141	3.68	4.82
AT3G47930	ATGLDH, GLDH	L-galactono-1,4-lactone dehydrogenase	0.000413973	0.000740969	4.62	4.33
AT3G11070	Tob55-1	Outer membrane OMP85 family protein	0.0345111	0.000771145	2.56	4.56
AT1G77120	ADH1, ADH, ATADH, ATADH1	alcohol dehydrogenase 1	0.043048	0.000788284	2.37	4.42
AT5G06260		TLD-domain containing nucleolar protein	0.00651008	0.000789685	3.36	4.42
AT5G41685	TOM7-1	Mitochondrial outer membrane translocase complex, subunit Tom7	0.00250137	0.000801995	4.9	5.63
AT5G09420	ATTOC64-V, MTOM64, TOC64-V, OM64, AtmtOM64	translocon at the outer membrane of chloroplasts 64-V	0.0049036	0.000802741	4.2	5.29
AT1G04610	YUC3	YUCCA 3	0.00506622	0.000803045	4.82	6.1
AT5G37590		Tetratricopeptide repeat (TPR)-like superfamily protein	0.0148538	0.000819374	3.03	4.53
AT5G04890	RTM2	HSP20-like chaperones superfamily protein	0.00637515	0.000850098	3.6	4.68
AT3G63260	ATMRK1	Protein kinase superfamily protein	0.00375556	0.000899977	4.41	5.27
AT2G38710		AMMECR1 family	0.0107516	0.000976989	3.85	5.35
AT4G21620		glycine-rich protein	0.00639319	0.00113573	4.07	5.12
AT5G40930	TOM20-4	translocase of outer membrane 20-4	0.00668812	0.00124754	4.63	5.8
AT3G61170		Tetratricopeptide repeat (TPR)-like superfamily protein	0.00515002	0.001283	4.58	5.5
AT4G35450	AKR2, AFT, AKR2A	ankyrin repeat-containing protein 2	0.0014486	0.00136483	3.96	3.99
AT5G62640	ELF5	proline-rich family protein	0.0155757	0.00139284	2.87	4.07
AT1G64500		Glutaredoxin family protein	0.00954889	0.00139296	3.05	3.98
AT3G16370		GDSL-like Lipase/Acylhydrolase superfamily protein	0.00100842	0.00160593	4.74	4.48
AT4G20260	ATPCAP1, PCAP1	plasma-membrane associated cation-binding protein 1	0.0281045	0.001713	3.08	4.77
ATMG00285	NAD2A, NAD2.1, NAD2	NADH dehydrogenase 2A	0.042515	0.00195416	2.45	4.09
AT2G35900		unknown protein; FUNCTIONS IN: molecular_function unknown; INVOLVED IN: biological_process unknown; LOCATED IN: nucleus; EXPRESSED IN: 20 plant structures; EXPRESSED DURING: 13 growth stages; Has 32 Blast hits to 32 proteins in 12 species: Archae - 0; Bacteria - 0; Metazoa - 0; Fungi - 0; Plants - 32; Viruses - 0; Other Eukaryotes - 0 (source: NCBI BLink).	0.0058371	0.0019657	3.82	4.43
AT5G55610		unknown protein; LOCATED IN: mitochondrion, plastid, membrane; EXPRESSED IN: 25 plant structures; EXPRESSED DURING: 13 growth stages; Has 35333 Blast hits to 34131 proteins in 2444 species: Archae - 798; Bacteria - 22429; Metazoa - 974; Fungi - 991; Plants - 531; Viruses - 0; Other Eukaryotes - 9610 (source: NCBI BLink).	0.0320165	0.00266489	2.56	3.86
AT5G44290		Protein kinase superfamily protein	0.0176963	0.00284921	2.78	3.68
AT4G16700	PSD1	phosphatidylserine decarboxylase 1	0.00239872	0.00298047	4.39	4.27
AT2G22060		BEST Arabidopsis thaliana protein match is: Galactose oxidase/kelch repeat superfamily protein (TAIR:AT2G22030.1); Has 148 Blast hits to 148 proteins in 2 species: Archae - 0; Bacteria - 0; Metazoa - 0; Fungi - 0; Plants - 148; Viruses - 0; Other Eukaryotes - 0 (source: NCBI BLink).	0.00387457	0.0031068	3.89	4.01
AT5G20080	CBR2	FAD/NAD(P)-binding oxidoreductase	0.0456135	0.00326091	3.14	4.97
AT5G50600	ATHSD1, HSD1	hydroxysteroid dehydrogenase 1	0.0301414	0.00334359	2.83	4.08
AT2G38530	LTP2, LP2, cdf3	lipid transfer protein 2	0.000476556	0.00342154	5.7	4.5
AT5G23395	MIA40	Cox19-like CHCH family protein	0.0117349	0.00354652	4.79	5.74
AT5G56190		Transducin/WD40 repeat-like superfamily protein	0.00624731	0.00356929	4.28	4.64
AT1G63460	GPX8, ATGPX8	glutathione peroxidase 8	0.0221062	0.003856	2.67	3.55
AT4G31170		Protein kinase superfamily protein	0.00642378	0.00392052	4.73	5.08
AT4G31830		unknown protein; Has 42 Blast hits to 42 proteins in 10 species: Archae - 0; Bacteria - 0; Metazoa - 0; Fungi - 0; Plants - 42; Viruses - 0; Other Eukaryotes - 0 (source: NCBI BLink).	0.0285777	0.00398766	3.16	4.4
AT1G18160		Protein kinase superfamily protein	0.00472905	0.00400348	3.71	3.8
AT5G59310	LTP4	lipid transfer protein 4	0.00264253	0.00420116	3.9	3.66
AT4G11010	NDPK3	nucleoside diphosphate kinase 3	0.0169382	0.00423001	3.92	4.89
AT2G47510	FUM1	fumarase 1	0.00667405	0.00519431	4.26	4.42
AT4G36890	IRX14	Nucleotide-diphospho-sugar transferases superfamily protein	0.0304976	0.00558943	2.53	3.4
AT1G47278		unknown protein; FUNCTIONS IN: molecular_function unknown; INVOLVED IN: biological_process unknown; LOCATED IN: cellular_component unknown; Has 37 Blast hits to 37 proteins in 14 species: Archae - 0; Bacteria - 0; Metazoa - 0; Fungi - 0; Plants - 36; Viruses - 0; Other Eukaryotes - 1 (source: NCBI BLink).	0.0493369	0.00585221	3.65	5.43
AT5G21105		Plant L-ascorbate oxidase	0.00220823	0.00602388	4.26	3.71
AT2G14170	ALDH6B2	aldehyde dehydrogenase 6B2	0.0016867	0.0070215	4.93	4.06
AT4G17100		CONTAINS InterPro DOMAIN/s: Endoribonuclease XendoU (InterPro:IPR018998); Has 943 Blast hits to 770 proteins in 162 species: Archae - 0; Bacteria - 61; Metazoa - 472; Fungi - 40; Plants - 78; Viruses - 35; Other Eukaryotes - 257 (source: NCBI BLink).	0.0498458	0.00703568	2.66	3.85
AT3G13060	ECT5	evolutionarily conserved C-terminal region 5	0.0157477	0.00754615	4.43	5.01
AT3G28720		SWIB/MDM2 domain superfamily protein	0.0353894	0.00761143	2.57	3.4
AT3G01490		Protein kinase superfamily protein	0.00300955	0.00831348	5.02	4.33
AT5G12000		Protein kinase protein with adenine nucleotide alpha hydrolases-like domain	0.028054	0.00907366	3.61	4.42
AT2G20420		ATP citrate lyase (ACL) family protein	0.0359537	0.00913439	2.98	3.85
AT3G63190	RRF, HFP108, cpRRF, AtcpRRF	ribosome recycling factor, chloroplast precursor	0.00216038	0.0100353	4.6	3.69
AT3G10370	SDP6	FAD-dependent oxidoreductase family protein	0.00220376	0.0101506	3.69	2.96
AT1G27390	TOM20-2	translocase outer membrane 20-2	0.0061861	0.0104973	4.33	3.99
AT3G57520	AtSIP2, SIP2	seed imbibition 2	0.0130607	0.0105301	3.31	3.43
AT1G54150		E3 Ubiquitin ligase family protein	0.000799165	0.0107382	4.59	3.23
AT1G54990	AXR4, RGR, RGR1	alpha/beta-Hydrolases superfamily protein	0.00930699	0.0118309	3.26	3.14
AT4G05020	NDB2	NAD(P)H dehydrogenase B2	0.000380261	0.01293	4.31	2.71
AT5G61810	APC1	Mitochondrial substrate carrier family protein	0.0109227	0.0131038	3.07	2.98
AT4G12740		HhH-GPD base excision DNA repair family protein	0.0237465	0.0150717	5.76	6.27
AT1G24190	SNL3	SIN3-like 3	0.011682	0.0151642	3.53	3.37
AT2G36070	ATTIM44-2, TIM44-2	translocase inner membrane subunit 44-2	0.0225729	0.0166352	3.21	3.4
AT3G05230		Signal peptidase subunit	0.0107498	0.0172487	3.55	3.27
AT4G15550	IAGLU	indole-3-acetate beta-D-glucosyltransferase	0.0213488	0.0176543	3.13	3.24
AT4G12650		Endomembrane protein 70 protein family	0.0359375	0.018729	2.33	2.66
AT5G56090	COX15	cytochrome c oxidase 15	0.0370603	0.0196737	2.63	2.99
AT5G42150		Glutathione S-transferase family protein	0.0100181	0.0205747	4.6	4.05
AT5G22350	ELM1	Protein of unknown function (DUF1022)	0.0605209	0.0206758	2.3	2.92
AT5G01210		HXXXD-type acyl-transferase family protein	0.0231558	0.0208778	3.02	3.08
AT5G10940		transducin family protein / WD-40 repeat family protein	0.0467776	0.021833	2.1	2.47
AT2G19080	MTX1	metaxin-related	0.0279612	0.0218656	3.12	3.27
AT3G03060		P-loop containing nucleoside triphosphate hydrolases superfamily protein	0.0338664	0.0220448	2.21	2.42
AT1G75200		flavodoxin family protein / radical SAM domain-containing protein	0.0356143	0.0225411	2.86	3.14
AT1G55670	PSAG	photosystem I subunit G	0.0106314	0.0230624	4.63	4.03
AT2G20260	PSAE-2	photosystem I subunit E-2	0.0112086	0.0238679	4.71	4.11
AT1G80930		MIF4G domain-containing protein / MA3 domain-containing protein	0.0237035	0.0244202	3.24	3.22
AT3G21670		Major facilitator superfamily protein	0.0430699	0.0263985	2.65	2.95
AT2G24280		alpha/beta-Hydrolases superfamily protein	0.00855352	0.0282616	3.41	2.75
AT1G73180		Eukaryotic translation initiation factor eIF2A family protein	0.027157	0.0305716	2.59	2.52
AT5G61220		LYR family of Fe/S cluster biogenesis protein	0.0208911	0.03096	3.28	3.03
AT4G32260		ATPase, F0 complex, subunit B/B', bacterial/chloroplast	0.0300488	0.0320323	3.77	3.72
AT3G08890		Protein of unknown function, DUF538	0.00760274	0.0321811	3.03	2.34
AT3G51550	FER	Malectin/receptor-like protein kinase family protein	0.0497723	0.0326445	2.34	2.57
AT5G57370		unknown protein; CONTAINS InterPro DOMAIN/s: Protein of unknown function DUF1777 (InterPro:IPR013957); Has 30201 Blast hits to 17322 proteins in 780 species: Archae - 12; Bacteria - 1396; Metazoa - 17338; Fungi - 3422; Plants - 5037; Viruses - 0; Other Eukaryotes - 2996 (source: NCBI BLink).	0.00556075	0.0329499	3.96	2.9
AT4G30920		Cytosol aminopeptidase family protein	0.033171	0.0334737	2.57	2.57
AT3G51740	IMK2	inflorescence meristem receptor-like kinase 2	0.0454618	0.035424	5.59	5.92
AT3G27050		unknown protein; Has 43 Blast hits to 43 proteins in 17 species: Archae - 0; Bacteria - 0; Metazoa - 0; Fungi - 0; Plants - 40; Viruses - 0; Other Eukaryotes - 3 (source: NCBI BLink).	0.0380269	0.0369864	2.87	2.89
AT1G53060		Legume lectin family protein	0.0476758	0.0381782	2.33	2.45
AT4G14030	SBP1	selenium-binding protein 1	0.0332559	0.0399824	2.63	2.52
AT1G34360		translation initiation factor 3 (IF-3) family protein	0.0212418	0.0400727	2.72	2.38
AT3G28610		P-loop containing nucleoside triphosphate hydrolases superfamily protein	0.00774864	0.040481	5.53	4.06
AT5G64140	RPS28	ribosomal protein S28	0.000701904	0.0405974	6.97	3.74
AT2G16930		Ribosomal protein L27 family protein	0.0455561	0.0411937	3.75	3.84
AT1G74030	ENO1	enolase 1	0.00807596	0.0443065	4.21	3.05

## Sheet: MS_rawdata_analysis
			Differential Enrichment Analysis									Raw Data
name	Symbols	Description	PMF1_vs_NT_p.val	PMF1_vs_YFPN_p.val	PMF1_vs_NT_p.adj	PMF1_vs_YFPN_p.adj	PMF1_vs_NT_log2(ratio)	PMF1_vs_YFPN_log2(ratio)	Norm_PSM_PMF1	Norm_PSM_NT	Norm_PSM_YFPN	Accession	Area_PMF1_1	Area_PMF1_2	Area_PMF1_3	Area_NT_1	Area_NT_2	Area_NT_3	Area_YFPN_1	Area_YFPN_2	Area_YFPN_3	Coverage PMF1_1	Coverage PMF1_2	Coverage PMF1_3	Coverage NT_1	Coverage NT_2	Coverage NT_3	Coverage YFPN_1	Coverage YFPN_2	Coverage YFPN_3	Peptides PMF1_1	Peptides PMF1_2	Peptides PMF1_3	Peptides NT_1	Peptides NT_2	Peptides NT_3	Peptides YFPN_1	Peptides YFPN_2	Peptides YFPN_3	PSM PMF1_1	PSM PMF1_2	PSM PMF1_3	PSM NT_1	PSM NT_2	PSM NT_3	PSM YFPN_1	PSM YFPN_2	PSM YFPN_3	Score PMF1_1
AT4G04180.1		P-loop containing nucleoside triphosphate hydrolases superfamily protein	2.13e-06	6.72e-08	6.67e-06	1.21e-09	7.49	9.66	3.11333	0	0	AT4G04180.1	2246802342	7.44699e+08	4.77541e+07	0	0	0	0	0	0	41.22	41.05	7.72	0	0	0	0	0	0	18	19	3							39	47	4							139.158
AT5G43970.1	TOM22-V	translocase of outer membrane 22-V	5.75e-05	1.28e-05	0.00369	0.000387	7.38	8.42	0.352071	3.046e-05	3.36108e-05	AT5G43970.1	1.82181e+08	2149837406	209700044	18683927	0	0	0	9.77802e+06	0	11.11	47.47	11.11	11.11	0	0	0	11.11	0	1	4	1	1				1		4	8	1	1				1		11.5122
ATCG00760.1	RPL36	ribosomal protein L36	0.00923594	6.48e-05	0.622	0.00482	4.65	8.33	0.801348	3.046e-05	0	ATCG00760.1	6.60063e+07	2584353536	3728067092	2.50985e+08	0	0	0	0	0	24.32	24.32	24.32	24.32			0	0		1	1	1	1						1	3	4	3						0
AT1G55160.1	PMF1	unknown protein; FUNCTIONS IN: molecular_function unknown; INVOLVED IN: biological_process unknown; LOCATED IN: mitochondrion, plastid; EXPRESSED IN: 24 plant structures; EXPRESSED DURING: 13 growth stages; BEST Arabidopsis thaliana protein match is: unknown protein (TAIR:AT2G19530.1); Has 63 Blast hits to 63 proteins in 14 species: Archae - 0; Bacteria - 0; Metazoa - 0; Fungi - 0; Plants - 63; V…	3.39e-05	1.05e-06	0.00149	1.86e-06	5.87	7.8	3.44762	2.49242	2.12433	AT1G55160.1	89591505716	41608173593	8310856305	708541873	771791738	1096834438	2.7133e+08	7.35331e+08	5.47389e+07	65.43	55.85	47.34	50.53	42.02	47.34	47.34	54.79	13.83	15	12	7	7	4	6	6	8	2	122	114	43	17	11	16	15	49	2	336.934
AT3G43980.1		Ribosomal protein S14p/S29e family protein	0.00639181	0.000224839	0.52	0.0226	5.2	7.79	0.963684	0.343714	0	AT3G43980.1	1.74435e+08	5.91656e+08	4254958808	2.17226e+08	0	0	0	0	0	10.71	28.57	32.14	28.57	0	0	0	0	0	1	2	3	2						1	5	4	3						0
AT1G79380.1		Ca(2)-dependent phospholipid-binding protein (Copine) family	1.02e-06	3.82e-07	1.54e-06	1.61e-07	7.19	7.74	1.15528	0	0	AT1G79380.1	3.5473e+08	2.36594e+08	3.74169e+07	0	0	0	0	0	0	25.44	25.44	9.23	0	0	0	0	0	0	7	8	2							10	11	2				9			28.6718
AT1G18480.1		Calcineurin-like metallo-phosphoesterase superfamily protein	7.49e-06	3.11e-06	0.000119	2.64e-05	7.2	7.73	2.51298	0	0	AT1G18480.1	6.63502e+08	3.87782e+08	1.2648e+08	0	0	0	0	0	0	36.83	30.43	25.32	0	0	0	0	0	0	10	10	6							22	19	8							69.1151
AT1G25380.1	ATNDT2, NDT2	NAD+ transporter 2	1e-05	1.08e-05	0.00018	0.000292	7.01	6.97	1.95401	3.046e-05	3.95442e-05	AT1G25380.1	4.64846e+08	3.07924e+08	4.91773e+07	1.43619e+07	0	0	0	0	9.11495e+06	47.66	41.87	11.29	3.31	0	0	0	0	3.31	11	11	3	1					1	20	20	4	1					1	52.9183
AT3G27080.1	TOM20-3	translocase of outer membrane 20 kDa subunit 3	0.000736008	0.000444939	0.0905	0.0421	6.45	6.82	1.21848	0	0	AT3G27080.1	3.28689e+07	6.42746e+08	2.00341e+08	0	0	0	0	0	0	26.73	40.1	40.1	0	0	0	0	0	0	4	6	6							7	15	10							7.82547
AT5G58270.1	STA1, ATATM3, ATM3	ABC transporter of the mitochondrion 3	0.056371	0.000279386	0.913	0.0277	2.91	6.47	1.60938	4.34461e-05	0	AT5G58270.1	2.08357e+07	3.24225e+08	6.29929e+08	0	7.53835e+07	0	0	0	0	1.37	1.37	1.37	0	1.37	0	0	0	0	1	1	1		1					1	2	3		1		1			0
AT4G12740.1		HhH-GPD base excision DNA repair family protein	0.0237465	0.0150717	0.818	0.403	5.76	6.27	0.350653	3.046e-05	3.36108e-05	AT4G12740.1	0	2237589860	489941704	2.7144e+07	0	0	0	3.25961e+07	0	0	2.06	2.06	2.06	0	0	0	2.06	0		1	1	1				1			1	1	1			1	1
AT1G04610.1	YUC3	YUCCA 3	0.00506622	0.000803045	0.452	0.0679	4.82	6.1	0.171366	0	0	AT1G04610.1	342445908	2.45054e+08	0	0	0	0	0	0	0	1.6	1.6	0	0	0	0	0	0	0	1	1								1	1								0
AT4G10040.1	CYTC-2	cytochrome c-2	0.0132818	0.000354124	0.71	0.0348	3.78	6.08	0.34036	0	5.02518e-05	AT4G10040.1	1.35368e+07	1.38865e+08	32367405	0	0	0	4.20987e+06	0	0	7.14	7.14	7.14	0	0	0	7.14	0	0	1	1	1				1			1	2	1							1.72513
AT2G33450.1		Ribosomal L28 family	0.0639986	0.00106774	0.922	0.0854	3.02	5.99	1.30945	1.12342	3.36108e-05	AT2G33450.1	2.8777e+07	5.40083e+08	1300694215	4.50652e+07	1.0144e+07	9.94294e+06	0	5.29773e+06	0	20.98	22.38	18.18	20.98	4.9	11.89	0	8.39	0	5	7	6	5	1	2		1		7	13	13	6	1	2		1		5.53383
AT5G40930.1	TOM20-4	translocase of outer membrane 20-4	0.00668812	0.00124754	0.533	0.0974	4.63	5.8	1.84105	0	0	AT5G40930.1	9.13557e+06	1.80932e+08	66600319	0	0	0	0	0	0	15.51	25.67	10.7	0	0	0	0	0	0	2	5	1							2	6	1							0
AT5G23395.1	MIA40	Cox19-like CHCH family protein,mitochondria intermembrane space	0.0117349	0.00354652	0.682	0.212	4.79	5.74	0.342712	0	0	AT5G23395.1	0	4.56663e+08	121028600	0	0	0	0	0	0	0	4.94	4.94	0		0	0		0		1	1								1	1
AT2G20800.1	NDB4	NAD(P)H dehydrogenase B4	0.0273641	9.74e-05	0.839	0.00803	2.73	5.72	0.602496	0	0	AT2G20800.1	4.52763e+07	4.20961e+07	0	0	0	0	0	0	0	6.19	2.41	0	0	0	0	0	0	0	3	1								3	1								6.59559
AT3G27930.2	OM47	unknown protein; FUNCTIONS IN: molecular_function unknown; LOCATED IN: cellular_component unknown; EXPRESSED IN: 23 plant structures; EXPRESSED DURING: 14 growth stages.	0.00142841	0.000240943	0.166	0.0242	4.63	5.64	0.937052	0	0	AT3G27930.2	6.95266e+07	7.74127e+07	3.23166e+07	0	0	0	0	0	0	11.43	19.05	13.1	0	0	0	0	0	0	3	5	3							3	6	3							9.25603
AT5G41685.1	TOM7-1	Mitochondrial outer membrane translocase complex, subunit Tom7	0.00250137	0.000801995	0.257	0.0679	4.9	5.63	1.59157	0	0	AT5G41685.1	2.0834e+07	2.8702e+08	206348492	0	0	0	0	0	0	32	32	32	0	0	0		0		3	3	2							3	7	5							1.73814
AT2G35720.1	OWL1	DNAJ heat shock N-terminal domain-containing protein	8.58e-05	6.6e-05	0.00635	0.00491	5.47	5.6	2.14271	0	0	AT2G35720.1	1.04666e+08	8.06457e+07	5.88143e+06	0	0	0	0	0	0	14.31	19.52	2.04	0	0	0	0	0	0	5	7	1							11	9	1							24.1388
AT5G27660.1		Trypsin family protein with PDZ domain	0.000518226	6.82e-05	0.0645	0.00507	4.51	5.52	0.962448	0	0	AT5G27660.1	66369281	6.55293e+07	0	0	0	0	0	0	0	9.58	13.32	0	0	0	0	0	0	0	3	4								3	4								7.84489
AT1G78880.1		Ubiquitin-specific protease family C19-related protein	0.00061875	7.01e-05	0.0772	0.0052	4.4	5.47	2.42193	0	0	AT1G78880.1	32114333	72785966	0	0	0	0	0	0	0	3.21	8.33	0	0	0	0	0	0	0	1	2								1	2								2.55631
AT1G47278.1		unknown protein; FUNCTIONS IN: molecular_function unknown; INVOLVED IN: biological_process unknown; LOCATED IN: cellular_component unknown; Has 37 Blast hits to 37 proteins in 14 species: Archae - 0; Bacteria - 0; Metazoa - 0; Fungi - 0; Plants - 36; Viruses - 0; Other Eukaryotes - 1 (source: NCBI BLink).	0.0493369	0.00585221	0.902	0.28	3.65	5.43	0.171397	3.046e-05	0	AT1G47278.1	2.4609e+06	2.82661e+08	2.81811e+08	1.96091e+07	0	0	0	0	0	11.25	11.25	25	11.25	0	0	0	0	0	1	1	2	1						1	1	5	1			2			0
AT3G02880.1		Leucine-rich repeat protein kinase family protein	0.000303952	6.03e-05	0.0383	0.00448	4.63	5.42	1.82142	0	0.659985	AT3G02880.1	3.38583e+08	1.49731e+08	37848574	0	0	0	9.05801e+06	0	7.56987e+06	27.75	28.07	17.22	0	0	0	2.71	0	8.77	13	15	9				1		4	33	29	11				4		4	90.6284
AT2G38710.1		AMMECR1 family	0.0107516	0.000976989	0.661	0.0788	3.85	5.35	1.06522	0	0	AT2G38710.1	8713262	1.5368e+08	5.10779e+07	0	0	0	0	0	0	8.41	18.69	8.41	0	0	0	0	0	0	2	3	2							2	5	2				1			0
AT5G09420.1	ATTOC64-V, MTOM64, TOC64-V, OM64, AtmtOM64	translocon at the outer membrane of chloroplasts 64-V	0.0049036	0.000802741	0.442	0.0679	4.2	5.29	2.01019	1.88979	0.853651	AT5G09420.1	7.36865e+08	2.43256e+08	1.15491e+07	6.58335e+07	2.78862e+07	2.12986e+06	0	1.3141e+07	9.66588e+06	28.86	22.72	6.3	9.29	7.63	5.14	0	3.15	5.97	15	12	2	6	4	2		2	3	36	20	2	7	4	2	1	2	4	99.0004
AT3G63260.2	ATMRK1	Protein kinase superfamily protein	0.00375556	0.000899977	0.365	0.073	4.41	5.27	1.42252	3.046e-05	0.328897	AT3G63260.2	220207121	204472110	72552356	67812068	0	0	0	0	2.94257e+07	2.33	2.33	2.33	2.33	0	0	0	3.2	5.52	1	1	1	1				1	2	3	2	1	1			1	1	2	6.9519
AT4G00290.1	MSL1	Mechanosensitive ion channel protein	7.25e-05	0.000273569	0.00515	0.0272	5.98	5.26	0.610438	0	0	AT4G00290.1	145894222	94472850	0	0	0	0	0	0	0	3.02	3.02	0	0	0	0	0	0	0	1	1								1	1								2.80255
AT3G08950.1	HCC1	electron transport SCO1/SenC family protein	0.00205766	0.000636406	0.216	0.0575	4.53	5.21	1.56769	0	0	AT3G08950.1	1.47976e+07	1.65938e+08	3.97696e+07	0	0	0	0	0	0	3.59	10.78	10.78	0	0	0		0	0	1	3	3							2	9	4							2.28624
AT1G16860.1		Ubiquitin-specific protease family C19-related protein	0.0160419	0.000201137	0.75	0.0202	2.95	5.2	1.06146	0	0	AT1G16860.1	3.14618e+07	4.30416e+07	0	0	0	0	0	0	0	10.34	4.43	0	0	0	0	0	0	0	3	2								3	2								8.39004
AT3G24550.1	ATPERK1, PERK1	proline extensin-like receptor kinase 1	0.0137353	7.65e-05	0.718	0.00562	2.73	5.14	0.179337	0	0	AT3G24550.1	6.9966e+07	3.01909e+07	0	0	0	0	0	0	0	1.53	2.61	0	0	0	0	0	0	0	1	2								1	3								2.63396
AT4G21620.2		glycine-rich protein	0.00639319	0.00113573	0.52	0.0901	4.07	5.12	4.64967e-05	7.39061e-05	0	AT4G21620.2	4.18812e+06	1.36217e+08	0	1.09967e+07	0	0	0	0	0	11.22	11.22		11.22	11.22	0	0	0	0	1	1		1	1					1	1		2	1					0
AT5G63400.1	ADK1	adenylate kinase 1	0.0611072	0.00441594	0.919	0.238	3.12	5.11	2.09918	1.35069	0.296797	AT5G63400.1	2.15458e+07	4.30393e+08	1.25177e+08	1.20789e+07	1.60358e+07	2.43731e+07	1.33883e+07	1.09959e+07	0	26.83	39.84	24.39	9.35	9.35	19.92	9.76	3.66	0	5	7	5	2	2	4	2	1		9	18	10	2	3	5	1	2		9.60922
AT1G04280.1		P-loop containing nucleoside triphosphate hydrolases superfamily protein	0.000998874	0.000181367	0.121	0.018	4.24	5.09	2.61132	0	0	AT1G04280.1	7.62125e+07	4.48948e+07	1.51298e+07	0	0	0	0	0	0	12.17	4.49	5.62	0	0	0	0	0	0	6	3	3							7	5	3							6.14544
AT4G31170.4		Protein kinase superfamily protein	0.00642378	0.00392052	0.521	0.223	4.73	5.08	1.8464	3.046e-05	3.95442e-05	AT4G31170.4	220207121	204472110	72552356	67812068	0	0	0	0	50427396	2.61	2.61	2.61	2.61	0	0	0	0	2.61	1	1	1	1					1	3	2	1	1			1		1	6.9519
AT5G20080.1	unknown	FAD/NAD(P)-binding oxidoreductase	0.0456135	0.00326091	0.896	0.202	3.14	4.97	0.820727	0.000107864	3.36108e-05	AT5G20080.1	1.35239e+07	2.13789e+08	4.13684e+07	1.17219e+07	3935530	1.67516e+07	0	2.20638e+07	0	3.05	39.02	10.06	4.57	2.74	4.57	0	3.05	0	1	9	3	1	1	1		1		1	15	3	1	1	1		1		0
AT4G11010.1	NDPK3	nucleoside diphosphate kinase 3	0.0169382	0.00423001	0.76	0.232	3.92	4.89	0.631468	0	0	AT4G11010.1	0	9.23775e+07	87441756	0	0	0	0	0	0	0	21.85	7.56	0	0	0	0	0	0		3	2								3	2
AT1G65010.1		Plant protein of unknown function (DUF827)	0.00114788	0.000211448	0.138	0.0213	4.04	4.86	2.62932	0	0	AT1G65010.1	73670168	4.23752e+07	0	0	0	0	0	0	0	15.02	11.38	0	0	0	0	0	0	0	16	11								17	12					1			41.9888
AT1G24267.1		Protein of unknown function (DUF1664)	0.00597162	0.000730141	0.5	0.0637	3.68	4.82	1.66407	0	0	AT1G24267.1	9.41049e+07	7.30884e+07	24632578	0	0	0	0	0	0	13.7	10.79	7	0	0	0	0	0	0	3	3	2							3	3	2							10.3216
AT3G07020.1		UDP-Glycosyltransferase superfamily protein	0.00623909	0.000330504	0.513	0.0326	3.36	4.82	2.54647	0	0	AT3G07020.1	3.08231e+07	2.68042e+07	0	0	0	0	0	0	0	8.63	11.93	0	0	0	0	0	0	0	4	5								6	7								14.3932
AT4G20260.1	ATPCAP1, PCAP1	plasma-membrane associated cation-binding protein 1	0.0281045	0.001713	0.842	0.128	3.08	4.77	0.51545	0.66604	0.328864	AT4G20260.1	8.83149e+07	4.53252e+08	2.57541e+07	1.65709e+08	0	2.18578e+07	0	0	2.32476e+07	6.22	22.67	10.67	14.22	0	26.67	0	0	24.89	2	4	1	1		4			2	2	5	1	1		4	1		2	1.69863
AT1G73660.1		protein tyrosine kinase family protein	0.00016119	0.000282805	0.0163	0.028	5.02	4.74	1.09804	0	0	AT1G73660.1	7.57449e+07	4.8563e+07	0	0	0	0	0	0	0	16.6	16.7	0	0	0	0	0	0	0	10	9								17	14					19			32.0873
AT5G04890.1	RTM2	HSP20-like chaperones superfamily protein	0.00637515	0.000850098	0.519	0.0705	3.6	4.68	1.13659	3.046e-05	0.522394	AT5G04890.1	108355004	1.22428e+08	3.44327e+07	2.66737e+07	0	0	3.95032e+06	0	2.11149e+07	6.28	16.94	4.37	4.37	0	0	4.37	0	10.66	2	4	1	1			1		3	2	6	2	2			1		4	5.66468
AT4G17300.1	NS1, OVA8, ATNS1	Class II aminoacyl-tRNA and biotin synthetases superfamily protein	0.0017658	0.000405459	0.195	0.0391	3.9	4.61	4.64967e-05	0	0	AT4G17300.1	42603294	2.8551e+07	2.45818e+07	0	0	0	0	0	0	1.23	1.23	1.23	0	0	0	0	0	0	1	1	1							1	2	2							1.73316
AT3G46040.1	RPS15AD	ribosomal protein S15A D	0.0520688	0.021518	0.907	0.437	3.77	4.57	1.70639	1.02312	8.38627e-05	AT3G46040.1	3.43656e+07	4.8518e+08	1819927743	9.54473e+07	3.71309e+06	0	7663063	2.37395e+07	0	34.62	24.62	35.38	28.46	12.31	0	6.15	6.15	0	5	4	5	4	2		1	1		8	7	12	5	2		1	1		4.65854
AT3G11070.1	Tob55-1	Outer membrane OMP85 family protein	0.0345111	0.000771145	0.867	0.0661	2.56	4.56	3.0271	0	0	AT3G11070.1	25335999	3.12311e+07	0	0	0	0	0	0	0	2.69	8.08	1.92	0	0	0	0	0	0	1	4	1							1	4	1							3.4357
AT5G37590.1		Tetratricopeptide repeat (TPR)-like superfamily protein	0.0148538	0.000819374	0.734	0.0688	3.03	4.53	0.444269	0	0	AT5G37590.1	3.41885e+07	2.60779e+07	0	0	0	0	0	0	0	5.08	1.45	0	0	0	0	0	0	0	2	1								2	1								5.48038
AT2G38530.1	LTP2, LP2, cdf3	lipid transfer protein 2	0.000476556	0.00342154	0.0602	0.207	5.7	4.5	0.52996	0	8.38627e-05	AT2G38530.1	6.05705e+08	1.95037e+08	3.68136e+07	0	0	0	3.16224e+07	1.90302e+07	0	8.47	22.03	13.56	0	0	0	8.47	8.47	0	1	2	1				1	1		1	2	1					1		2.17502
AT3G16370.1		GDSL-like Lipase/Acylhydrolase superfamily protein	0.00100842	0.00160593	0.122	0.121	4.74	4.48	0.791144	0	0	AT3G16370.1	6.95602e+07	91077012	0	0	0	0	0	0	0	15.58	18.13	3.68	0	0	0	0	0	0	3	4	1							3	5	1							10.1212
AT2G47510.1	FUM1	fumarase 1	0.00667405	0.00519431	0.532	0.263	4.26	4.42	2.13012	0.87501	1.34472	AT2G47510.1	6.69651e+08	3.45698e+08	2.98031e+08	3.51219e+08	0	8.42121e+06	1.98643e+07	2.0935e+07	3.07339e+07	9.15	6.91	9.15	9.15	0	4.47	5.89	11.59	10.98	3	2	3	3		2	2	3	3	4	4	4	4		2	3	3	5	8.67415
AT5G06260.1		TLD-domain containing nucleolar protein	0.00651008	0.000789685	0.525	0.0672	3.36	4.42	1.26259	0	0	AT5G06260.1	5.13435e+07	1.28668e+07	0	0	0	0	0	0	0	6.84	15.57	0	0	0	0	0	0	0	2	4								4	5					7			11.0317
AT1G77120.1	ADH1, ADH, ATADH, ATADH1	alcohol dehydrogenase 1	0.043048	0.000788284	0.89	0.0671	2.37	4.42	0.171397	0	0	AT1G77120.1	3.58579e+07	37982785	3.89971e+07	0	0	0	0	0	0	2.37	2.37	5.8	0	0	0	0	0	0	1	1	2							1	1	3				1			1.78043
AT4G31830.1		unknown protein; Has 42 Blast hits to 42 proteins in 10 species: Archae - 0; Bacteria - 0; Metazoa - 0; Fungi - 0; Plants - 42; Viruses - 0; Other Eukaryotes - 0 (source: NCBI BLink).	0.0285777	0.00398766	0.844	0.225	3.16	4.4	0.692386	0	0	AT4G31830.1	6.99488e+06	1.70522e+08	2.77588e+07	0	0	0	0	0	0	14	14	14	0	0	0	0	0	0	1	1	1							1	2	1							0
AT3G01490.1		Protein kinase superfamily protein	0.00300955	0.00831348	0.304	0.331	5.02	4.33	2.33268	3.046e-05	0.328864	AT3G01490.1	1.77619e+08	1.41221e+08	4.54295e+07	67812068	0	0	0	0	4.36984e+07	9.25	16.06	4.14	1.95	0	0	0	0	4.62	4	7	2	1					2	7	11	2	1			3		2	18.1792
AT3G47930.1	ATGLDH, GLDH	L-galactono-1,4-lactone dehydrogenase	0.000413973	0.000740969	0.053	0.0643	4.62	4.33	1.90822	0.343757	1.18601	AT3G47930.1	549679800	2.44958e+08	2.28719e+07	4.09947e+07	1.67926e+07	0	1.22514e+07	1.82143e+07	1.8005e+07	38.52	36.39	14.26	4.43	1.97	0	2.3	9.67	7.38	20	18	7	2	1		1	4	3	31	36	9	2	1		2	4	3	98.9113
ATCG01120.1	RPS15	chloroplast ribosomal protein S15	0.063269	0.0222945	0.921	0.44	3.41	4.31	3.38051	3.046e-05	0.331307	ATCG01120.1	2.64665e+07	2.67035e+08	653654081	4.80971e+07	0	0	0	2.84963e+07	0	20.45	20.45	57.95	12.5		0	0	20.45	0	2	3	6	1				2		3	5	12	2				4		0
AT4G16700.1	PSD1	phosphatidylserine decarboxylase 1	0.00239872	0.00298047	0.247	0.191	4.39	4.27	0.801333	0	0	AT4G16700.1	6.12624e+07	5.04444e+07	0	0	0	0	0	0	0	2.21	2.21	0	0	0	0	0	0	0	1	1								1	1								2.07398
AT1G76180.1	ERD14	Dehydrin family protein	0.0516767	0.00816386	0.906	0.328	2.98	4.27	1.7671	3.39582e-05	0	AT1G76180.1	21513998	51240495	39969059	0	0	1.78115e+07	0	0	0	4.32	4.32	4.32	0	0	4.32	0	0	0	1	1	1			1				1	4	1			2	4			1.87442
AT5G50370.1		Adenylate kinase family protein	0.0599555	0.0065458	0.918	0.297	2.74	4.2	0.783174	0.000107864	8.38627e-05	AT5G50370.1	1.60012e+07	2.46785e+08	9.20096e+07	11362891	1.2969e+07	21392352	1.59464e+07	1.09959e+07	0	15.32	19.76	9.27	3.63	3.63	3.63	3.63	3.63	0	3	4	2	1	1	1	1	1		6	10	4	1	2	2		2		5.17901
AT2G20260.1	PSAE-2	photosystem I subunit E-2	0.0112086	0.0238679	0.671	0.447	4.71	4.11	0.621002	0.343714	0.525613	AT2G20260.1	0	2.85955e+08	306680218	1.64425e+07	0	0	0	2.04392e+07	0	0	26.21	26.21	21.38	0	0		29.66	0		2	2	2				3			4	4	2				3
ATMG00285.1	NAD2A, NAD2.1, NAD2	NADH dehydrogenase 2A	0.042515	0.00195416	0.889	0.142	2.45	4.09	0.171397	0	0	ATMG00285.1	36116374	1.97672e+07	5.81536e+06	0	0	0	0	0	0	2.2	2.2	2.2	0	0	0	0	0	0	1	1	1							1	1	1							2.57634
AT5G50600.1	ATHSD1, HSD1	hydroxysteroid dehydrogenase 1	0.0301414	0.00334359	0.851	0.205	2.83	4.08	0.499783	0	0	AT5G50600.1	36521542	1.52644e+08	0	0	0	0	0	0	0	3.44	3.44	0	0	0	0	0	0	0	1	1								1	2								0
AT5G62640.2	ELF5	proline-rich family protein	0.0155757	0.00139284	0.744	0.106	2.87	4.07	1.99955	0	5.02518e-05	AT5G62640.2	0	5.63311e+07	6.18088e+07	0	0	0	2.24662e+06	0	0	0	5.25	3.89	0	0	0	2.14	0	0		4	3				1				5	4
AT3G28610.1		P-loop containing nucleoside triphosphate hydrolases superfamily protein	0.00774864	0.040481	0.574	0.514	5.53	4.06	9.29934e-05	0	0	AT3G28610.1	393655408	216003036	280472048	0	0	0	0	0	0	4.43	4.43	4.43	0	0	0	0	0	0	1	1	1							1	1	1							2.53904
AT2G14170.2	ALDH6B2	aldehyde dehydrogenase 6B2	0.0016867	0.0070215	0.189	0.307	4.93	4.06	0.350669	0	3.95442e-05	AT2G14170.2	1.629e+07	4.66151e+07	1.32521e+08	0	0	0	0	0	14544474	2.01	3.21	3.21	0	0	0	0	0	1.2	1	2	2						1	1	2	3						1	0
AT5G42150.1		Glutathione S-transferase family protein	0.0100181	0.0205747	0.643	0.433	4.6	4.05	1.02786	0	0	AT5G42150.1	0	8.56221e+07	25502809	0	0	0	0	0	0	0	26.35	15.24	0	0	0	0	0	0		5	2								5	2
AT5G62810.1	PEX14, ATPEX14, PED2	peroxin 14	0.050529	0.00127996	0.904	0.0994	2.21	4.05	1.23295	0	0	AT5G62810.1	6.06617e+07	2.41732e+07	0	0	0	0	0	0	0	9.47	12.62	0	0	0	0	0	0	0	3	4								4	5								13.4465
AT1G55670.1	PSAG	photosystem I subunit G	0.0106314	0.0230624	0.658	0.443	4.63	4.03	1.46179	0.343714	3.36108e-05	AT1G55670.1	15322538	2.3553e+08	272590757	1.8835e+07	0	0	0	3.41352e+07	0	4.38	10.63	10.63	9.38	0	0	0	4.38	0	1	3	3	2				1		1	6	6	3				1		0
AT1G27390.1	TOM20-2	translocase outer membrane 20-2	0.0061861	0.0104973	0.51	0.361	4.33	3.99	1.8797	3.046e-05	0	AT1G27390.1	5.21131e+06	1.57184e+08	24751097	0	0	0	0	0	0	11.9	25.71	5.24	5.24	0	0	0	0	0	2	5	1	1						2	7	1	1						0
AT4G35450.4	AKR2, AFT, AKR2A	ankyrin repeat-containing protein 2	0.0014486	0.00136483	0.168	0.105	3.96	3.99	0.846389	0	0	AT4G35450.4	66495401	78077713	0	0	0	0	0	0	0	7.24	7.24	0	0	0	0	0	0	0	2	2								3	3								8.58543
AT1G64500.1		Glutaredoxin family protein	0.00954889	0.00139296	0.631	0.106	3.05	3.98	3.14184e-05	0	0	AT1G64500.1	39186551	2.81984e+07	0	0	0	0	0	0	0	3.53	5.43	0	0	0	0	0	0	0	1	1								1	1								3.05213
AT5G55610.2		unknown protein; LOCATED IN: mitochondrion, plastid, membrane; EXPRESSED IN: 25 plant structures; EXPRESSED DURING: 13 growth stages; Has 35333 Blast hits to 34131 proteins in 2444 species: Archae - 798; Bacteria - 22429; Metazoa - 974; Fungi - 991; Plants - 531; Viruses - 0; Other Eukaryotes - 9610 (source: NCBI BLink).	0.0320165	0.00266489	0.859	0.178	2.56	3.86	2.38889	0.000107864	8.38627e-05	AT5G55610.2	4.26073e+07	5.44755e+07	5.46396e+07	7.16097e+06	24776694	6.25032e+06	5.46759e+06	1.35187e+07	0	11.03	11.74	14.59	4.63	3.56	4.63	2.85	6.41	0	3	3	3	1	1	1	1	1		4	7	6	1	1	1		1		6.90552
AT2G20420.1		ATP citrate lyase (ACL) family protein	0.0359537	0.00913439	0.872	0.343	2.98	3.85	7.79151e-05	0	0	AT2G20420.1	2.29696e+07	2.64281e+07	0	0	0	0	0	0	0	2.85	2.38	0	0	0	0	0	0	0	1	1								1	1					3			2.45333
AT4G17100.1		CONTAINS InterPro DOMAIN/s: Endoribonuclease XendoU (InterPro:IPR018998); Has 943 Blast hits to 770 proteins in 162 species: Archae - 0; Bacteria - 61; Metazoa - 472; Fungi - 40; Plants - 78; Viruses - 35; Other Eukaryotes - 257 (source: NCBI BLink).	0.0498458	0.00703568	0.903	0.307	2.66	3.85	0.280892	3.39582e-05	0	AT4G17100.1	100653094	1.8905e+07	0	0	0	7214447	0	0	0	2.76	4.38	0	0	0	2.76	0	0	0	1	1				1				1	1				1				1.98014
AT1G14060.1		GCK domain-containing protein	0.017189	0.000712939	0.763	0.0626	2.47	3.85	0.794862	0	0	AT1G14060.1	67696085	2.82275e+07	0	0	0	0	0	0	0	22.35	29.61	0	0	0	0	0	0	0	2	3								2	4								5.40553
AT2G16930.2		Ribosomal protein L27 family protein	0.0455561	0.0411937	0.896	0.516	3.75	3.84	0.811023	3.046e-05	3.36108e-05	AT2G16930.2	1.3219e+07	1.01807e+08	137675660	3.13197e+07	0	0	0	1.28079e+07	0	9.09	21.43	21.43	9.09	0	0	0	9.09	0	1	3	3	1				1		2	6	5	1				1		0
AT2G33585.1		unknown protein; Has 31 Blast hits to 31 proteins in 12 species: Archae - 0; Bacteria - 0; Metazoa - 0; Fungi - 0; Plants - 31; Viruses - 0; Other Eukaryotes - 0 (source: NCBI BLink).	0.0558396	0.0180953	0.912	0.422	3.01	3.84	0.666703	0	0	AT2G33585.1	0	111938274	3.84272e+07	0	0	0	0	0	0	0	7.25	7.25	0	0	0	0	0			1	1								2	1
AT1G18160.1		Protein kinase superfamily protein	0.00472905	0.00400348	0.432	0.226	3.71	3.8	1.35491	0	0	AT1G18160.1	5.18328e+07	3.52901e+07	0	0	0	0	0	0	0	6.65	3.83	0	0	0	0	0	0	0	5	3								6	6					14			13.9859
AT5G64140.1	RPS28	ribosomal protein S28	0.000701904	0.0405974	0.0868	0.514	6.97	3.74	0.675319	0	0.331397	AT5G64140.1	1.03018e+08	1362969564	3411662349	0	0	0	3.45991e+07	1.42259e+08	8.23394e+06	18.75	18.75	18.75	0	0	0	18.75	23.44	18.75	1	1	1				1	2	1	1	3	4				2	4	1	3.52108
AT4G32260.1		ATPase, F0 complex, subunit B/B', bacterial/chloroplast	0.0300488	0.0320323	0.851	0.484	3.77	3.72	0.350669	0	0	AT4G32260.1	0	9.78408e+07	1.09678e+08	0	0	0	0	0	0	0	11.42	11.42	0	0	0	0	0	0		2	2								2	2
AT3G17500.1		F-box family protein	0.0824319	0.0075199	0.937	0.317	2.26	3.72	1.70463	0	0	AT3G17500.1	1.21318e+08	0	0	0	0	0	0	0	0	1.37	1.37	0	0	0	0	0	0	0	1	1								3	1								0
AT5G21105.2		Plant L-ascorbate oxidase	0.00220823	0.00602388	0.227	0.285	4.26	3.71	0.350671	0	0	AT5G21105.2	81582794	2.39434e+07	0	0	0	0	0	0	0	2.77	6.3	0	0	0	0	0	0	0	1	2								1	2								2.57627
AT3G63190.1	RRF, HFP108, cpRRF, AtcpRRF	ribosome recycling factor, chloroplast precursor	0.00216038	0.0100353	0.222	0.356	4.6	3.69	0.280909	3.39582e-05	0	AT3G63190.1	79677820	4.78424e+07	30889769	0	0	0	0	0	0	2.18	12.73	3.64	0	0	6.91	0	0	0	1	3	1			1				1	3	1			1	4			2.00738
AT5G44290.1		Protein kinase superfamily protein	0.0176963	0.00284921	0.769	0.186	2.78	3.68	2.05667	0.343714	0	AT5G44290.1	1.69146e+07	1.33819e+07	0	7.33335e+06	0	0	0	0	0	4.19	1.71	0	3.11	0	0	0	0	0	2	1		2						2	1		2						5.21897
AT5G04830.1		Nuclear transport factor 2 (NTF2) family protein	0.0975514	0.0185027	0.946	0.424	2.4	3.57	0.796294	0	0	AT5G04830.1	0	7.10565e+07	4.02725e+07	0	0	0	0	0	0	0	11.24	6.74	0	0	0	0	0	0		3	1								4	1
AT4G04740.1	CPK23, ATCPK23	calcium-dependent protein kinase 23	0.0632744	0.0183181	0.921	0.423	2.62	3.45	0.709481	6.44182e-05	0.328897	AT4G04740.1	1.13977e+08	60022970	5.1281e+07	6.37388e+07	0	6.83425e+06	0	2.30147e+07	1.64767e+07	2.5	2.5	2.5	2.5	0	2.5	0	2.5	9.23	1	1	1	1		1		1	2	2	2	1	1		1	1	1	2	6.58354
AT3G57520.2	AtSIP2, SIP2	seed imbibition 2	0.0130607	0.0105301	0.706	0.362	3.31	3.43	0.334742	3.39582e-05	0.522344	AT3G57520.2	4.43106e+07	8.8825e+06	7.61719e+06	0	0	1.04477e+07	0	0	6.35506e+06	3.2	1.98	3.05	0	0	1.83	0	0	7.32	2	1	2			1			3	2	1	2			1	1		4	2.2333
AT2G20940.1		Protein of unknown function (DUF1279)	0.0846005	0.0385978	0.939	0.508	2.79	3.41	3.41271	0	0	AT2G20940.1	0	4.43659e+07	8.07165e+07	0	0	0	0	0	0		34.11	24.81	0	0	0		0	0		4	3								4	5
AT2G36070.1	ATTIM44-2, TIM44-2	translocase inner membrane subunit 44-2	0.0225729	0.0166352	0.81	0.413	3.21	3.4	2.58124	0.332931	0.522344	AT2G36070.1	9.22793e+07	1.8688e+08	26491692	0	0	1.42724e+07	0	0	2.98848e+07	25.37	20.9	2.77	2.56	0	5.54	0	0	8.74	8	7	1	1		2			3	11	8	1	2		2	1		3	32.9131
AT5G24165.1		unknown protein; FUNCTIONS IN: molecular_function unknown; INVOLVED IN: biological_process unknown; LOCATED IN: chloroplast; EXPRESSED IN: 22 plant structures; EXPRESSED DURING: 13 growth stages; BEST Arabidopsis thaliana protein match is: unknown protein (TAIR:AT4G23885.1); Has 30201 Blast hits to 17322 proteins in 780 species: Archae - 12; Bacteria - 1396; Metazoa - 17338; Fungi - 3422; Plants …	0.0778807	0.0133792	0.934	0.39	2.3	3.38	0.350637	3.046e-05	3.36108e-05	AT5G24165.1	0	1.39684e+07	1.35097e+07	6.04663e+06	0	0	0	3.73169e+06	0	0	25.33	25.33	17.33		0	0	25.33			2	2	1				1			2	3	1				1
AT4G16444.1		FUNCTIONS IN: molecular_function unknown; INVOLVED IN: biological_process unknown; LOCATED IN: endomembrane system; EXPRESSED IN: 24 plant structures; EXPRESSED DURING: 15 growth stages; CONTAINS InterPro DOMAIN/s: CHD5-like protein (InterPro:IPR007514); Has 30201 Blast hits to 17322 proteins in 780 species: Archae - 12; Bacteria - 1396; Metazoa - 17338; Fungi - 3422; Plants - 5037; Viruses - 0; …	0.0957415	0.0294331	0.945	0.473	2.49	3.36	5.93771e-05	0	0	AT4G16444.1	0	56196453	33998270	0	0	0	0	0	0	0	8.99	8.99	0	0	0	0	0	0		1	1								1	1
AT2G14880.1		SWIB/MDM2 domain superfamily protein	0.064061	0.0285796	0.922	0.469	2.77	3.35	0.179334	0	0	AT2G14880.1	0	4.99875e+07	4.48443e+07	0	0	0	0	0	0	0	5.67	5.67	0	0	0	0	0	0		1	1								1	1
AT1G43190.3	PTB3	polypyrimidine tract-binding protein 3	0.0516076	0.0636077	0.906	0.568	3.49	3.31	0.794894	3.046e-05	3.95442e-05	AT1G43190.3	7.37911e+07	5.19856e+07	3.36845e+06	58633544	0	0	0	0	44928177	7.44	12.79	5.35	2.79	0	0	0	0	2.79	2	3	1	1					1	3	5	1	1			1		1	7.9027
AT2G19080.1		metaxin-related	0.0279612	0.0218656	0.842	0.439	3.12	3.27	0.851762	6.44182e-05	7.3155e-05	AT2G19080.1	133006539	9.69767e+07	4.36971e+07	2.86897e+07	0	4.15215e+07	0	1.85737e+07	8.51215e+06	17.46	18.41	14.6	6.35	0	6.35	0	3.49	3.81	4	4	2	1		1		1	1	6	6	4	1		1		1	1	20.8767
AT4G15550.1	IAGLU	indole-3-acetate beta-D-glucosyltransferase	0.0213488	0.0176543	0.802	0.419	3.13	3.24	3.18864e-05	0	0	AT4G15550.1	5.50455e+07	0	3.69415e+07	0	0	0	0	0	0	2.11	0	2.11	0	0	0	0	0	0	1		1							1		1							2.01002
AT1G54150.1		E3 Ubiquitin ligase family protein	0.000799165	0.0107382	0.0979	0.364	4.59	3.23	1.17491	0	0	AT1G54150.1	5.58834e+07	4.52069e+07	2.07389e+07	0	0	0	0	0	0	23.5	23.76	3.39	0	0	0	0	0	0	6	5	1							7	6	1							16.2757
AT1G80930.1		MIF4G domain-containing protein / MA3 domain-containing protein	0.0237035	0.0244202	0.818	0.449	3.24	3.22	0.431149	3.39582e-05	0	AT1G80930.1	8.37105e+07	2.58107e+07	1.07777e+07	0	0	7.89091e+06	0	0	0	4.22	1.56	2.33	0	0	1.33	0	0	0	3	1	2			1				4	2	3			1				5.76385
AT1G54990.1	AXR4, RGR, RGR1	alpha/beta-Hydrolases superfamily protein	0.00930699	0.0118309	0.624	0.376	3.26	3.14	1.74101	0	0	AT1G54990.1	1.41028e+07	19194706	0	0	0	0	0	0	0	3.59	2.54	0	0	0	0	0	0	0	1	1								1	1					2			1.84129
AT1G75200.1		flavodoxin family protein / radical SAM domain-containing protein	0.0356143	0.0225411	0.871	0.441	2.86	3.14	0.352071	0	0	AT1G75200.1	0	2.67788e+07	9.59379e+06	0	0	0	0	0	0	0	6.34	1.7	0	0	0	0	0	0		4	1								4	1
AT4G32760.1		ENTH/VHS/GAT family protein	0.0798409	0.00973667	0.935	0.352	2.01	3.14	0.514048	3.39582e-05	0	AT4G32760.1	2.9977e+07	1.45374e+07	0	0	0	5187505	0	0	0	3.41	3.41	0	0	0	2.07	0	0	0	1	1				1				1	1				1				3.38866
AT5G01210.1		HXXXD-type acyl-transferase family protein	0.0231558	0.0208778	0.814	0.435	3.02	3.08	0.94626	1.54909	0.992216	AT5G01210.1	1.39328e+08	5.18747e+08	5.77708e+08	4.70615e+07	7.93619e+06	1.0915e+07	8.66831e+06	7.84577e+06	5.27833e+07	10.53	5.47	18.74	9.26	5.47	10.32	1.47	3.37	26.32	4	2	6	3	2	4	1	1	8	4	2	6	3	2	5	3	1	12	2.02551
AT1G74030.1	ENO1	enolase 1	0.00807596	0.0443065	0.586	0.525	4.21	3.05	1.80087	3.39582e-05	0.328897	AT1G74030.1	25789027	1.91275e+08	8.76743e+07	0	0	1.35717e+07	0	5595670	1.12168e+07	1.89	1.26	1.26	0	0	1.26	0	1.89	4.4	1	1	1			1		1	2	1	2	1			1	1	1	2	1.9663
AT5G61220.1		LYR family of Fe/S cluster biogenesis protein	0.0208911	0.03096	0.798	0.48	3.28	3.03	0.692353	0	0	AT5G61220.1	0	5.59301e+07	104794260	0	0	0	0	0	0	0	9.2	9.2	0	0	0	0	0	0		1	1								2	2
AT4G12600.1		Ribosomal protein L7Ae/L30e/S12e/Gadd45 family protein	0.0751119	0.0888027	0.932	0.615	3.19	3.03	0.171395	3.046e-05	3.36108e-05	AT4G12600.1	7.22864e+06	5.61909e+07	3.91819e+08	3.48043e+07	0	0	0	1.48123e+07	0	18.75	18.75	26.56	18.75	0	0		9.38	0	1	1	2	1				1		1	3	6	4				1		2.93936
AT5G08050.1		Protein of unknown function (DUF1118)	0.0724954	0.0669671	0.93	0.575	2.96	3.02	0.35064	0.343714	0.331307	AT5G08050.1	5.58163e+06	1.45398e+08	2.47784e+08	1.63647e+07	0	0	0	1.02337e+07	0	6.33	12.03	12.03	12.03	0	0	0	12.03	0	1	2	2	2				2		1	3	4	2			1	2		0
AT4G39880.1		Ribosomal protein L23/L15e family protein	0.0583285	0.056328	0.916	0.555	2.96	2.99	1.74859	0	0	AT4G39880.1	0	1.85187e+08	93497965	0	0	0	0	0	0	0	3.93	3.93	0	0	0	0	0	0		1	1								1	1
AT5G56090.1	COX15	cytochrome c oxidase 15	0.0370603	0.0196737	0.875	0.429	2.63	2.99	0.779403	0	0	AT5G56090.1	2.82038e+07	1.45912e+07	0	0	0	0	0	0	0	3.06	3.06	0	0	0	0	0	0	0	1	1								1	1								1.94686
AT5G61810.2		Mitochondrial substrate carrier family protein	0.0109227	0.0131038	0.665	0.388	3.07	2.98	1.70531	0	0	AT5G61810.2	4.47199e+07	2.63599e+07	1.53049e+07	0	0	0	0	0	0	5.37	5.37	2.99	0	0	0	0	0	0	2	2	1							2	2	1							4.408
AT3G10370.1	SDP6	FAD-dependent oxidoreductase family protein	0.00220376	0.0101506	0.227	0.357	3.69	2.96	3.47534	3.046e-05	0.331397	AT3G10370.1	2.10426e+08	9.28667e+07	2.51692e+07	3.54356e+07	0	0	19052033	2.13084e+07	1.31485e+07	17.01	20.67	9.22	2.07	0	0	1.75	3.82	1.75	10	11	4	1			1	2	1	13	16	5	1			1	3	3	40.8483
AT5G13260.1		unknown protein; BEST Arabidopsis thaliana protein match is: unknown protein (TAIR:AT3G48860.2); Has 30201 Blast hits to 17322 proteins in 780 species: Archae - 12; Bacteria - 1396; Metazoa - 17338; Fungi - 3422; Plants - 5037; Viruses - 0; Other Eukaryotes - 2996 (source: NCBI BLink).	0.0901426	0.0245258	0.942	0.449	2.13	2.93	0.163425	3.046e-05	3.95442e-05	AT5G13260.1	27059530	24617438	0	1.97453e+07	0	0	0	0	8.64034e+06	2.42	2.42	0	2.42	0	0	0	0	2.42	1	1		1					1	1	1		1					1	2.52593
AT5G22350.1	ELM1	Protein of unknown function (DUF1022)	0.0605209	0.0206758	0.918	0.434	2.3	2.92	0.179335	0	3.95442e-05	AT5G22350.1	34890139	2.38288e+07	0	0	0	0	0	0	5.51677e+06	3.75	6.56	0	0	0	0	0	0	2.81	1	2							1	1	2							1	3.93879
AT4G39690.1		FUNCTIONS IN: molecular_function unknown; INVOLVED IN: biological_process unknown; LOCATED IN: mitochondrion; EXPRESSED IN: 26 plant structures; EXPRESSED DURING: 14 growth stages; CONTAINS InterPro DOMAIN/s: Mitochondrial inner membrane protein Mitofilin (InterPro:IPR019133); Has 30201 Blast hits to 17322 proteins in 780 species: Archae - 12; Bacteria - 1396; Metazoa - 17338; Fungi - 3422; Plant…	0.0718877	0.0232403	0.929	0.444	2.24	2.91	0.974019	0.332975	0.328864	AT4G39690.1	8.82191e+07	4.17206e+07	1.7102e+06	1.42433e+07	6.61419e+06	1.28032e+07	0	0	2.0881e+07	19.54	12.62	2.46	2.46	2.46	4	0	0	3.69	9	6	1	1	1	2			2	10	7	1	1	1	2			3	25.0035
AT5G57370.1		unknown protein; CONTAINS InterPro DOMAIN/s: Protein of unknown function DUF1777 (InterPro:IPR013957); Has 30201 Blast hits to 17322 proteins in 780 species: Archae - 12; Bacteria - 1396; Metazoa - 17338; Fungi - 3422; Plants - 5037; Viruses - 0; Other Eukaryotes - 2996 (source: NCBI BLink).	0.00556075	0.0329499	0.479	0.488	3.96	2.9	1.35758	0	0.525663	AT5G57370.1	77322989	1.24129e+08	9.30973e+07	0	0	0	1.35021e+07	3.08363e+07	0	18.26	12.33	12.33	0	0	0	6.85	18.26	0	3	2	2				1	3		6	4	2					5		12.8288
AT2G36830.1	GAMMA-TIP, TIP1;1, GAMMA-TIP1	gamma tonoplast intrinsic protein	0.00210656	0.0622966	0.219	0.566	5.2	2.86	7.79151e-05	0	3.95442e-05	AT2G36830.1	111176092	56234102	0	0	0	0	0	0	2.22802e+07	6.77	6.77			0	0	0		6.77	1	1							1	1	1					1		1	2.51277
AT2G24280.1		alpha/beta-Hydrolases superfamily protein	0.00855352	0.0282616	0.602	0.467	3.41	2.75	1.30019	7.74043e-05	0.525652	AT2G24280.1	5.49882e+07	2.93361e+07	28978352	0	2.10472e+06	4.30511e+06	0	25178006	2.11101e+06	2.02	4.05	4.05	0	2.02	2.02	0	7.69	2.02	1	2	2		1	1		3	1	2	2	2		1	1		3	1	4.99879
AT2G15050.3	LTP, LTP7	lipid transfer protein	0.0520937	0.0685684	0.907	0.578	2.93	2.72	1.43213	0	0	AT2G15050.3	0	3.01175e+07	5.76904e+07	0	0	0	0	0	0	0	14.75	6.56	0	0	0	0	0	0		2	1								2	1
AT4G05020.1	NDB2	NAD(P)H dehydrogenase B2	0.000380261	0.01293	0.0488	0.386	4.31	2.71	0.789727	0	7.3155e-05	AT4G05020.1	40438390	2.66977e+07	2.88961e+07	0	0	0	0	6.47723e+06	9461054	1.89	4.81	3.26	0	0	0	0	1.89	1.89	1	2	2					1	1	1	2	2					1	1	2.26256
AT3G27430.2	PBB1	N-terminal nucleophile aminohydrolases (Ntn hydrolases) superfamily protein	0.069884	0.0237252	0.928	0.446	2.08	2.68	2.96885e-05	3.39582e-05	0	AT3G27430.2	0	13069878	5.6476e+06	0	0	3.40346e+06	0	0	0	0	2.93	2.93	0	0	2.93	0	0	0		1	1			1					1	1			1
AT5G55860.1		Plant protein of unknown function (DUF827)	0.0775156	0.0961016	0.934	0.626	2.79	2.61	6.33048e-05	0	3.95442e-05	AT5G55860.1	88386871	48002040	0	0	0	0	0	0	0	1.23	1.23	0	0	0	0	0	0	1.23	1	1							1	1	1							1	0
AT3G48000.1	ALDH2B4, ALDH2, ALDH2A	aldehyde dehydrogenase 2B4	0.0941122	0.0695602	0.944	0.58	2.38	2.6	0.352058	0.000107864	0.296803	AT3G48000.1	6.8269e+07	6.81364e+07	0	3.84951e+07	2.10919e+06	6.84598e+06	1.86618e+07	0	1.55103e+07	3.35	9.85	0	1.86	1.86	1.86	5.2	0	2.04	1	4		1	1	1	2		1	1	4		1	1	1	3		1	4.27616
AT3G51550.1	FER	Malectin/receptor-like protein kinase family protein	0.0497723	0.0326445	0.903	0.487	2.34	2.57	0.163455	0	0.522344	AT3G51550.1	1.58823e+07	13113259	0	0	0	0	0	0	8.18318e+06	2.57	2.01	0	0	0	0	0	0	5.47	2	1							3	2	1					2		4	2.47748
AT4G27595.1		Plant protein of unknown function (DUF827)	0.0699005	0.0355701	0.928	0.498	2.17	2.56	0.955455	3.046e-05	0	AT4G27595.1	7.1567e+07	23240482	0	0	0	0	0	0	0	0.98	0.98	0	2.13	0	0	0	0	0	1	1		1						1	1		1						3.1375
AT5G47990.1	CYP705A5, THAD, THAD1	cytochrome P450, family 705, subfamily A, polypeptide 5	0.0642258	0.0324026	0.922	0.486	2.15	2.53	0.179353	0	0	AT5G47990.1	10254847	2.8396e+07	11421371	0	0	0	0	0	0	1.57	3.33	1.57	0	0	0	0	0	0	1	2	1							1	2	1							1.6361
AT4G14030.1	SBP1	selenium-binding protein 1	0.0332559	0.0399824	0.863	0.512	2.63	2.52	0.529944	3.39582e-05	8.9796e-05	AT4G14030.1	3.89433e+06	1.69147e+07	1.33902e+07	0	0	0	1.45165e+06	0	326799	3.27	4.69	4.69	0	0	3.27	3.27	0	3.27	1	2	2			1	1		1	1	3	2			1	2		1	2.14719
AT1G73180.2		Eukaryotic translation initiation factor eIF2A family protein	0.027157	0.0305716	0.838	0.478	2.59	2.52	0.990295	6.44182e-05	0.331347	AT1G73180.2	4.76286e+07	5.68846e+07	0	1.69594e+07	0	3.48073e+06	0	8.34141e+06	1.28109e+07	6.82	4.75	2.89	1.86	0	1.86	0	4.55	2.69	3	2	1	1		1		2	1	3	2	1	1		1	5	2	1	8.0599
AT1G16080.1		unknown protein; LOCATED IN: apoplast, chloroplast stroma, chloroplast, chloroplast envelope; EXPRESSED IN: 23 plant structures; EXPRESSED DURING: 14 growth stages; Has 81 Blast hits to 81 proteins in 28 species: Archae - 0; Bacteria - 2; Metazoa - 0; Fungi - 0; Plants - 62; Viruses - 0; Other Eukaryotes - 17 (source: NCBI BLink).	0.0901816	0.0445504	0.942	0.526	2.08	2.51	0.280892	3.39582e-05	0	AT1G16080.1	5.84499e+07	1.97426e+07	56535573	0	0	2.0736e+07	0	0	0	4.47	14.06	4.47	0	0	5.11	0	0	0	1	3	1			1				1	3	1			1				1.66026
AT1G12780.1	UGE1, ATUGE1	UDP-D-glucose/UDP-D-galactose 4-epimerase 1	0.0535294	0.065179	0.909	0.571	2.6	2.48	0.16344	0	3.95442e-05	AT1G12780.1	0	2.86503e+07	0	0	0	0	0	0	5.13295e+06	2.28	2.28	0	0	0	0	0	0	4.84	1	1							1	1	1					1		1	1.96412
AT4G27650.1	PEL1	Eukaryotic release factor 1 (eRF1) family protein	0.0926802	0.0527977	0.943	0.547	2.12	2.48	0.95547	0.68215	0.522428	AT4G27650.1	4.35069e+07	4.16091e+07	6.35816e+07	3.22044e+07	0	0	7.56308e+06	1.35935e+06	1.2437e+07	14.29	5.82	14.02	10.32	0	0	3.7	2.91	8.47	5	2	5	4			1	1	3	5	2	6	4				1	3	12.2733
AT5G10940.2		transducin family protein / WD-40 repeat family protein	0.0467776	0.021833	0.898	0.438	2.1	2.47	0.90986	0	0	AT5G10940.2	1.04218e+07	1.34604e+07	0	0	0	0	0	0	0	0.93	0.93	0	0	0	0	0	0	0	1	1								1	1					1			0
AT4G22310.1		Uncharacterised protein family (UPF0041)	0.04635	0.0609763	0.897	0.564	2.62	2.45	0.270409	0	0	AT4G22310.1	0	3.31601e+07	8.43501e+07	0	0	0	0	0	0	0	9.26	36.11	0	0	0		0	0		1	3								1	5
AT3G03060.1		P-loop containing nucleoside triphosphate hydrolases superfamily protein	0.0338664	0.0220448	0.865	0.439	2.21	2.42	1.93172	2.40477	2.42645	AT3G03060.1	8.48292e+08	3.10531e+08	8.12268e+07	1.67936e+08	4.90895e+07	9.21293e+07	8.28389e+07	8.1669e+07	7.3537e+07	28.03	22.29	11.78	10.83	5.89	6.53	8.92	9.24	10.51	15	13	7	7	4	5	5	6	6	32	34	13	12	5	10	5	10	16	87.9746
AT2G43520.1	ATTI2, TI2	trypsin inhibitor protein 2	0.0424978	0.0921517	0.889	0.62	2.89	2.35	0.171378	0	0	AT2G43520.1	0	5.30686e+07	9.872e+07	0	0	0	0	0	0	0	15.56	15.56		0			0	0		1	1								1	1
AT3G57330.1	ACA11	autoinhibited Ca2+-ATPase 11	0.0455779	0.0640651	0.896	0.569	2.54	2.33	1.00827	3.046e-05	0	AT3G57330.1	2.88221e+07	5.14838e+06	0	0	0	0	0	0	0	1.76	1.66	0	1.66	0	0	0	0	0	2	1		1						2	1		1						3.60583
AT4G39730.1		Lipase/lipooxygenase, PLAT/LH2 family protein	0.0472396	0.0708379	0.899	0.582	2.58	2.32	0.431149	0	0	AT4G39730.1	16847122	4.49331e+07	0	0	0	0	0	0	0	4.97	4.97	0	0	0	0	0	0	0	1	1								1	1								2.6026
AT1G26090.1		P-loop containing nucleoside triphosphate hydrolases superfamily protein	0.0326062	0.0576732	0.861	0.558	2.53	2.22	0.514046	0	0.331307	AT1G26090.1	2.16884e+07	1.00947e+07	20975396	0	0	0	0	7.4741e+06	0	3.96	6.81	3.96	0	0	0	0	4.62	0	2	2	2					2		2	2	2					2		4.56781
AT5G08080.1	SYP132, ATSYP132	syntaxin of plants 132	0.00519837	0.0607053	0.459	0.563	3.47	2.18	0.280894	0	0	AT5G08080.1	72727478	11735058	0	0	0	0	0	0	0	4.61	16.12	0	0	0	0	0	0	0	1	3								1	3								2.55426
AT2G38670.1	PECT1	phosphorylethanolamine cytidylyltransferase 1	0.00771091	0.0610012	0.573	0.564	3.2	2.13	1.38997	0.87501	1.85951	AT2G38670.1	1.25193e+08	8.38287e+07	8.67528e+07	3.53643e+07	0	6.36761e+06	1.54431e+07	1.7754e+07	2.11552e+07	23.28	22.57	15.91	8.79	0	5.7	8.08	17.81	8.08	7	7	6	3		2	3	6	3	11	9	6	4		2	2	7	3	33.5284
AT5G16590.1	LRR1	Leucine-rich repeat protein kinase family protein	0.0040081	0.0599545	0.383	0.562	3.5	2.12	1.50846	3.39582e-05	0.660018	AT5G16590.1	4.78733e+07	56493939	18322396	0	0	1.7971e+07	1.11657e+07	7.01296e+06	1.34786e+07	8	13.76	5.92	0	0	2.56	2.56	2.56	7.36	4	7	4			1	1	1	4	6	10	4			1	3	1	5	15.3434
AT4G31990.4	ASP5	aspartate aminotransferase 5	0.0678641	0.0701339	0.926	0.581	2.14	2.12	1.12846	0.542143	0.819108	AT4G31990.4	112592528	7.7725e+07	5.3156e+07	7.11718e+07	0	1.69472e+07	1.94396e+07	0	3.76359e+07	3.79	10.27	7.37	6.92	0	2.01	6.92	0	7.59	2	4	3	3		1	2		3	4	6	3	4		1	7		3	6.91394
AT5G16930.1		AAA-type ATPase family protein	0.0504094	0.0466294	0.904	0.532	2.03	2.06	1.82251	3.04537	2.78014	AT5G16930.1	8.82439e+08	2.77573e+08	9.57017e+07	1.72423e+08	5.61901e+07	9.63783e+07	1.0178e+08	1.04477e+08	8.1042e+07	24.53	21.12	14.29	17.24	9.78	12.27	10.71	13.04	11.96	14	14	9	11	6	8	6	9	7	31	35	15	20	8	15	13	17	23	86.9232
AT5G52800.2		DNA primases	0.384335	3.56e-07	0.983	1.49e-07	-1.02	9.2	1.17256	0.000107864	0	AT5G52800.2	8826485535	456221142	642286614	5192680352	4820719103	1906575094	0	0	0	4	4	4	4	4	4	0	0	0	1	1	1	1	1	1				6	6	3	5	3	5				6.49684
AT4G40000.1		S-adenosyl-L-methionine-dependent methyltransferases superfamily protein	0.577961	0.00103523	0.988	0.0831	1.13	7.9	0.597194	0.684715	3.36108e-05	AT4G40000.1	1331540916	1603222392	1358482559	426387430	758727760	1223762871	0	1.00466e+08	0	3.7	2.55	2.55	5.87	5.87	2.55	0	2.55	0	2	1	1	2	2	1		1		4	3	3	3	4	2		2		3.95261
AT3G54850.1	ATPUB14, PUB14	plant U-box 14	0.260158	5.6e-06	0.976	8.26e-05	-1.35	7.51	1.08927	0.000107864	3.95442e-05	AT3G54850.1	672336481	337317740	2.30524e+08	3249720527	1285313480	6.48228e+08	0	0	7.9762e+06	1.74	1.74	1.74	1.74	1.74	1.74	0	0	1.74	1	1	1	1	1	1			1	4	4	3	3	7	5	1		1	7.10463
AT5G14060.1	CARAB-AK-LYS	Aspartate kinase family protein	0.311541	5.94e-06	0.979	9.08e-05	-1.04	6.45	0.163423	0.000107864	0	AT5G14060.1	1.36866e+08	2.30962e+08	8.41168e+08	7.80225e+08	3.21876e+08	2.20047e+08	0	0	0	5.7	3.49	3.49	3.49	3.49	3.49	0	0	0	2	1	1	1	1	1				9	7	10	5	5	5				1.97998
ATCG00640.1	RPL33	ribosomal protein L33	0.161765	0.00218285	0.965	0.155	2.61	6.44	1.94126	0.871496	3.36108e-05	ATCG00640.1	7.34042e+07	1746442679	6377422750	1.78574e+08	4.0335e+07	3.0612e+07	0	5.42239e+07	0	30.3	48.48	59.09	12.12	10.61	30.3	0	15.15	0	3	4	5	2	1	3		1		7	10	20	3	1	3	1	3		7.8391
AT1G45332.1		Translation elongation factor EFG/EF2 protein	0.0973279	2.1e-05	0.946	0.000952	-1.93	6.38	0.326832	0.000107864	0	AT1G45332.1	2.48658e+07	1.52442e+08	1.21264e+08	278457313	1.79083e+08	217559140	0	0	0	3.45	2.39	2.39	2.39	2.39	2.39	0	0	0	2	1	1	1	1	1				2	1	3	2	1	2				6.03666
AT1G75750.2	GASA1	GAST1 protein homolog 1	0.184659	0.00230543	0.968	0.161	2.35	6.08	1.0259	0.343748	0	AT1G75750.2	2.82953e+07	5.58657e+08	2286367506	1.30044e+08	0	1.41365e+07	0	0	0	13.4	27.84	27.84	27.84		13.4	0			1	2	2	2		1				2	10	15	5		2				2.18415
AT2G24520.1	AHA5, HA5	H(+)-ATPase 5	0.735119	0.00211519	0.99	0.151	0.543	5.71	1.11766	1.74835	0.522344	AT2G24520.1	3.47502e+08	1.67448e+08	5.67904e+07	1.89901e+08	9.20589e+07	1.73043e+08	0	0	1.39652e+08	8.27	4.19	4.19	5.8	3.33	3.33	0	0	3.33	6	4	4	4	3	3			3	13	9	6	6	5	5	2		8	32.9794
AT5G44030.1	CESA4, IRX5, NWS2	cellulose synthase A4	0.982401	4.77e-05	0.992	0.00341	0.0233	5.63	0.519619	0.000107864	3.95442e-05	AT5G44030.1	105941589	1.15214e+08	100950471	136801198	7.17255e+07	9.27094e+07	0	0	6.44908e+06	0.95	2.38	3.91	0.95	0.95	0.95	0	0	0.76	1	2	4	1	1	1			1	1	2	5	1	1	1			1	2.20631
AT3G10090.1		Nucleic acid-binding, OB-fold-like protein	0.406453	0.00372712	0.983	0.217	1.41	5.57	0.171395	0.000107864	0.822376	AT3G10090.1	1.3638e+08	3029764892	3231802919	7.30432e+08	179362915	1.85748e+08	3.24467e+07	1.33542e+08	0	18.75	18.75	34.38	18.75	18.75	18.75	23.44	29.69	0	1	1	2	1	1	1	2	3		3	5	9	4	2	3	4	10		8.80086
AT1G10630.1	ATARFA1F, ARFA1F	ADP-ribosylation factor A1F	0.666364	0.000900651	0.989	0.073	0.609	5.57	3.40741	2.61392	0.331307	AT1G10630.1	4.43507e+07	3.70149e+08	4.1495e+08	2.04468e+08	6.05692e+07	1.19561e+08	0	3.06874e+07	0	50.28	50.83	58.56	58.56	28.73	43.65	0	9.39	0	8	9	8	9	4	6		2		13	16	15	12	6	12	2	2		16.6453
AT1G13930.1		Involved in response to salt stress. Knockout mutants are hypersensitive to salt stress.	0.247825	0.000448928	0.975	0.0424	1.53	5.54	0.666705	0.332975	0	AT1G13930.1	1.91129e+07	3.29807e+08	0	1.24184e+07	4.58728e+07	7.12727e+07	0	0	0	9.03	71.61	0	21.94	9.03	30.97		0	0	1	5		1	1	2				1	7		1	1	3				2.83004
AT1G69620.1	RPL34	ribosomal protein L34	0.429743	0.000401036	0.984	0.0387	1.02	5.52	1.57451	0.684715	3.95442e-05	AT1G69620.1	5.29088e+07	246861551	1.88361e+08	6.93106e+07	5.15769e+07	63902378	0	0	1.49347e+07	10.08	28.57	21.85	21.01	16.81	10.08	0	0	10.08	1	4	3	2	2	1			1	2	7	4	3	3	1	2		1	4.40558
AT1G08380.1	PSAO	photosystem I subunit O	0.449469	7.28e-05	0.985	0.00538	0.822	5.52	0.885967	0.000107864	0	AT1G08380.1	3.26506e+07	74708809	1.85518e+08	3.45756e+07	1.47924e+07	2.50933e+07	0	0	0	17.14	17.14	17.86	17.14	17.14	17.14			0	1	1	2	1	1	1				4	4	7	6	2	2				14.2908
AT4G00270.1		DNA-binding storekeeper protein-related transcriptional regulator	0.418328	0.00284228	0.984	0.185	1.3	5.47	7.79151e-05	6.44182e-05	0	AT4G00270.1	96034363	105944164	1.39989e+08	160568874	0	1.60483e+07	0	0	0	3.97	3.97	3.97	3.97	0	3.97	0	0	0	1	1	1	1		1				1	1	1	1		1				0
AT5G42310.1		Pentatricopeptide repeat (PPR-like) superfamily protein	0.300093	0.165717	0.979	0.693	4.03	5.46	7.83831e-05	0.542143	0.328864	AT5G42310.1	8958185816	0	1.59364e+06	6405389352	0	0	0	0	7.33563e+07	1.69	0	1.69	5.64	0	1.69	0	0	3.95	1		1	3		1			2	2		1	3		1			2	3.99535
AT5G64740.1	CESA6, IXR2, E112, PRC1	cellulose synthase 6	0.935776	0.000283558	0.992	0.0281	-0.0973	5.42	1.58714	1.40992	0.522344	AT5G64740.1	8.5683e+07	7.4792e+07	2.94578e+07	97456198	5.89316e+07	7.59041e+07	0	0	1.21953e+07	4.7	0.55	2.03	2.03	2.58	2.68	0	0	2.68	5	1	3	2	3	3			3	5	1	3	2	3	3	2		3	11.6172
AT1G26880.1		Ribosomal protein L34e superfamily protein	0.580921	0.000447854	0.988	0.0423	0.7	5.4	1.74082	0.341032	3.95442e-05	AT1G26880.1	5.29088e+07	1.88903e+08	2.03056e+08	1.0276e+08	5.15769e+07	63902378	0	0	1.49347e+07	10	27.5	20.83	10	16.67	10	0	0	10	1	3	2	1	2	1			1	2	7	3	2	3	1	2		1	4.40558
AT2G30720.1		Thioesterase/thiol ester dehydrase-isomerase superfamily protein	0.109186	0.000557555	0.951	0.0516	2.1	5.26	1.01323	0	0	AT2G30720.1	1.27348e+07	4.08742e+07	48251112	0	0	0	0	0	0	2.42	5.27	1.98	0	0	0	0	0	0	1	2	1							1	2	1							0
AT3G61470.1	LHCA2	photosystem I light harvesting complex gene 2	0.95226	0.000405586	0.992	0.0391	0.0724	5.22	0.551224	1.40992	0	AT3G61470.1	2.88392e+07	226212681	1.59615e+08	5.62478e+07	5.8883e+07	1.43808e+08	0	0	0	10.12	24.9	24.9	18.29	24.9	24.9	0	0	0	1	3	3	2	3	3				1	9	10	3	4	7	1			2.32156
AT5G65460.1	KCA2, KAC2	kinesin like protein for actin based chloroplast movement 2	0.164027	0.000605671	0.965	0.0553	1.8	5.21	1.68024	2.08109	0.992132	AT5G65460.1	2.77208e+08	1.25273e+08	3.35088e+07	3.20616e+07	5.26759e+07	8.40817e+07	0	0	4.21532e+07	11.63	7.99	5.7	2.61	3.01	4.98	0	0	7.67	14	10	7	3	4	6			8	17	13	8	3	4	7	12		12	42.7684
AT2G38140.1	PSRP4	plastid-specific ribosomal protein 4	0.969897	0.00930924	0.992	0.346	-0.0676	5.18	1.08912	1.01758	8.38627e-05	AT2G38140.1	2.47638e+07	4.42353e+08	4.02673e+08	1.01871e+08	1.82965e+08	1.48206e+08	4.64311e+06	1.14798e+07	0	17.8	18.64	28.81	16.95	16.95	16.95	9.32	9.32	0	2	4	5	2	2	2	1	1		4	10	14	6	5	5		3		1.66317
AT4G15000.2		Ribosomal L27e protein family	0.413183	0.000843906	0.984	0.0701	1.05	5.09	0.785797	0.88311	0	AT4G15000.2	1.09631e+07	1.48264e+08	1.00503e+08	2.91129e+07	16158125	18610133	0	0	0	14.5	29.01	22.9	22.9	14.5	6.11	0	0	0	2	4	3	3	2	1				2	5	3	4	2	1				2.25815
AT4G29410.1		Ribosomal L28e protein family	0.383106	0.00772842	0.983	0.32	1.5	5.08	1.81795	1.55086	0.960381	AT4G29410.1	6.36441e+07	1957501982	1712223989	3.30311e+08	1.03437e+08	130703181	1.52066e+07	1.16072e+08	0	20.28	33.57	20.28	27.27	11.89	20.28	15.38	27.27	0	3	5	3	4	2	3	2	4		6	15	10	10	4	6	2	8		14.9624
AT4G12420.1	SKU5	Cupredoxin superfamily protein	0.259882	0.000870475	0.976	0.0715	1.45	5.02	1.38488	1.74753	0.76679	AT4G12420.1	253265926	1.67954e+08	3.96414e+07	1.08287e+08	4.59019e+07	6.85283e+07	0	0	4.93089e+07	16.52	23.34	8.69	14.48	3.75	6.47	0	0	11.93	8	9	4	6	2	3			5	11	12	4	6	2	3	5		7	33.4656
AT1G26740.1		Ribosomal L32p protein family	0.199183	0.00743372	0.97	0.315	2.19	4.98	1.07643	0	0	AT1G26740.1	0	2.54187e+08	3.13667e+08	0	0	0	0	0	0	0	7.46	15.67	0	0	0	0	0	0		1	2								3	4
AT4G27090.1		Ribosomal protein L14	0.281894	0.01486	0.978	0.402	2.04	4.98	1.2503	0.682184	0	AT4G27090.1	8.03866e+06	2.14333e+08	1257761569	2.41847e+07	0	1.07452e+07	0	0	0	14.93	50.75	50.75	27.61	0	8.96	0	0	0	2	9	9	4		1				2	13	16	5		1				3.90335
AT3G03305.1		Calcineurin-like metallo-phosphoesterase superfamily protein	0.403489	0.00384976	0.983	0.221	1.27	4.94	1.07268	1.88662	0.522344	AT3G03305.1	3.28498e+08	3.31757e+08	3.1811e+07	9.60761e+07	2.13648e+07	3.73677e+07	0	0	3.07725e+07	9.15	1.75	2.42	6.73	5.92	8.34	0	0	5.25	5	2	2	4	3	4			3	8	4	2	6	4	5	5		8	11.9884
AT5G10470.2	KAC1	kinesin like protein for actin based chloroplast movement 1	0.201847	0.00267956	0.971	0.179	1.86	4.93	3.04261	3.52541	1.47794	AT5G10470.2	6.15626e+08	2.4816e+08	4.66726e+07	1.23678e+08	7.0674e+07	1.39145e+08	1.52752e+07	0	1.39632e+08	38.93	30.61	17.66	10.68	9.89	11.7	1.49	0	23	37	30	19	10	11	13	1		22	75	51	23	11	11	14	52		46	216.056
ATCG00810.1	RPL22	ribosomal protein L22	0.126051	0.000426194	0.956	0.0407	1.82	4.93	0.935054	6.44182e-05	0	ATCG00810.1	0	9.62192e+07	0	1.1922e+07	0	6265027	0	0	0	0	8.13	0	8.13	0	8.13	0	0	0		1		1		1					3		2		1
AT5G54640.1	HTA1, RAT5, ATHTA1	Histone superfamily protein	0.757995	0.0145953	0.99	0.4	0.562	4.88	1.50038	0.676658	0.331358	AT5G54640.1	8.90535e+07	1637748869	2065708575	4.16334e+08	423795400	2.24566e+08	49478692	2.34447e+08	0	12.31	30	30	12.31	6.92	12.31	6.92	17.69	0	2	3	3	2	1	2	1	2		7	6	8	4	4	4	3	5		5.72365
AT4G05180.1	PSBQ, PSBQ-2, PSII-Q	photosystem II subunit Q-2	0.270969	0.00240542	0.977	0.166	1.55	4.84	1.26527	1.79745	0.858263	AT4G05180.1	9.1185e+07	3.36128e+08	3.26387e+08	9.88749e+07	2.38936e+07	8.15525e+07	0	5.23352e+07	0	25.22	34.35	22.17	22.17	13.91	19.13	0	23.91	0	5	7	5	5	2	4		6		6	13	11	7	2	5	3	8		0
ATCG01240.1	RPS7.2	ribosomal protein S7	0.660663	0.0119899	0.989	0.377	0.765	4.82	1.47711	2.06768	0.932296	ATCG01240.1	4.29009e+07	4.68644e+08	3.39081e+08	2.07529e+08	3.83841e+07	7.34755e+07	0	1.15583e+08	0	41.29	50.97	36.13	40	12.26	36.13	0	40.65	0	6	10	7	7	2	5		7		8	17	9	10	2	5	11	11		12.5271
AT5G46160.2		Ribosomal protein L14p/L23e family protein	0.332322	0.0118791	0.98	0.376	1.7	4.8	1.71541	1.55269	0.525663	AT5G46160.2	1.205e+07	2.60057e+08	7.38744e+08	8.35175e+07	1.39879e+07	1.48521e+07	5.85279e+06	1.61801e+07	0	17.44	23.26	35.47	23.84	11.63	11.63	5.81	17.44	0	3	5	8	6	2	2	1	3		4	9	15	9	2	2		4		0
AT4G03430.1	STA1, EMB2770	pre-mRNA splicing factor-related	0.696355	0.00305795	0.989	0.194	0.545	4.74	2.34211	4.32368	1.49924	AT4G03430.1	1.62977e+08	2.4139e+08	2.53423e+07	3.06547e+08	8.70139e+07	1.25874e+08	0	0	9.97472e+07	22.55	20.41	19.34	24.1	19.63	25.56	0	0	24.1	18	16	18	21	17	21			23	24	20	20	28	19	26	11		49	57.6271
AT3G20670.1	HTA13	histone H2A 13	0.76079	0.0163772	0.99	0.412	0.547	4.71	1.30791	0.676658	0.331358	AT3G20670.1	8.90535e+07	1588227418	3003316990	4.16334e+08	423795400	2.24566e+08	49478692	2.34447e+08	0	12.12	29.55	12.12	12.12	6.82	12.12	6.82	17.42	0	2	3	2	2	1	2	1	2		7	6	7	4	4	4	3	5		5.72365
AT3G56150.1	EIF3C, ATEIF3C-1, EIF3C-1, ATTIF3C1, TIF3C1	eukaryotic translation initiation factor 3C	0.829471	0.00596867	0.991	0.283	-0.324	4.65	2.14166	3.93717	1.2939	AT3G56150.1	2.02636e+08	1.29203e+08	6.713e+07	2.77655e+08	1.24789e+08	1.60849e+08	0	0	129345473	19.89	21.44	20.67	23.22	21.67	26.78	0	0	19.56	15	15	14	15	14	16			15	25	22	18	21	16	18	13		35	66.3613
AT3G60900.1	FLA10	FASCICLIN-like arabinogalactan-protein 10	0.793946	0.00339945	0.99	0.207	-0.361	4.63	2.63666	0.676658	0.328864	AT3G60900.1	1.78605e+08	9.01386e+07	3.07969e+07	1.47109e+08	83968732	1.78047e+08	0	0	5.5997e+07	12.8	6.16	3.08	6.16	3.08	6.16	0	0	6.16	3	2	1	2	1	2			2	6	4	1	2	1	2	3		5	14.7775
AT1G69410.1	ATELF5A-3, ELF5A-3	eukaryotic elongation factor 5A-3	0.140876	0.00327004	0.96	0.202	2.08	4.6	0.270377	0.343748	0	AT1G69410.1	0	7.94565e+07	4.75909e+07	1.91947e+07	0	2.77696e+07	0	0	0	0	6.33	27.22	18.35	0	12.03		0	0		1	3	2		1					1	3	2		2
AT4G38550.1		Arabidopsis phospholipase-like protein (PEARLI 4) family	0.0878643	0.000228244	0.941	0.023	1.79	4.6	1.49677	0.332901	0	AT4G38550.1	3.42773e+07	2.17408e+07	0	0	0	1.63886e+07	0	0	0	9.15	7.84	0	0	0	4.58	0	0	0	6	4				2				7	4				2	7			15.6571
AT1G08880.1	HTA5, H2AXA, G-H2AX, GAMMA-H2AX	Histone superfamily protein	0.67865	0.0150623	0.989	0.403	0.714	4.58	0.885967	0.875053	0.331358	AT1G08880.1	8.90535e+07	1615381510	2086751557	2.99309e+08	423795400	2.24566e+08	49478692	2.34447e+08	0	11.27	28.17	28.17	28.17	6.34	11.27	6.34	16.2	0	2	3	3	3	1	2	1	2		7	6	9	5	4	4	3	5		5.72365
AT4G32470.1		Cytochrome bd ubiquinol oxidase, 14kDa subunit	0.142032	0.0189322	0.96	0.426	2.71	4.57	1.08118	7.39061e-05	3.36108e-05	AT4G32470.1	9.52794e+06	3.28809e+08	7.30001e+08	5.08274e+07	1.36426e+07	0	0	2.61262e+06	0	18.03	38.52	49.18	8.2	8.2	0	0	9.84	0	2	4	5	1	1			1		2	7	10	1	1			1		3.72958
AT3G46970.1	ATPHS2, PHS2	alpha-glucan phosphorylase 2	0.904451	0.00770842	0.991	0.32	0.184	4.56	0.885523	1.20816	0.76679	AT3G46970.1	6.98676e+07	3.28208e+07	1.99067e+07	4.66237e+07	3.30453e+07	3.60754e+07	0	0	4.13305e+07	1.9	2.85	1.9	4.76	1.9	6.3	0	0	10.58	1	2	1	3	1	4			5	1	3	1	3	1	4	4		6	3.19576
AT3G42950.1		Pectin lyase-like superfamily protein	0.697537	0.00526599	0.989	0.265	-0.563	4.56	1.51572	2.59997	0.76679	AT3G42950.1	4.52297e+08	1.72649e+08	1.01006e+08	4.47138e+08	285647043	4.04995e+08	0	0	2.22696e+08	17.15	13.43	15.7	17.77	14.05	17.15	0	0	9.71	7	6	6	6	5	7			5	18	10	10	9	11	12	11		13	43.747
ATCG00470.1	ATPE	ATP synthase epsilon chain	0.199663	0.00852778	0.97	0.334	2.04	4.54	3.42352	0.343714	3.36108e-05	ATCG00470.1	8.42028e+06	2.18132e+08	2.89408e+08	4.28072e+07	0	0	0	5066748	0	34.85	40.91	40.91	27.27	0	0	0	7.58	0	3	4	4	2				1		3	9	9	3				1		0
AT1G79040.1	PSBR	photosystem II subunit R	0.122201	0.0134003	0.955	0.39	2.67	4.53	1.21688	0.542143	0.331307	AT1G79040.1	4.15191e+07	6.59969e+08	1431444906	8.56329e+07	0	4.42668e+07	0	4.42474e+07	0	27.86	37.86	37.86	30.71	0	10	0	17.14	0	2	6	6	3		1		2		7	21	21	9		2	4	5		7.17336
AT1G74310.1	ATHSP101, HSP101, HOT1	heat shock protein 101	0.14545	0.00196206	0.961	0.142	1.89	4.53	2.43732	0.343791	0.659934	AT1G74310.1	1.88755e+08	1.06758e+08	0	8.52458e+07	7.08861e+07	0	0	0	3.72741e+07	1.43	1.43	0	1.65	1.43	1.65	0	0	4.72	1	1		2	1	1			4	1	1		2	1	1	2		5	2.82099
AT5G10470.1	KCA1, KAC1	kinesin like protein for actin based chloroplast movement 1	0.165792	0.00264489	0.965	0.177	1.86	4.53	4.84044	3.56104	1.49929	AT5G10470.1	6.15626e+08	2.4816e+08	4.66726e+07	1.23678e+08	7.0674e+07	1.39145e+08	1.52752e+07	0	1.39632e+08	38.88	30.56	17.6	10.68	9.9	12.65	1.49	0	23.96	37	30	19	10	11	14	1		23	75	51	23	11	11	15	52		47	215.661
AT1G62020.1		Coatomer, alpha subunit	0.87007	0.00875091	0.991	0.338	-0.254	4.52	2.12277	4.04447	1.49924	AT1G62020.1	1.24677e+08	8.78696e+07	5.98526e+07	1.59833e+08	7.83415e+07	1.21567e+08	0	0	1.13291e+08	20.07	11.6	16.28	18.01	14.64	21.71	0	0	22.37	21	9	16	15	14	20			23	24	11	20	18	16	22	17		48	55.8265
AT3G51600.1	LTP5	lipid transfer protein 5	0.0295538	0.115136	0.849	0.65	6.36	4.44	1.00887	3.046e-05	8.38627e-05	AT3G51600.1	1.32298e+08	3012752972	5378289719	5.40946e+08	0	0	4.60693e+07	5.13198e+08	0	6.78	6.78	6.78	6.78	0	0	6.78	6.78	0	1	1	1	1			1	1		3	2	2	2			2	2		5.58721
AT5G05170.1	CESA3, IXR1, ATCESA3, ATH-B, CEV1	Cellulose synthase family protein	0.838451	0.00484523	0.991	0.252	-0.283	4.43	1.70589	3.19482	1.18674	AT5G05170.1	1.91976e+08	6.62859e+07	4.66603e+07	156421926	8.93905e+07	1.26962e+08	0	0	6.90973e+07	14.18	13.15	14.37	11.83	14.37	13.52	0	0	17.65	11	9	11	8	10	9			12	14	9	11	9	10	10	6		21	36.1692
AT5G59870.1	HTA6	histone H2A 6	0.569776	0.0133167	0.987	0.39	0.924	4.41	0.27044	0.343791	8.38627e-05	AT5G59870.1	176330503	3530598984	1610917774	3.65135e+08	423795400	410303876	49478692	4.56943e+08	0	6	6	26	21.33	6	6	6	6	0	1	1	3	2	1	1	1	1		6	4	8	4	4	3	2	4		5.72365
ATCG00065.1	RPS12A, RPS12	ribosomal protein S12A	0.372425	0.0175556	0.982	0.419	1.53	4.39	3.03672	0.343791	0.960381	ATCG00065.1	2.14224e+07	4.19253e+08	5.30679e+08	9.17693e+07	3.99542e+07	2.70733e+07	1.12502e+07	4.36091e+07	0	28.46	19.51	43.09	13.01	6.5	6.5	15.45	21.14	0	2	3	5	2	1	1	2	4		2	5	6	2	1	1	2	7		1.71154
AT4G12480.1	pEARLI 1	Bifunctional inhibitor/lipid-transfer protein/seed storage 2S albumin superfamily protein	0.903707	0.00292872	0.991	0.189	-0.154	4.34	7.61852e-05	0.000107864	3.95442e-05	AT4G12480.1	8.78584e+06	215320750	341682375	8.01051e+07	37984665	5.70966e+07	0	0	0	8.33	8.33	8.33	8.33	8.33	8.33		0	18.45	1	1	1	1	1	1			1	1	2	3	2	1	1			1	0
AT5G57350.1	AHA3, ATAHA3, HA3	H(+)-ATPase 3	0.74494	0.00642757	0.99	0.294	0.46	4.33	2.27281	3.14406	1.18679	AT5G57350.1	3.92826e+08	1.58373e+08	4.95836e+07	207631424	9.24023e+07	1.91557e+08	3.24227e+06	0	1.60439e+08	14.54	10.96	8.64	12.22	9.8	10.96	1.69	0	13.49	13	10	7	9	8	9	1		12	23	15	9	15	12	13	9		21	65.8138
AT3G12390.1		Nascent polypeptide-associated complex (NAC), alpha subunit family protein	0.815737	0.0151232	0.991	0.404	0.379	4.33	0.863672	0.875053	0	AT3G12390.1	0	1.48832e+08	1.60192e+08	2.01757e+07	2.39624e+07	2.02211e+07	0	0	0	0	27.09	27.09	20.2	6.4	11.82	0	0	0		4	4	3	1	2					4	5	3	1	2	2
AT4G02450.2		HSP20-like chaperones superfamily protein	0.19559	0.00882341	0.97	0.339	1.97	4.32	1.95985	3.39582e-05	0	AT4G02450.2	0	4.72759e+07	1.858e+07	0	0	1.02252e+07	0	0	0	0	4.58	4.58	0	0	4.58	0	0	0		1	1			1					2	1			1	1
AT1G79390.1		unknown protein; Has 30201 Blast hits to 17322 proteins in 780 species: Archae - 12; Bacteria - 1396; Metazoa - 17338; Fungi - 3422; Plants - 5037; Viruses - 0; Other Eukaryotes - 2996 (source: NCBI BLink).	0.146544	0.00287223	0.961	0.187	1.89	4.31	5.93771e-05	0	0	AT1G79390.1	0	100496022	46369925	0	0	0	0	0	0	0	7.14	7.14	0	0	0	0	0	0		1	1								2	1
ATCG00190.1	RPOB	RNA polymerase subunit beta	0.553383	0.0084173	0.987	0.332	-0.874	4.31	3.32793	4.49932	1.51969	ATCG00190.1	1.16747e+08	7.19674e+07	6.50413e+07	1.83986e+08	1.21986e+08	1.57672e+08	0	0	1.01866e+08	21.27	18.56	22.48	23.88	29.38	29.38	0	0	28.92	18	18	18	18	24	25			24	24	24	26	31	32	32	31		63	55.388
AT2G20580.1	RPN1A, ATRPN1A	26S proteasome regulatory subunit S2 1A	0.98859	0.0154888	0.992	0.406	0.023	4.27	1.82906	3.34291	1.14502	AT2G20580.1	2.07839e+08	1.33061e+08	4.53165e+07	2.17996e+08	1.0442e+08	159994118	0	0	1.63286e+08	22.9	17.96	14.81	15.49	12.12	24.02	1.68	0	17.17	15	11	11	10	7	14	1		11	23	17	13	17	9	18	9		30	57.731
AT1G79930.2	HSP91	heat shock protein 91	0.76146	0.00873115	0.99	0.337	-0.444	4.27	2.42873	3.64182	1.45553	AT1G79930.2	204089253	9.87694e+07	5.43588e+07	2.20892e+08	1.05405e+08	1.98386e+08	0	0	1.28624e+08	26.11	22.56	19.01	23.32	13.69	19.14	0	0	31.18	18	13	11	14	10	13			21	22	18	12	16	11	16	15		54	50.9849
AT3G44890.1	RPL9	ribosomal protein L9	0.129873	0.0123656	0.957	0.381	2.42	4.26	3.26473	3.13832	2.78014	AT3G44890.1	396282447	7369783012	12271401267	1188791135	2.34912e+08	2.88333e+08	4.92314e+07	5.06024e+08	7.1119e+07	46.7	54.31	47.72	47.72	46.19	43.15	34.52	42.64	37.56	9	12	11	10	8	8	6	9	7	39	79	90	43	15	14	27	33	18	87.1233
ATCG00650.1	RPS18	ribosomal protein S18	0.359509	0.00615927	0.982	0.288	1.28	4.26	1.38469	0.676658	0.854476	ATCG00650.1	5.87939e+07	6.11611e+08	5.24112e+08	8.25501e+07	6.59955e+07	5.8916e+07	0	2.41951e+07	2.6106e+07	25.74	27.72	36.63	18.81	11.88	18.81	0	32.67	18.81	3	3	5	2	1	2		3	2	7	10	12	6	3	4	3	4	5	15.7442
AT2G21580.2		Ribosomal protein S25 family protein	0.241158	0.0157069	0.975	0.407	1.92	4.25	1.99617	1.99495	1.41124	AT2G21580.2	3.161e+08	8839360294	11072615350	1432633332	3.59328e+08	3.57771e+08	2.80813e+07	5.15249e+08	101321082	42.99	44.86	44.86	42.99	28.97	41.12	23.36	44.86	9.35	5	7	6	5	3	4	3	7	1	13	34	34	15	6	7	13	17	3	19.8898
ATCG00720.1	PETB	photosynthetic electron transfer B	0.801354	0.000599401	0.99	0.0548	-0.258	4.25	0.452226	0.000107864	0	ATCG00720.1	17907555	2.55703e+07	3.06227e+07	2.3314e+07	7.22721e+06	4.38121e+07	0	0	0	9.77	21.4	15.35	9.77	9.77	9.77	0	0	0	1	3	2	1	1	1				1	6	6	2	2	3				0
AT4G31490.1		Coatomer, beta subunit	0.596774	0.00885147	0.988	0.339	-0.772	4.24	3.69998	3.63626	1.22517	AT4G31490.1	128372612	1.25454e+08	4.9977e+07	1.83162e+08	1.73289e+08	1.4916e+08	0	0	1.0707e+08	18.78	14.56	22.78	19.41	13.19	24.79	0	0	17.51	15	11	14	12	10	15			13	21	13	19	17	13	20	17		38	58.4767
AT1G50430.2	DWF5, PA, LE, ST7R, 7RED	Ergosterol biosynthesis ERG4/ERG24 family	0.846075	0.00126846	0.991	0.0987	0.216	4.23	0.9913	7.74043e-05	0	AT1G50430.2	5.33658e+07	2.2477e+07	1.33616e+07	0	36299628	4.96353e+07	0	0	0	3.02	3.02	3.02	0	3.02	3.02		0	0	1	1	1		1	1				1	1	1		1	1	1			3.06569
ATCG00330.1	RPS14	chloroplast ribosomal protein S14	0.130578	0.00778232	0.958	0.321	2.22	4.22	1.83303	7.74043e-05	7.3155e-05	ATCG00330.1	2.10453e+07	2.56966e+08	6.43802e+08	0	6.36112e+07	9.17466e+06	0	2.02657e+07	2.47767e+06	23	30	36	0	7	6	0	14	6	3	3	4		1	1		1	1	4	3	8		1	1		1	2	2.17267
AT4G39200.2		Ribosomal protein S25 family protein	0.248748	0.0163267	0.975	0.411	1.88	4.2	1.82348	2.22289	1.60717	AT4G39200.2	3.31907e+08	9338126613	12300576079	1530447322	3.95249e+08	3.94827e+08	3.48338e+07	5.4677e+08	101321082	42.99	44.86	44.86	42.99	41.12	30.84	30.84	44.86	9.35	5	8	7	6	4	4	4	8	1	15	39	41	21	9	7	18	25	3	24.5954
AT4G28750.1	PSAE-1	Photosystem I reaction centre subunit IV / PsaE protein	0.275519	0.0170512	0.977	0.416	1.78	4.18	2.93679	0.343791	0.331307	AT4G28750.1	1.37036e+07	3.88545e+08	3.71197e+08	4.80857e+07	1.66025e+07	2.78915e+07	0	47182970	0	17.48	41.26	41.26	21.68	17.48	17.48	0	26.57	0	1	3	3	2	1	1		2		2	6	5	2	1	1	1	4		0
AT5G55910.1	D6PK	D6 protein kinase	0.555371	0.0209327	0.987	0.435	0.985	4.17	1.70653	7.39061e-05	7.3155e-05	AT5G55910.1	242583812	0	121572849	174567534	1.23651e+07	0	0	4.53269e+06	2.53297e+06	2.41	0	2.41	2.41	2.41	0	0	2.01	2.01	1		1	1	1			1	1	1		1	1	1		1	2	1	2.6938
AT3G22230.1		Ribosomal L27e protein family	0.511264	0.00466303	0.986	0.247	0.857	4.16	1.00088	0.343791	0	AT3G22230.1	6.47275e+06	119041799	6.94294e+07	2.56617e+07	10261845	18610133	0	0	0	5.93	20	21.48	14.07	5.93	5.93	0	0	0	1	3	3	2	1	1				1	3	3	2	1	1				0
AT2G16600.2	ROC3	rotamase CYP 3	0.892314	0.0103559	0.991	0.36	-0.197	4.14	1.05891	0.676658	0	AT2G16600.2	0	1.05843e+08	4.41149e+07	2.66029e+07	1.58311e+07	17650986	0	0	0	0	15.89	27.81	15.89	5.96	17.88	0	0	0		2	3	2	1	2					4	3	3	1	2
AT1G47840.1	HXK3	hexokinase 3	0.103573	0.00817386	0.948	0.328	2.37	4.13	0.529928	6.44182e-05	0.660171	AT1G47840.1	222319840	169223264	1.48369e+08	258386674	0	3.39512e+07	0	3.58219e+07	3.42424e+07	2.23	3.85	3.85	2.23	0	2.23	0	3.85	3.85	1	2	2	1		1		2	2	2	3	3	1		1		3	2	5.15797
AT3G49120.1	ATPERX34, PERX34, PRXCB, ATPCB, PRX34	peroxidase CB	0.127584	0.00545301	0.957	0.27	2.08	4.13	0.762203	0.332901	0	AT3G49120.1	6.6196e+07	4.54014e+07	0	0	0	1.27036e+07	0	0	0	6.52	2.27	4.25			6.52	0	0	0	2	1	1			2				3	1	1			2				6.57339
AT3G01130.2		unknown protein; FUNCTIONS IN: molecular_function unknown; INVOLVED IN: biological_process unknown; EXPRESSED IN: male gametophyte, pollen tube; EXPRESSED DURING: M germinated pollen stage; BEST Arabidopsis thaliana protein match is: unknown protein (TAIR:AT5G15320.1); Has 64 Blast hits to 64 proteins in 11 species: Archae - 0; Bacteria - 0; Metazoa - 0; Fungi - 0; Plants - 64; Viruses - 0; Other…	0.585089	0.0103084	0.988	0.359	0.798	4.13	1.29342	0.000107864	7.3155e-05	AT3G01130.2	2.72624e+07	5.34467e+08	4.97016e+08	107261912	6.9421e+07	7.57455e+07	0	5.01457e+07	5.13239e+06	28	28	28	28	28	28	0	28	28	1	1	1	1	1	1		1	1	2	1	3	2	1	2		1	1	4.21978
AT3G63080.1	ATGPX5, MEE42, GPX5	glutathione peroxidase 5	0.947816	0.00926481	0.992	0.345	0.0934	4.13	3.00574	1.74835	0.663617	AT3G63080.1	1.50842e+07	1.6339e+08	8.85476e+07	4.31453e+07	9.69163e+07	7.23266e+07	0	3.25251e+07	0	6.94	26.01	17.34	23.12	17.34	17.34	0	20.23	0	1	5	3	4	3	3		4		2	5	4	4	3	3		5		0
AT1G50270.1		Pentatricopeptide repeat (PPR) superfamily protein	0.365604	0.00378883	0.982	0.219	1.14	4.12	9.29934e-05	0.000107864	8.38627e-05	AT1G50270.1	152483512	207421629	90531742	1.25565e+08	1.37529e+08	27464889	3.0969e+07	2.82918e+07	0	1.68	1.68	1.68	1.68	1.68	1.68	1.68	1.68	0	1	1	1	1	1	1	1	1		2	2	1	1	1	2	1	1		4.08077
AT1G53310.1	ATPPC1, PEPC1, ATPEPC1, PPC1	phosphoenolpyruvate carboxylase 1	0.727929	0.0179218	0.99	0.421	-0.554	4.11	2.80569	3.96834	1.47792	AT1G53310.1	1.87923e+08	8.21951e+07	3.1002e+07	1.75524e+08	6.9133e+07	1.71024e+08	0	0	1.40629e+08	23.68	13.65	14.27	15.72	14.37	27.82	0	0.72	30.4	18	11	12	13	12	23		1	22	21	12	15	15	13	28	14	1	47	54.5467
AT5G13780.1		Acyl-CoA N-acyltransferases (NAT) superfamily protein	0.275061	0.00528231	0.977	0.265	-1.45	4.1	0.863672	0.542186	0	AT5G13780.1	0	44240975	73733516	20605926	79337457	5.26744e+07	0	0	0	0	4.17	16.15	22.4	4.17	4.17	0	0	0		1	2	3	1	1					1	2	3	1	2
AT5G27670.1	HTA7	histone H2A 7	0.442115	0.0145657	0.985	0.4	1.18	4.07	0.610453	0.676658	8.38627e-05	AT5G27670.1	176330503	1798905179	2305272268	3.63382e+08	423795400	2.35844e+08	49478692	4.56943e+08	0	6	21.33	21.33	21.33	6	21.33	6	6	0	1	2	2	2	1	2	1	1		6	5	7	4	4	4	2	4		5.72365
AT5G34850.1	ATPAP26, PAP26	purple acid phosphatase 26	0.830304	0.019445	0.991	0.428	-0.343	4.07	1.9208	4.02729	1.2608	AT5G34850.1	6.95813e+08	2.74246e+08	6.09408e+08	1541179339	1.22432e+08	3.02548e+08	0	9.04396e+06	4.19904e+08	38.53	36.42	50.74	57.47	44.63	42.11	0	4.21	42.32	13	12	17	18	15	15		1	14	23	19	32	46	33	53	12	1	24	56.6977
AT5G62050.1	OXA1, ATOXA1, OXA1AT	homolog of yeast oxidase assembly 1 (OXA1)	0.196037	0.0126065	0.97	0.383	1.96	4.06	0.179335	0.332975	0.525663	AT5G62050.1	99471902	2.55152e+07	0	38170936	0	2.4057e+07	4.14289e+06	1.21517e+07	0	4.66	4.66	0	2.56	2.56	7.23	2.56	8.16	0	1	1		1	1	2	1	3		2	1		1	1	2		3		8.52695
AT4G34555.1		Ribosomal protein S25 family protein	0.31627	0.0200286	0.98	0.431	1.63	4.06	2.49208	1.79639	1.46899	AT4G34555.1	2.83276e+08	7665594319	12030620401	1338503077	4.47031e+08	3.95229e+08	2.9659e+07	5.06577e+08	101321082	42.59	44.44	37.96	36.11	22.22	42.59	36.11	44.44	9.26	5	6	5	4	2	5	4	6	1	16	34	34	19	7	9	14	16	3	25.5707
AT2G24050.1	eIFiso4G2	MIF4G domain-containing protein / MA3 domain-containing protein	0.361796	0.0031332	0.982	0.197	1.1	4.05	0.439117	0.343748	3.36108e-05	AT2G24050.1	5.64602e+07	4.2135e+07	52371066	72719267	0	27169358	0	1.55472e+07	0	4.02	2.81	0.94	2.81	0	0.94	0	1.87	0	3	2	1	2		1		1		3	2	1	3		1	1	1		4.07638
AT1G17880.1	BTF3, ATBTF3	basic transcription factor 3	0.434666	0.018886	0.984	0.426	1.24	4.03	1.15192	0.332931	3.36108e-05	AT1G17880.1	4.14394e+06	6.25763e+07	1.60047e+08	2.22332e+07	0	3.56849e+07	0	0	0	11.52	27.88	27.88	11.52	0	27.88	0	11.52	0	1	2	2	1		2		1		1	2	6	1		2		1		0
AT1G73940.1		unknown protein; BEST Arabidopsis thaliana protein match is: unknown protein (TAIR:AT5G49410.2); Has 54 Blast hits to 54 proteins in 11 species: Archae - 0; Bacteria - 0; Metazoa - 0; Fungi - 0; Plants - 54; Viruses - 0; Other Eukaryotes - 0 (source: NCBI BLink).	0.460604	0.0150614	0.985	0.403	1.12	4.02	0.179318	6.44182e-05	0	AT1G73940.1	0	6.1826e+07	2.03182e+08	2.68408e+07	0	1.54772e+07	0	0	0	0	20.53	11.92	11.92	0	11.92		0	0		2	1	1		1					4	3	3		1
AT1G79920.1		Heat shock protein 70 (Hsp 70) family protein	0.741544	0.00750765	0.99	0.316	-0.444	4.02	3.73765	3.65204	1.45553	AT1G79920.1	204089253	9.87694e+07	5.43588e+07	2.20892e+08	1.05405e+08	1.98386e+08	0	0	107051343	25.39	17.45	13.36	20.1	15.64	17.93	0	0	30.81	18	11	9	13	11	13			21	23	16	10	15	12	16	12		55	56.3181
AT3G59770.1	SAC9	sacI homology domain-containing protein / WW domain-containing protein	0.153949	0.00781627	0.963	0.322	1.98	4.01	1.51137	0.343757	0	AT3G59770.1	24716497	5.09189e+06	0	1.34665e+07	1.25982e+06	0	0	0	0	0.67	0.92	0	2.33	1.66	0	0	0	0	1	1		2	1					1	1		2	1		1			1.82578
ATCG00340.1	PSAB	Photosystem I, PsaA/PsaB protein	0.873934	0.0172659	0.991	0.417	-0.244	3.99	1.79274	1.99344	0.92808	ATCG00340.1	1.39988e+08	1.41275e+08	3.86412e+07	1.61536e+08	6.66081e+07	1.98131e+08	0	0	1.57001e+08	5.59	7.22	7.49	5.59	7.22	9.95	0	0	11.72	3	4	4	3	4	5			7	4	7	7	4	4	8	4		16	12.3866
AT1G03740.2		Protein kinase superfamily protein	0.250477	0.0543071	0.975	0.551	2.29	3.98	1.439	0.343714	3.36108e-05	AT1G03740.2	0	1.98157e+08	115806222	3.02372e+07	0	0	0	5.42949e+07	0	0	2.15	2.15	3.44	0	0	0	2.15	0		1	1	2				1			1	1	2				1
AT5G14320.1		Ribosomal protein S13/S18 family	0.733819	0.0122611	0.99	0.38	0.491	3.98	2.6594	2.49113	0.663707	AT5G14320.1	3.03227e+07	5.15313e+08	1059050168	1.64753e+08	9.29279e+07	5.63997e+07	2.99262e+06	4.86652e+07	4.19436e+06	14.2	28.4	37.87	28.4	14.2	33.14	4.73	11.24	4.73	3	8	10	7	3	8	1	4	1	6	15	25	13	5	9	7	8	1	6.07051
AT3G15190.1		chloroplast 30S ribosomal protein S20, putative	0.940678	0.0268828	0.992	0.46	0.124	3.98	2.25558	3.30245	2.02073	AT3G15190.1	1.40741e+08	4966682533	2854032217	1743959550	721018974	1084010123	9.94664e+07	5.66395e+08	8.0255e+06	30.2	31.19	31.19	31.19	30.69	31.19	30.2	32.67	5.45	6	10	10	10	9	10	7	11	1	11	32	34	37	19	25	17	36	1	15.5146
AT5G62670.1	AHA11, HA11	H(+)-ATPase 11	0.685344	0.0111174	0.989	0.368	0.574	3.97	3.41546	2.34986	0.992132	AT5G62670.1	2.70254e+08	1.11977e+08	3.40258e+07	1.30393e+08	6.14754e+07	1.13877e+08	0	0	1.05119e+08	10.25	6.07	4.71	5.54	5.54	5.54	0	0	7.53	10	7	4	5	5	5			8	18	12	5	6	7	7	7		16	47.9412
AT3G14940.1	ATPPC3, PPC3	phosphoenolpyruvate carboxylase 3	0.710575	0.0206789	0.989	0.434	-0.587	3.97	2.14935	3.51761	1.43213	AT3G14940.1	1.87923e+08	8.21951e+07	3.09581e+07	1.75524e+08	6.9133e+07	1.68265e+08	0	0	1.32025e+08	14.05	9.4	9.81	12.81	9.71	19.11	0	0.72	24.59	11	7	9	11	8	16		1	20	14	8	12	12	9	20	11	1	38	38.7604
AT4G19120.1	ERD3	S-adenosyl-L-methionine-dependent methyltransferases superfamily protein	0.756715	0.0044526	0.99	0.24	-0.381	3.96	2.01929	0.000107864	0.328864	AT4G19120.1	5.67253e+07	4.19172e+07	2.07636e+07	9.60159e+07	28791821	6.44896e+07	0	0	2.16948e+07	2.17	2.17	2.17	2.17	2.17	2.17	0	0	4.33	1	1	1	1	1	1			2	1	2	2	2	1	2	3		3	3.38191
AT2G42210.1	ATOEP16-3, OEP16-3	Mitochondrial import inner membrane translocase subunit Tim17/Tim22/Tim23 family protein	0.198293	0.0195087	0.97	0.429	2.05	3.95	0.551254	0.542109	0	AT2G42210.1	4.58798e+06	7.62422e+07	1.28848e+08	2.7558e+07	0	0	0	0	0	16.98	36.48	29.56	28.3	0	0		0	0	1	3	3	3						1	7	4	3			1			0
AT1G34000.1	OHP2	one-helix protein 2	0.228207	0.0238546	0.973	0.447	1.99	3.94	0.84802	0	0	AT1G34000.1	0	76519903	85509895	0	0	0	0	0	0	0	13.37	13.37	0	0	0	0	0	0		1	1								1	1
AT1G20440.1	COR47, RD17, AtCOR47	cold-regulated 47	0.0923838	0.00202701	0.943	0.146	1.93	3.94	0.499798	3.39582e-05	0	AT1G20440.1	21513998	51240495	39969059	0	0	1.78115e+07	0	0	0	3.02	3.02	3.02	0	0	3.02	0	0	0	1	1	1			1				1	4	1			2	2			1.87442
AT3G55330.1	PPL1	PsbP-like protein 1	0.554901	0.0506329	0.987	0.542	1.13	3.94	2.21282	0.790507	0	AT3G55330.1	0	3.20782e+08	2.96231e+08	1.45858e+08	0	1.26161e+07	0	0	0	0	21.3	35.22	31.3	0	4.35	0	0	0		4	7	5		1					7	9	6		1
AT4G28470.1	RPN1B, ATRPN1B	26S proteasome regulatory subunit S2 1B	0.878628	0.0100294	0.991	0.355	0.211	3.94	2.51928	2.32945	0.659985	AT4G28470.1	1.97899e+08	1.21652e+08	4.23727e+07	1.77459e+08	8.3087e+07	142500806	0	0	141224078	9.32	7.97	8.31	6.73	6.17	9.2	1.68	0	6.4	7	6	7	5	4	6	1		4	10	8	9	9	6	8	5		15	27.3612
AT5G40950.1	RPL27	ribosomal protein large subunit 27	0.211489	0.0242619	0.972	0.448	2.06	3.93	1.2708	2.33016	0.854527	AT5G40950.1	2.26492e+08	6323498269	8443388845	9.30179e+08	2.2548e+08	233828569	3.43994e+07	4.77046e+08	6.18246e+07	26.26	26.26	26.26	26.26	23.23	26.26	5.56	16.67	13.13	6	5	6	6	4	5	1	3	2	20	41	36	25	10	11	10	13	4	34.3286
AT5G15450.1	APG6, CLPB3, CLPB-P	casein lytic proteinase B3	0.843735	0.00724868	0.991	0.311	0.257	3.92	2.02918	3.45977	1.49924	AT5G15450.1	1.56586e+08	9.49332e+07	1.87179e+07	1.2143e+08	5.57772e+07	8.55337e+07	0	0	7.53767e+07	22.21	16.53	7.33	14.57	10.12	18.7	0	0	29.65	16	13	5	12	8	13			23	18	18	5	12	8	15	14		37	52.0233
AT4G13780.1		methionine--tRNA ligase, putative / methionyl-tRNA synthetase, putative / MetRS, putative	0.443533	0.0130074	0.985	0.387	-1.11	3.92	2.42186	3.44513	1.26076	AT4G13780.1	1.17566e+08	6.93343e+07	2.9681e+07	2.27062e+08	117183512	2.03458e+08	0	0	7.18298e+07	15.56	14.05	10.92	17.31	18.19	18.19	0	0	23.96	10	9	6	11	10	11			14	10	11	6	13	11	13	10		22	26.9361
AT5G13850.1	NACA3	nascent polypeptide-associated complex subunit alpha-like protein 3	0.814462	0.0339543	0.991	0.492	-0.404	3.91	0.692323	0.875053	0	AT5G13850.1	0	1.48832e+08	1.60192e+08	2.01757e+07	2.39624e+07	2.02211e+07	0	0	0	0	26.96	26.96	20.1	6.37	11.76	0	0	0		4	4	3	1	2					4	5	3	1	2	2
AT5G54600.1		Translation protein SH3-like family protein	0.674816	0.0130393	0.989	0.387	0.601	3.9	1.93461	1.99627	1.3372	AT5G54600.1	4.64084e+07	9.40187e+08	2439838593	4.65981e+08	141626480	1.39018e+08	2.3567e+07	5.31096e+07	7.62819e+06	18.18	33.33	30.81	30.81	24.24	18.18	18.69	27.78	6.06	3	8	6	5	4	3	3	6	1	7	23	25	21	7	8	3	13	1	9.68656
AT2G43460.1		Ribosomal L38e protein family	0.57179	0.0300887	0.987	0.476	0.947	3.89	1.10524	1.41082	1.04801	AT2G43460.1	7.94194e+07	984155065	4389444362	2.22176e+08	5.85202e+07	9.86661e+07	1.29283e+06	7.75613e+07	2.82875e+07	36.23	57.97	60.87	36.23	36.23	44.93	17.39	36.23	36.23	3	5	6	3	2	3	1	3	3	14	20	35	10	4	9	17	15	14	13.3583
AT2G45470.1	FLA8, AGP8	FASCICLIN-like arabinogalactan protein 8	0.816409	0.0070954	0.991	0.308	-0.299	3.89	1.32371	2.67459	0.854165	AT2G45470.1	2.99563e+08	1.55155e+08	60931788	201341710	1.15968e+08	2.59904e+08	0	0	1.00166e+08	29.05	26.9	15.95	27.86	20	25.24	0	0	20.24	8	7	4	7	5	7			6	16	13	6	9	6	12	4		14	50.8483
AT5G58700.2	ATPLC4, PLC4	phosphatidylinositol-speciwc phospholipase C4	0.139597	0.0091993	0.96	0.344	2.05	3.88	0.704053	6.44182e-05	0	AT5G58700.2	2.55054e+07	3.23283e+07	28039458	3.36799e+07	0	5.36146e+06	0	0	0	3.89	1.84	1.84	1.84	0	1.84	0	0	0	2	1	1	1		1				5	1	2	2		1				5.91946
AT4G36800.1	RCE1	RUB1 conjugating enzyme 1	0.344321	0.0286631	0.981	0.469	1.58	3.88	0.179352	0.343748	3.36108e-05	AT4G36800.1	26971166	6.60298e+07	71754432	32024948	0	2.77846e+07	0	2.64044e+07	0	3.8	11.41	3.8	11.41	0	7.61	0	7.61		1	2	1	2		1		1		1	2	1	2		1	1	2		1.78594
AT1G72610.1	GLP1, ATGER1, GER1	germin-like protein 1	0.748585	0.0194998	0.99	0.428	-0.49	3.88	0.514046	0.000107864	0	AT1G72610.1	0	165600946	148374174	3.66517e+07	4.71836e+07	5.76163e+07	0	0	0		7.69	7.69	7.69	7.69	7.69	0	0			1	1	1	1	1					2	2	1	1	2
AT4G31480.1		Coatomer, beta subunit	0.589046	0.0138086	0.988	0.394	-0.772	3.85	3.69753	3.54343	1.22517	AT4G31480.1	128372612	1.25454e+08	4.9977e+07	1.83162e+08	1.73289e+08	1.4916e+08	0	0	1.0707e+08	16.98	12.97	19.41	17.83	11.6	25	0	0	17.51	14	10	12	11	9	15			13	20	12	17	16	12	20	19		40	54.7207
AT4G00630.1	KEA2, ATKEA2	K+ efflux antiporter 2	0.881425	0.00179728	0.991	0.133	-0.157	3.83	1.03362	1.41082	0.659934	AT4G00630.1	4.6581e+07	2.78648e+07	1.43279e+07	4.67879e+07	2.84853e+07	3.7934e+07	0	0	8.24869e+06	3.41	3.41	5.37	4.34	3.32	4.51	0	0	5.54	2	2	4	3	2	3			4	5	3	5	4	3	4	3		7	8.06755
AT2G36850.1	ATGSL08, GSL8, GSL08, ATGSL8, CHOR	glucan synthase-like 8	0.191146	0.0084677	0.969	0.333	1.75	3.82	1.7463	7.74043e-05	0.522344	AT2G36850.1	98846920	70691573	1.84538e+07	0	75623405	76325318	0	0	2.56084e+07	0.89	0.89	0.89	0	0.89	0.89	0	0	2.26	1	1	1		1	1			3	2	2	2		2	2	2		6	5.89235
AT3G61430.1	PIP1A, ATPIP1, PIP1, PIP1;1	plasma membrane intrinsic protein 1A	0.322792	0.0183882	0.98	0.423	1.48	3.8	1.3543	0.341032	0.328897	AT3G61430.1	1.58512e+08	9.01691e+07	8.63542e+07	137738979	4.52632e+07	4.95409e+06	0	1.0511e+07	4.13137e+07	3.5	6.64	6.64	3.5	6.64	6.29		3.5	9.79	1	2	2	1	2	1		1	2	1	4	4	2	3	1	1	1	2	2.38678
AT5G22640.1	emb1211	MORN (Membrane Occupation and Recognition Nexus) repeat-containing protein	0.511884	0.013809	0.986	0.394	-0.927	3.8	2.03851	3.64902	1.04865	AT5G22640.1	4.40439e+08	1.11522e+08	5.91739e+07	3.16947e+08	1.94228e+08	365865002	0	0	1.30697e+08	15.96	10.45	10.1	16.53	16.99	18.03	0	0	11.71	11	8	6	11	12	14			9	23	12	10	16	19	21	9		22	60.7248
AT5G09490.1		Ribosomal protein S19 family protein	0.824623	0.0461675	0.991	0.531	-0.397	3.79	0.730528	0.000107864	3.36108e-05	AT5G09490.1	0	1.96797e+08	3.72486e+08	1.06816e+08	3.3635e+07	5.46965e+07	0	2.70692e+07	0	0	17.11	4.61	4.61	4.61	4.61	0	4.61			2	1	1	1	1		1			2	1	1	1	1	1	1
AT1G64770.1	NDF2, NDH45	NDH-dependent cyclic electron flow 1	0.41477	0.00343899	0.984	0.208	0.927	3.77	2.39672	3.046e-05	0	AT1G64770.1	1.65397e+07	2.53295e+07	0	1.80646e+07	0	0	0	0	0	4.02	5.17	0	4.02	0	0	0	0	0	1	2		1						1	2		1						3.12813
AT1G74730.1		Protein of unknown function (DUF1118)	0.100685	0.0597824	0.947	0.562	3.23	3.76	0.952153	0.000107864	7.3155e-05	AT1G74730.1	3.20303e+07	551800424	1220576417	7.76653e+07	0	2.30736e+07	0	4.51711e+07	7.51193e+06	6.57	6.57	6.57	6.57	6.57	6.57	0	6.57	6.57	1	1	1	1	1	1		1	1	3	3	4	2	1	1	1	1	2	4.95983
AT4G39260.1	CCR1, ATGRP8, GR-RBP8, GRP8	cold, circadian rhythm, and RNA binding 1	0.859079	0.0222063	0.991	0.44	0.269	3.75	1.12328	1.21598	0.331307	AT4G39260.1	2.6128e+07	1.32077e+08	1.2593e+08	5.23907e+07	4.19278e+07	3.41605e+07	0	4.16225e+07	0	12.43	13.61	6.51	12.43	6.51	12.43	0	13.61	0	2	3	1	3	2	2		2		3	8	2	8	4	4		5		6.47143
AT2G24090.1		Ribosomal protein L35	0.703435	0.0958877	0.989	0.626	0.821	3.74	0.901342	0.000107864	0.000123407	AT2G24090.1	0	508612438	2460995824	1.26029e+08	6.80596e+07	2.14687e+07	9.36406e+06	8.66173e+06	5.27899e+06	0	9.66	9.66	9.66	9.66	9.66	9.66	9.66	9.66		1	1	1	1	1	1	1	1		2	5	1	1	1	1	1	1
AT5G15520.1		Ribosomal protein S19e family protein	0.175542	0.0203025	0.967	0.432	2.06	3.73	2.9778	2.27821	2.03933	AT5G15520.1	2.23005e+08	3732208818	4765937925	8.03052e+08	90528975	210544562	3.95939e+07	3.0068e+08	3.99455e+07	30.77	37.76	40.56	32.87	24.48	32.87	25.87	35.66	10.49	5	9	8	6	3	6	5	8	2	17	31	30	19	5	10	23	28	5	20.7557
AT5G61170.1		Ribosomal protein S19e family protein	0.225568	0.0181582	0.973	0.422	1.8	3.73	1.51224	2.35282	1.99258	AT5G61170.1	2.23005e+08	3768457863	4831726041	8.03052e+08	1.5791e+08	210544562	3.95939e+07	3.0068e+08	3.99455e+07	42.66	47.55	52.45	44.76	24.48	32.87	17.48	47.55	10.49	6	9	9	7	3	6	4	9	2	20	40	38	24	5	10	26	32	5	34.1528
AT4G16380.2		Heavy metal transport/detoxification superfamily protein	0.293502	0.0406178	0.978	0.514	1.81	3.71	7.61852e-05	7.74043e-05	3.36108e-05	AT4G16380.2	42317145	5.64667e+07	8.85901e+07	0	88380712	32650964	0	2.08166e+07	0	9.87	9.87	9.87	0	9.87	9.87	0	9.87	0	1	1	1		1	1		1		1	1	1		1	1		1		2.95452
AT5G11850.1		Protein kinase superfamily protein	0.313181	0.0173705	0.979	0.418	1.46	3.71	1.05347	0	3.95442e-05	AT5G11850.1	3.19423e+07	50190530	0	0	0	0	0	0	0	2.61	1.25	0	0	0	0	0	0	3.75	2	1							1	2	2					3		1	3.01184
AT2G18960.1	AHA1, PMA, OST2, HA1	H(+)-ATPase 1	0.759186	0.0112136	0.99	0.369	0.403	3.68	2.66385	4.11496	1.90765	AT2G18960.1	4.57015e+08	2.17698e+08	8.14405e+07	2.72098e+08	1.30081e+08	2.50674e+08	3.24227e+06	1.47605e+07	2.03343e+08	27.08	24.55	18.44	24.03	18.97	23.08	1.69	3.79	27.4	22	20	15	18	15	18	1	2	27	40	30	22	27	21	23	25	3	57	115.012
AT4G30190.1	AHA2, PMA2, HA2	H(+)-ATPase 2	0.759186	0.0112136	0.99	0.369	0.403	3.68	2.84604	4.29782	2.00409	AT4G30190.1	4.57015e+08	2.17698e+08	8.14405e+07	2.72098e+08	1.30081e+08	2.50674e+08	3.24227e+06	1.47605e+07	2.03343e+08	33.33	27.53	22.47	25	21.1	27.85	1.69	3.8	34.07	29	24	18	19	17	22	1	2	33	47	35	24	26	22	29	26	3	65	123.673
AT1G10760.1	SEX1, SOP1, SOP, GWD1, GWD	Pyruvate phosphate dikinase, PEP/pyruvate binding domain	0.582844	0.0143449	0.988	0.398	-0.756	3.68	2.08527	4.10884	1.40745	AT1G10760.1	1.62893e+08	7.13533e+07	3.87594e+07	6.00494e+08	6.29821e+07	1.10915e+08	0	0	8.13158e+07	16.8	20.66	11.65	14.3	14.44	18.23	0	0	18.01	19	23	12	16	15	20			19	24	27	14	20	17	24	19		31	61.0513
AT3G02080.1		Ribosomal protein S19e family protein	0.191462	0.0223467	0.969	0.44	1.98	3.67	3.30537	2.56653	2.45541	AT3G02080.1	1.82272e+08	3570895894	4409443237	7.46279e+08	9.7058e+07	1.81438e+08	3.95939e+07	2.88005e+08	3.49456e+07	42.66	47.55	52.45	44.76	36.36	44.76	35.66	35.66	20.28	6	9	9	7	4	7	6	8	4	19	37	38	24	5	11	24	34	8	23.847
AT4G19900.1		alpha 1,4-glycosyltransferase family protein	0.0966476	0.00327264	0.945	0.202	1.89	3.67	1.08768	0	0	AT4G19900.1	2.4985e+07	30467311	0	0	0	0	0	0	0	1.55	1.55	0	0	0	0	0	0	0	1	1								1	1								0
AT2G19730.1		Ribosomal L28e protein family	0.369767	0.0285825	0.982	0.469	1.41	3.67	2.46515	2.43822	1.79665	AT2G19730.1	3.77332e+08	10581704489	15040575394	1950241892	7.5494e+08	7.34349e+08	1.24681e+08	7.53269e+08	1.05099e+08	39.86	39.86	44.76	39.86	34.27	34.27	33.57	33.57	33.57	6	7	7	6	5	5	4	4	3	25	85	126	52	25	23	29	35	9	69.485
AT4G34450.1		coatomer gamma-2 subunit, putative / gamma-2 coat protein, putative / gamma-2 COP, putative	0.852643	0.0154062	0.991	0.405	0.257	3.67	1.93513	2.77146	1.26076	AT4G34450.1	1.58294e+08	9.46059e+07	3.51641e+07	1.09401e+08	4.22647e+07	1.41589e+08	0	0	1.20974e+08	19.41	19.64	6.88	12.19	9.03	19.19	0	0	23.48	12	13	3	6	5	10			14	17	16	3	7	6	13	14		28	44.1099
AT3G32930.1		unknown protein; FUNCTIONS IN: molecular_function unknown; INVOLVED IN: biological_process unknown; LOCATED IN: chloroplast envelope; EXPRESSED IN: 22 plant structures; EXPRESSED DURING: 13 growth stages; Has 57 Blast hits to 57 proteins in 11 species: Archae - 0; Bacteria - 0; Metazoa - 0; Fungi - 0; Plants - 57; Viruses - 0; Other Eukaryotes - 0 (source: NCBI BLink).	0.685366	0.0310255	0.989	0.48	-0.643	3.67	2.08106	2.24181	0.822376	AT3G32930.1	4.14936e+07	1.65956e+08	4.33384e+08	2.48274e+08	2.44975e+08	1.47914e+08	1.76389e+07	6.8832e+07	0	19.68	31.73	34.14	25.7	31.73	34.14	7.63	12.45	0	3	4	5	5	4	5	2	3		5	9	14	10	7	8	2	10		10.7721
ATCG01130.1	YCF1.2	Ycf1 protein	0.555046	0.015382	0.987	0.405	-0.821	3.67	3.97481	5.38099	1.68708	ATCG01130.1	3.15747e+08	7.89583e+07	6.73732e+07	263487390	1.83311e+08	2.42691e+08	0	0	1.54223e+08	26.82	12.21	17.41	19.76	21.72	23.63	0	0	17.92	47	20	31	35	41	47			34	72	26	34	41	50	57	42		74	169.171
AT1G63810.1		CONTAINS InterPro DOMAIN/s: Nrap protein (InterPro:IPR005554); Has 396 Blast hits to 382 proteins in 182 species: Archae - 3; Bacteria - 2; Metazoa - 142; Fungi - 146; Plants - 43; Viruses - 0; Other Eukaryotes - 60 (source: NCBI BLink).	0.296861	0.0217463	0.979	0.438	-1.56	3.67	3.10402	4.65066	1.49924	AT1G63810.1	1.2943e+08	1.22095e+08	8.26155e+07	518015602	2.231e+08	2.71727e+08	0	0	1.38865e+08	18.61	16.81	20.23	27.64	22.7	25.36	0	0	25.74	17	18	18	28	22	24			23	25	31	28	43	35	34	28		62	68.635
AT5G08160.1	ATPK3, PK3	serine/threonine protein kinase 3	0.539525	0.00614562	0.987	0.288	0.732	3.66	1.25732	3.046e-05	0	AT5G08160.1	1.98418e+07	2.89165e+07	0	3.39029e+07	0	0	0	0	0	4.9	4.9	0	4.9	0	0	0	0	0	1	1		1						1	1		1			1			2.98669
ATCG00710.1	PSBH	photosystem II reaction center protein H	0.101089	0.0727288	0.947	0.586	3.31	3.65	0.452226	3.046e-05	3.36108e-05	ATCG00710.1	0	331919330	3.26366e+08	22372387	0	0	0	2.79285e+07	0		15.07	15.07	15.07	0	0		15.07	0		1	1	1				1			4	2	2			2	1
AT4G34620.1	SSR16	small subunit ribosomal protein 16	0.170713	0.0320013	0.966	0.484	2.24	3.65	2.47402	1.13147	1.28924	AT4G34620.1	6.17472e+07	1307198784	2408020282	227802015	4.80897e+07	57619794	31425153	1.39807e+08	7.57144e+06	60.18	60.18	68.14	60.18	26.55	13.27	26.55	43.36	25.66	5	5	7	5	2	1	2	4	2	12	31	45	17	2	2	4	11	2	11.6002
AT4G33010.1	AtGLDP1, GLDP1	glycine decarboxylase P-protein 1	0.916002	0.0192351	0.991	0.427	-0.151	3.65	1.74385	3.07331	1.38148	AT4G33010.1	1.11592e+08	1.12741e+08	3.46384e+07	1.25443e+08	5.73031e+07	1.2989e+08	0	0	1.27643e+08	17.16	19.09	9.35	9.93	10.03	15.24	0	0	22.76	14	13	7	8	7	10			18	18	16	8	8	7	13	23		49	44.8537
AT5G61780.1	Tudor2, AtTudor2, TSN2	TUDOR-SN protein 2	0.436792	0.0382278	0.984	0.507	-1.29	3.65	2.32332	4.50997	1.51973	AT5G61780.1	2.91805e+08	1.30408e+08	3.25674e+07	3.47375e+08	1.88397e+08	318349147	0	1.31759e+07	1.58357e+08	25.69	24.16	11.47	27.31	31.27	31.88	0	1.02	26.7	21	18	9	20	23	24		1	24	35	25	11	27	31	33	21	1	62	101.176
AT3G55610.1	P5CS2	delta 1-pyrroline-5-carboxylate synthase 2	0.842939	0.0198347	0.991	0.43	0.285	3.64	2.08097	3.74166	1.35402	AT3G55610.1	1.94145e+08	8.26935e+07	3.65608e+07	1.65657e+08	3.8888e+07	1.11582e+08	0	0	1.4081e+08	23.83	23.55	14.74	22.18	16.53	28.93	0	0	30.3	15	14	8	14	10	16			17	19	15	8	20	10	20	14		35	49.1039
AT5G35970.1		P-loop containing nucleoside triphosphate hydrolases superfamily protein	0.582919	0.00950912	0.988	0.349	-0.698	3.64	1.71781	3.4954	1.22517	AT5G35970.1	1.32678e+08	4.63277e+07	2.00577e+07	1.30292e+08	6.528e+07	1.02217e+08	0	0	4.21116e+07	16.34	15.19	11.65	18.21	10.82	20.92	0	0	18.94	13	11	8	12	8	14			13	16	11	9	13	9	19	13		26	43.0758
AT1G79150.1		binding	0.385919	0.0103295	0.983	0.359	-1.12	3.64	1.71695	3.80406	1.22517	AT1G79150.1	8.98154e+07	3.79542e+07	2.80734e+07	1.6106e+08	8.53504e+07	1.23663e+08	0	0	4.8598e+07	8.19	13.25	14.34	23.73	22.29	21.33	0	0	20.84	6	9	10	14	14	13			13	7	11	12	17	15	15	10		25	18.1252
AT3G57150.1	NAP57, AtNAP57, CBF5, AtCBF5	homologue of NAP57	0.339846	0.00566926	0.981	0.276	-1.13	3.63	2.4515	2.95875	0.522344	AT3G57150.1	6.5651e+07	6.8599e+07	1.55932e+08	2.07114e+08	1.21048e+08	106419082	0	0	3.95936e+07	8.14	19.47	15.75	24.25	18.76	22.83	0	0	7.61	3	6	5	9	7	7			3	6	11	10	18	12	12	2		7	15.2506
AT2G14120.1	DRP3B	dynamin related protein	0.169148	0.00293945	0.966	0.189	1.5	3.62	1.56006	0.673899	0.660018	AT2G14120.1	8.49839e+07	5.89135e+07	1.65734e+07	3.01084e+07	1.45532e+07	2.28883e+07	2.68868e+06	2.3408e+06	1.93893e+07	11.41	8.46	6.03	1.92	3.59	3.59	1.92	1.92	6.67	7	5	4	1	2	2	1	1	4	10	11	5	1	2	2	2	1	6	24.9141
AT4G33650.1	ADL2, DRP3A	dynamin-related protein 3A	0.169148	0.00293945	0.966	0.189	1.5	3.62	1.48682	0.673899	0.522428	AT4G33650.1	8.49839e+07	5.89135e+07	1.65734e+07	3.01084e+07	1.45532e+07	2.28883e+07	2.68868e+06	2.3408e+06	1.93893e+07	14.73	13.61	5.82	1.86	3.47	3.47	1.86	1.86	4.7	11	10	4	1	2	2	1	1	3	15	13	5	1	2	2	2	1	5	33.3538
AT4G26600.1		S-adenosyl-L-methionine-dependent methyltransferases superfamily protein	0.915852	0.0110442	0.991	0.368	-0.136	3.61	3.24859	2.557	1.06355	AT4G26600.1	1.0469e+08	6.2548e+07	3.07504e+07	1.60918e+08	5.77057e+07	8.12839e+07	7.95041e+06	0	4.92691e+07	11.62	8.94	7.15	12.22	5.96	9.39	2.68	0	7	7	6	4	8	4	6	2		5	10	8	7	10	5	7	4		9	19.9695
AT3G52140.1		tetratricopeptide repeat (TPR)-containing protein	0.822329	0.00776869	0.991	0.321	-0.272	3.6	2.68264	4.22885	1.6562	AT3G52140.1	2.50531e+08	128356978	4.88042e+07	2.70044e+08	1.35163e+08	1.96575e+08	0	5.33205e+06	1.112e+08	17.89	21.81	13.54	17.25	20.24	19.03	0	3.56	13.11	18	21	13	18	19	18		2	16	27	31	17	24	26	26	30	3	34	80.5603
AT3G54210.1		Ribosomal protein L17 family protein	0.169494	0.0468333	0.966	0.532	2.4	3.58	0.714631	0.542109	3.36108e-05	AT3G54210.1	7.93958e+06	1.8753e+08	2.93994e+08	5.27766e+07	0	0	0	1.49366e+07	0	10.43	14.22	14.22	14.22	0	0	0	6.16	0	2	3	3	3				1		2	4	5	4			1	1		0
AT4G30010.1		unknown protein; FUNCTIONS IN: molecular_function unknown; INVOLVED IN: biological_process unknown; LOCATED IN: mitochondrion, plastid; EXPRESSED IN: 26 plant structures; EXPRESSED DURING: 15 growth stages; Has 39 Blast hits to 39 proteins in 18 species: Archae - 0; Bacteria - 0; Metazoa - 0; Fungi - 0; Plants - 39; Viruses - 0; Other Eukaryotes - 0 (source: NCBI BLink).	0.224828	0.0679829	0.973	0.577	2.31	3.58	0.714616	6.44182e-05	3.36108e-05	AT4G30010.1	0	1.3764e+08	293687876	3.54263e+07	0	2.23591e+07	0	2.94842e+07	0	0	21.11	21.11	10	0	10	0	10	0		3	3	1		1		1			4	4	1		1		1
AT3G61260.1		Remorin family protein	0.293031	0.00588137	0.978	0.281	1.23	3.57	1.02967	0.871496	3.36108e-05	AT3G61260.1	135708946	5.22839e+07	5.39708e+07	7.74528e+07	6196605	4.3558e+07	0	1.62239e+07	0	29.72	17.92	17.92	17.92	11.32	24.53	0	6.6	0	4	2	2	2	1	3		1		5	3	3	3	1	3	4	1		16.685
AT2G21660.2	ATGRP7, CCR2	cold, circadian rhythm, and rna binding 2	0.956966	0.0528447	0.992	0.547	0.0936	3.56	0.858101	0.684715	0.331307	AT2G21660.2	1.81316e+07	2.30745e+08	1.74516e+08	5.23907e+07	4.19278e+07	59600015	0	6.17007e+07	0	16.98	25.16	16.98	6.92	6.92	6.92	0	16.98	0	2	4	2	2	2	1		2		3	10	3	7	4	3	2	5		6.92191
AT3G22060.1		Receptor-like protein kinase-related family protein	0.361836	0.0611582	0.982	0.564	-1.66	3.56	0.452211	1.35467	3.36108e-05	AT3G22060.1	0	1.33026e+08	1.06972e+08	6.40632e+07	7.9199e+07	5.98597e+07	0	1.79975e+07	0	2.78	12.7	9.92	9.52	17.86	9.52	0	2.78	0	1	3	2	2	4	2		1		1	3	3	4	4	2	2	1		0
AT5G01870.1		Bifunctional inhibitor/lipid-transfer protein/seed storage 2S albumin superfamily protein	0.374647	0.0517566	0.982	0.545	1.55	3.55	1.60615	3.046e-05	0	AT5G01870.1	0	80558405	1.55485e+08	1.90986e+07	0	0	0	0	0	0	7.76	7.76	7.76	0	0		0	0		1	1	1							1	1	1
AT3G11030.1	TBL32	TRICHOME BIREFRINGENCE-LIKE 32	0.161389	0.0063526	0.964	0.292	1.66	3.53	0.352088	4.34461e-05	0	AT3G11030.1	26257490	1.08773e+07	0	0	1.16883e+07	0	0	0	0	2	2	0	0	2	0	0	0	0	1	1			1					1	1			1					1.7481
AT1G79990.5		structural molecules	0.949126	0.007849	0.992	0.323	-0.0759	3.53	1.59911	0.871496	0.659934	AT1G79990.5	5.93357e+07	2.26579e+07	1.81548e+07	4.49202e+07	20210577	4.04595e+07	0	0	1.89933e+07	2.3	2.3	2.3	1.86	1.32	3.51	0	0	4.06	2	2	2	2	1	3			4	2	2	2	2	1	3	2		5	4.30968
AT4G16660.1		heat shock protein 70 (Hsp 70) family protein	0.910976	0.01065	0.991	0.363	-0.139	3.53	1.38433	3.25156	1.04865	AT4G16660.1	2.193e+08	4.31498e+07	1.60373e+07	1.12131e+08	5.99208e+07	7.41439e+07	0	0	4.62892e+07	9.8	8.19	9.23	11.53	13.26	14.19	0	0	12.57	8	6	6	9	9	10			9	8	7	6	11	9	10	6		15	12.4337
AT2G02100.1	LCR69, PDF2.2	low-molecular-weight cysteine-rich 69	0.110269	0.136461	0.951	0.671	3.79	3.52	0.701263	0	0	AT2G02100.1	6.29238e+06	6.0608e+08	1294309741	0	0	0	0	0	0	31.17	33.77	33.77	0						1	2	2							1	4	6							0
AT1G29350.1		Kinase-related protein of unknown function (DUF1296)	0.0869363	0.00298346	0.94	0.191	1.85	3.52	1.00625	0.000107864	3.95442e-05	AT1G29350.1	4.5266e+06	1.76874e+07	0	3.29728e+06	0	0	0	0	0	1.32	1.32	0	2.05	1.32	1.32	0	0	1.32	1	1		1	1	1			1	1	1		1	1	1			1	2.01075
AT1G14380.2	IQD28	IQ-domain 28	0.938082	0.00926328	0.992	0.345	-0.0944	3.51	4.82266e-05	6.44182e-05	0	AT1G14380.2	32150075	0	0	5.01115e+07	0	1.89537e+07	0	0	0	1.66	0	0	1.66	0	1.99	0	0	0	1			1		1				1			1		1				0
AT1G31660.1		CONTAINS InterPro DOMAIN/s: Bystin (InterPro:IPR007955); Has 475 Blast hits to 467 proteins in 210 species: Archae - 0; Bacteria - 9; Metazoa - 155; Fungi - 139; Plants - 55; Viruses - 0; Other Eukaryotes - 117 (source: NCBI BLink).	0.305482	0.00979374	0.979	0.352	1.27	3.5	7.79151e-05	3.046e-05	0	AT1G31660.1	3.222e+07	1.30433e+07	1.7806e+07	2.92359e+07	0	0	0	0	0	4.05	4.05	4.05	1.58	0	0	0	0	0	1	1	1	1						1	1	1	1						2.1668
ATCG00350.1	PSAA	Photosystem I, PsaA/PsaB protein	0.786757	0.0331983	0.99	0.489	-0.415	3.5	2.02972	1.35069	0.76679	ATCG00350.1	61865977	7.30419e+07	2.97376e+07	6.52462e+07	2.65496e+07	1.01816e+08	0	0	8.00736e+07	3.47	6.4	4.53	3.47	3.47	5.6	0	0	6.67	2	5	3	2	2	4			5	3	7	4	2	2	6	4		7	5.54014
AT3G19420.1	ATPEN2, PEN2	PTEN 2	0.276854	0.0203365	0.977	0.432	1.53	3.49	1.61338	0.332944	0.522344	AT3G19420.1	4.02649e+07	1.93129e+07	5.32664e+06	0	2.15264e+07	28282135	0	0	1.18516e+07	13.26	10.8	2.13	0	2.13	5.89	0	0	6.22	5	4	1		1	2			3	5	4	1		1	2	3		4	9.86428
AT2G04030.1	CR88, EMB1956, HSP90.5, Hsp88.1, AtHsp90.5	Chaperone protein htpG family protein	0.633434	0.0179843	0.988	0.421	0.647	3.49	2.41819	3.61646	1.38151	AT2G04030.1	2.02769e+08	2.07971e+08	1.02766e+08	1.08629e+08	5.40597e+07	1.21216e+08	0	1.51374e+07	116507503	31.28	33.97	23.97	21.03	16.67	31.28	0	1.15	33.85	20	18	14	12	9	16		1	18	29	24	17	14	9	20	17	1	48	70.9787
AT5G51070.1	ERD1, CLPD, SAG15	Clp ATPase	0.828617	0.00731612	0.991	0.313	0.252	3.49	0.730528	0.676658	0.660018	AT5G51070.1	8.15864e+08	1.86928e+08	165748853	3.81155e+08	3.1022e+08	3.486e+08	2.33806e+07	0	1.87531e+08	1.16	3.6	1.16	3.6	1.16	2.54	1.69	1.69	4.76	1	2	1	2	1	2	1	1	4	3	3	1	2	1	2	5	1	10	7.83385
AT1G06950.1	ATTIC110, TIC110	translocon at the inner envelope membrane of chloroplasts 110	0.846434	0.0121886	0.991	0.379	-0.244	3.49	2.5956	4.95413	2.97735	AT1G06950.1	6.26143e+08	3.58854e+08	1.52708e+08	6.63364e+08	3.26455e+08	4.6401e+08	1.14578e+07	1.06584e+07	3.51032e+08	46.06	40.35	34.94	30.02	36.42	35.43	3.54	6.3	37.8	39	35	32	28	32	31	3	5	37	76	61	56	51	48	53	47	5	117	225.882
AT1G16350.1		Aldolase-type TIM barrel family protein	0.237288	0.0150433	0.974	0.403	1.57	3.48	0.163455	6.44182e-05	0.522344	AT1G16350.1	77165920	0	31844142	31854847	0	6381917	0	0	1.12827e+07	2.39	0	2.39	2.39	0	2.39	0	0	4.78	1		1	1		1			3	1		1	1		1			3	3.54058
AT3G09500.1		Ribosomal L29 family protein	0.528896	0.018936	0.987	0.426	0.863	3.48	3.81803	3.19495	2.75684	AT3G09500.1	3.5533e+08	9457322931	11976937693	2000392808	1231621429	7.35611e+08	1.60571e+08	4.08105e+08	1.18986e+08	35.77	48.78	48.78	39.84	33.33	39.02	32.52	40.65	25.2	7	12	12	10	8	9	6	10	6	46	76	76	52	32	29	32	38	17	71.9019
AT1G64790.2	ILA	ILITYHIA	0.919208	0.0196126	0.992	0.429	-0.139	3.48	2.30419	3.96843	1.59377	AT1G64790.2	9.33278e+07	4.88073e+07	4.61672e+07	1.01445e+08	4.02051e+07	8.2636e+07	0	0	7.49749e+07	12.43	6.16	10.53	8.75	8.75	8.31	0	0	13.02	24	12	23	16	16	14			28	33	13	25	19	17	17	9		59	61.9546
AT5G35570.1		O-fucosyltransferase family protein	0.88965	0.0209466	0.991	0.435	-0.193	3.48	1.50298	2.75193	0.992132	AT5G35570.1	1.58429e+08	4.84975e+07	2.28236e+07	1.07633e+08	5.53296e+07	8.65115e+07	0	0	8.3564e+07	11.66	10.12	6.44	13.5	5.21	15.8	0	0	13.96	8	7	4	8	4	9			8	12	9	4	8	4	10	38		18	24.5073
AT3G19840.1	ATPRP40C, PRP40C	pre-mRNA-processing protein 40C	0.87178	0.0105456	0.991	0.362	-0.198	3.48	1.78949	3.24097	1.26076	AT3G19840.1	192220445	1.00962e+08	3.02123e+07	2.11169e+08	9.77645e+07	1.48953e+08	0	0	8.23104e+07	18.32	16.29	15.93	15.93	12.1	12.93	0	0	21.8	14	11	10	11	8	9			14	20	18	14	13	9	13	6		22	60.0487
AT1G01320.2		Tetratricopeptide repeat (TPR)-like superfamily protein	0.893455	0.0340214	0.991	0.492	-0.205	3.48	3.55685	4.86535	1.8428	AT1G01320.2	4.00633e+08	1.54236e+08	7.97491e+07	3.60566e+08	1.6358e+08	2.34257e+08	2.98128e+07	0	2.49326e+08	25.8	23.56	25.07	21.99	19.36	25.35	0.5	0.62	33.13	35	30	35	28	25	33	1	1	47	55	39	45	44	34	51	47	1	122	147.156
AT2G20490.2	NOP10, EDA27	nucleolar RNA-binding Nop10p family protein	0.203339	0.0615524	0.971	0.565	2.29	3.47	1.62241	3.046e-05	3.36108e-05	AT2G20490.2	0	1.59707e+08	1.48145e+08	3.9481e+07	0	0	0	1.0074e+07	0	0	44.44	44.44	23.81	0	0		23.81	0		2	2	1				1			5	2	1				2
AT4G29690.1		Alkaline-phosphatase-like family protein	0.633856	0.0215197	0.988	0.437	0.665	3.47	1.38586	1.79505	0.522344	AT4G29690.1	1.03726e+08	4.24823e+07	4.08243e+07	1.18223e+08	1.72304e+07	2.48372e+07	0	0	2.62493e+07	7.44	9.85	8.1	5.47	10.72	12.69	0	0	8.53	3	4	3	2	4	5			3	3	4	3	2	4	6	4		3	9.59741
AT4G10730.1		Protein kinase superfamily protein	0.352887	0.012182	0.981	0.379	-1.18	3.47	0.666691	0.332931	0	AT4G10730.1	23299198	0	0	7.2066e+07	0	2.63133e+07	0	0	0	1.83	0	0	1.55	0	2.81	0	0	0	1			1		2				1			1		2	2			1.66797
AT3G27850.1	RPL12-C	ribosomal protein L12-C	0.655357	0.0545436	0.989	0.551	0.759	3.45	1.48823	0.332931	3.36108e-05	AT3G27850.1	0	1.88743e+08	155553708	2.31947e+07	0	2.47611e+07	0	1.48575e+07	0	0	16.58	16.58	4.81		12.3	0	7.49	0		3	3	1		2		1			4	4	1		2	1	1
AT4G10840.1		Tetratricopeptide repeat (TPR)-like superfamily protein	0.798733	0.0111988	0.99	0.369	0.314	3.45	1.11885	1.06989	0.328864	AT4G10840.1	3.3628e+07	3.12903e+07	5.05454e+06	3.18245e+07	14672960	3.21987e+07	0	0	1.68463e+07	6.73	10.34	2.13	7.55	1.97	7.39	0	0	5.42	3	5	1	3	1	3			2	4	7	1	3	1	3	2		3	11.3612
AT1G26830.1	CUL3A, ATCUL3A, ATCUL3, CUL3	cullin 3	0.213958	0.0136368	0.972	0.392	1.62	3.44	1.45629	3.39582e-05	0.522344	AT1G26830.1	3.12222e+07	2.08647e+07	8.27882e+06	0	0	1.81468e+07	0	0	9.40442e+06	8.2	4.78	3.42	0	0	1.37	0	0	6.56	5	4	2			1			3	5	4	2			1	1		4	12.5643
AT3G48430.1	REF6	relative of early flowering 6	0.293077	0.00414297	0.978	0.23	1.13	3.44	1.25478	6.44182e-05	0	AT3G48430.1	0	0	0	6.33411e+06	0	3.98979e+06	0	0	0	0	0	0	0.96	0	0.96	0	0	0				1		1							1		1
AT3G55170.1		Ribosomal L29 family protein	0.487289	0.0197671	0.986	0.43	0.949	3.44	1.51735	2.557	2.04135	AT3G55170.1	3.48302e+08	9168971606	10729391234	1829894292	1083280150	6.55502e+08	1.54123e+08	4.00276e+08	1.18986e+08	29.27	46.34	37.4	42.28	18.7	30.08	23.58	24.39	18.7	5	11	9	8	4	6	4	5	4	30	55	52	34	21	20	20	22	14	62.7796
AT1G49340.2	ATPI4K ALPHA	Phosphatidylinositol 3- and 4-kinase family protein	0.461006	0.0606452	0.985	0.563	1.29	3.43	6.1107e-05	3.046e-05	0	AT1G49340.2	49145896	78764430	0	7.10848e+07	0	0	0	0	0	0.94	0.94	0	0.94	0	0	0	0	0	1	1		1						1	1		1						2.30368
AT5G02610.1		Ribosomal L29 family protein	0.577208	0.022252	0.988	0.44	0.776	3.43	1.89967	3.00509	2.06533	AT5G02610.1	2.7295e+08	8033424323	9571760943	1771614730	1042980617	632755559	1.74082e+08	344057078	7.77764e+07	42.28	48.78	41.46	43.9	31.71	39.84	23.58	32.52	17.89	8	12	12	9	6	9	4	7	3	30	53	50	34	21	22	22	25	11	58.6375
AT5G06970.1		Protein of unknown function (DUF810)	0.53627	0.0274929	0.987	0.464	-0.898	3.43	3.38431	3.93717	1.49924	AT5G06970.1	1.00034e+08	3.71625e+07	5.12152e+07	1.58993e+08	8.11466e+07	1.08876e+08	0	0	1.12408e+08	17.53	12.26	19.07	14.62	13.62	15.99	0	0	23.16	16	11	20	15	14	16			23	19	12	25	18	15	18	6		46	38.7507
AT3G07160.1	ATGSL10, gsl10, CALS9	glucan synthase-like 10	0.412978	0.017456	0.984	0.418	1.09	3.42	1.08342	1.31177	0.854165	AT3G07160.1	6.78257e+07	3.64128e+07	9.55486e+06	1.45979e+07	3.6402e+07	4.49763e+07	0	0	3.43289e+07	5.03	2.01	2.91	0.74	2.17	3.49	0	0	3.97	7	3	4	1	3	5			6	8	4	5	1	4	7	5		9	15.2433
AT2G39390.1		Ribosomal L29 family protein	0.576963	0.0224927	0.988	0.441	0.776	3.42	1.73967	3.24097	2.63026	AT2G39390.1	2.7295e+08	8033424323	9571760943	1771614730	1042980617	632755559	1.74082e+08	344057078	7.93104e+07	36.59	40.65	41.46	38.21	32.52	39.02	30.08	42.28	24.39	8	12	13	11	8	9	5	11	5	44	71	67	48	29	27	32	37	14	64.0299
AT2G35630.1	MOR1, GEM1	ARM repeat superfamily protein	0.929115	0.02006	0.992	0.431	0.119	3.39	1.77657	3.32094	1.38148	AT2G35630.1	2.06401e+08	6.29267e+07	2.99573e+07	1.36375e+08	5.46594e+07	8.76564e+07	0	0	8.39869e+07	10.92	5.61	5.51	9.05	4.7	9.15	0	0	12.59	15	8	6	13	6	12			18	22	11	9	16	6	16	6		34	42.2621
AT3G08530.1		Clathrin, heavy chain	0.171848	0.02482	0.966	0.45	-1.97	3.39	4.86914	5.36016	1.83246	AT3G08530.1	6.03996e+08	3.01076e+08	1.11525e+08	2205505577	9.94479e+08	1079336541	4.57155e+06	1.97465e+07	380908360	34.29	24.54	26.54	29.3	26.48	33.47	1.12	1.12	31.42	49	32	37	39	36	46	1	1	46	74	52	59	59	45	75	47	3	142	209.114
AT3G11130.1		Clathrin, heavy chain	0.171848	0.02482	0.966	0.45	-1.97	3.39	2.67506	5.31069	1.83246	AT3G11130.1	6.03996e+08	3.01076e+08	1.11525e+08	2205505577	9.94479e+08	1079336541	4.57155e+06	1.97465e+07	380908360	35.48	24.22	27.45	27.39	24.99	31.91	1.11	1.11	31.38	50	32	38	37	35	45	1	1	46	77	52	59	56	44	71	49	3	144	216.813
AT1G15420.1		CONTAINS InterPro DOMAIN/s: Small-subunit processome, Utp12 (InterPro:IPR007148); Has 764 Blast hits to 656 proteins in 193 species: Archae - 0; Bacteria - 42; Metazoa - 237; Fungi - 154; Plants - 85; Viruses - 23; Other Eukaryotes - 223 (source: NCBI BLink).	0.349187	0.0196398	0.981	0.429	1.26	3.38	5.93771e-05	7.39061e-05	8.38627e-05	AT1G15420.1	0	1.16535e+07	1.43756e+07	3.08227e+07	2.29705e+06	0	6.32602e+06	1.86749e+06	0	0	4.32	4.32	4.32	4.32	0	4.32	4.32	0		1	1	1	1		1	1			1	1	1	1			1
AT3G05560.1		Ribosomal L22e protein family	0.310486	0.0216877	0.979	0.438	1.39	3.37	3.27703	2.99935	2.12433	AT3G05560.1	3.13273e+08	4454235700	11587068790	8.1121e+08	3.81017e+08	2.7348e+08	4.48052e+07	2.32481e+08	1.33937e+08	44.35	58.06	58.87	56.45	44.35	46.77	34.68	41.13	20.97	6	12	13	10	6	8	6	8	2	27	47	62	27	15	16	13	21	4	47.1469
AT5G10010.1		unknown protein; FUNCTIONS IN: molecular_function unknown; INVOLVED IN: biological_process unknown; LOCATED IN: nucleolus; EXPRESSED IN: 25 plant structures; EXPRESSED DURING: 15 growth stages; BEST Arabidopsis thaliana protein match is: unknown protein (TAIR:AT5G64910.1); Has 33260 Blast hits to 16857 proteins in 1270 species: Archae - 88; Bacteria - 3040; Metazoa - 11915; Fungi - 3137; Plants -…	0.83256	0.0147201	0.991	0.401	-0.266	3.37	0.957358	1.55351	0.659934	AT5G10010.1	5.37908e+07	3.29715e+07	9.46117e+06	1.01321e+08	3.48925e+07	3.49257e+07	0	0	1.4585e+07	10.37	5.99	5.99	12.9	5.99	4.15	0	0	9.45	4	2	3	4	3	2			4	6	3	4	5	3	2	2		5	15.6022
AT2G38540.1	LP1, LTP1, ATLTP1	lipid transfer protein 1	0.167737	0.0985089	0.966	0.63	2.77	3.36	0.864656	7.39061e-05	8.38627e-05	AT2G38540.1	112478255	1369121074	1.73322e+08	4.18403e+08	513342912	0	163723168	153159022	0	8.47	16.1	16.1	8.47	8.47	0	8.47	8.47	0	1	2	2	1	1		1	1		3	4	2	1	2		1	1		4.0087
AT3G47950.1	AHA4, HA4	H(+)-ATPase 4	0.644342	0.0157648	0.989	0.408	0.589	3.36	1.53616	2.02622	0.854165	AT3G47950.1	2.45576e+08	9.18043e+07	2.21304e+07	110140050	4.95477e+07	9.71177e+07	0	0	8.41799e+07	6.98	5.1	3.75	4.58	4.58	4.58	0	0	5.1	7	6	3	4	4	4			6	15	9	4	5	6	6	6		11	38.1531
AT5G64330.1	NPH3, RPT3, JK218	Phototropic-responsive NPH3 family protein	0.935621	0.0368928	0.992	0.503	0.122	3.36	1.58535	0.000107864	0.659968	AT5G64330.1	5.80845e+07	50845876	1.2085e+07	1.60096e+07	2.76391e+07	56448668	0	0	5.13248e+07	3.08	1.47	1.47	2.01	1.47	1.47	0	3.22	6.7	2	1	1	1	1	1		1	4	2	1	1	1	1	1	3	1	5	4.96803
AT1G05010.1	EFE, ACO4, EAT1	ethylene-forming enzyme	0.652374	0.0402168	0.989	0.513	0.691	3.35	0.163455	0.332931	3.95442e-05	AT1G05010.1	3.02588e+07	7.4268e+07	5.2618e+07	7.67745e+07	0	9.31957e+06	0	0	1.13252e+07	7.43	7.43	7.43	7.43	0	12.69	0	0	7.43	1	1	1	1		2			1	1	2	1	1		2	1		3	4.13016
AT5G51010.1		Rubredoxin-like superfamily protein	0.205075	0.0457301	0.971	0.529	2.04	3.34	0.52996	0	0	AT5G51010.1	5.18752e+06	8.85866e+07	192825915	0	0	0	0	0	0	9.09	18.18	12.34	0	0	0	0	0	0	1	2	2							1	2	2							0
AT5G66470.1		RNA binding;GTP binding	0.377856	0.0413104	0.982	0.516	1.37	3.34	1.81463	0.343791	0.991292	AT5G66470.1	8.6654e+08	9.36397e+08	2478783869	1599011041	1.90067e+08	183662864	1.35356e+07	4.64404e+08	146825852	8.67	4.45	3.75	3.75	1.64	1.64	2.81	4.45	8.43	4	2	2	2	1	1	1	2	4	5	5	7	5	1	2	2	4	5	5.39857
AT5G64270.1		splicing factor, putative	0.890061	0.0139431	0.991	0.395	-0.171	3.33	1.92265	2.67459	0.76679	AT5G64270.1	4.84833e+07	3.96239e+07	3.03196e+07	8.55711e+07	3.55481e+07	4.41905e+07	0	0	40700828	5.36	7.8	8.35	7.88	4.26	7.33	0	0	4.81	6	8	9	7	5	7			5	8	11	12	10	6	8	2		8	10.929
AT3G57880.1		Calcium-dependent lipid-binding (CaLB domain) plant phosphoribosyltransferase family protein	0.42097	0.00353827	0.984	0.211	-0.812	3.33	1.28005	0.000107864	0	AT3G57880.1	23900087	1.35457e+07	9.01765e+06	40508384	1.9149e+07	31190177	0	0	0	3.23	1.81	1.81	1.81	1.81	1.81	0	0	0	2	1	1	1	1	1				2	1	1	1	1	1	7			4.25696
AT3G20250.1	APUM5, PUM5	pumilio 5	0.306797	0.079928	0.979	0.599	1.88	3.32	0.342714	0.000107864	0	AT3G20250.1	2.89794e+08	0	0	0	0	0	0	0	0	0.94	0	0	0.94	0.94	0.94	0	0	0	1			1	1	1				2			1	1	2	1			1.72342
AT4G22570.1	APT3	adenine phosphoribosyl transferase 3	0.600915	0.0453332	0.988	0.528	-0.816	3.31	1.00626	0.676658	8.38627e-05	AT4G22570.1	1.85092e+07	2.46502e+08	2.42454e+08	1.10486e+08	1.9763e+08	1.81795e+08	1.08043e+07	3.37251e+07	0	8.2	8.2	8.2	14.75	8.2	14.75	8.2	8.2	0	1	1	1	2	1	2	1	1		2	4	4	5	3	4	3	5		1.93239
AT3G63000.1	NPL41 (NPL4B)	NPL4-like protein 1	0.201113	0.0487688	0.97	0.538	2.07	3.3	0.677283	0	0	AT3G63000.1	0	1.85187e+08	93497965	0	0	0	0	0	0	0	1.45	1.45	0	0	0	0	0	0		1	1								1	1
AT5G17260.1	anac086, NAC086	NAC domain containing protein 86	0.346433	0.00601004	0.981	0.284	1.02	3.3	1.18302	0.000107864	0	AT5G17260.1	0	1.57944e+07	0	6.2557e+06	4.25363e+06	3.12974e+06	0	0	0	0	1.68	0	1.68	1.68	1.68	0	0	0		1		1	1	1					1		1	1	1
AT1G08930.1	ERD6	Major facilitator superfamily protein	0.794593	0.0361132	0.99	0.5	0.383	3.3	0.171366	7.74043e-05	0.328864	AT1G08930.1	5.59885e+07	2.42937e+07	1.29699e+07	0	49615114	3.13003e+07	0	0	3.07156e+07	2.82	2.82	4.44	0	2.82	1.41	0	0	4.23	1	1	2		1	1			2	1	1	2		1	1	6		5	0
AT5G51545.1	LPA2	low psii accumulation2	0.414834	0.0289983	0.984	0.471	1.15	3.28	0.171363	0.343748	0	AT5G51545.1	0	44476258	0	1.52836e+07	0	1.05574e+07	0	0	0	0	10.81	0	20		10.81		0	0		1		2		1					1		2		1
AT3G56240.1	CCH	copper chaperone	0.213744	0.0432089	0.972	0.522	-1.94	3.28	1.23278	0.000107864	0	AT3G56240.1	6.69302e+06	122696001	81053445	2.86502e+07	4.00748e+07	7.84033e+07	0	0	0	11.57	22.31	10.74	10.74	10.74	10.74	0	0	0	1	2	1	1	1	1				1	3	2	1	1	1	1			0
AT1G53050.1		Protein kinase superfamily protein	0.859502	0.014514	0.991	0.399	-0.216	3.27	0.259814	0.000107864	5.02518e-05	AT1G53050.1	1.84336e+07	1.80022e+07	3.34054e+06	4.15795e+07	1.21459e+07	1.68822e+07	8.85459e+06	0	0	6.05	1.59	1.59	1.15	1.59	1.59	1.59	0	0	3	1	1	1	1	1	1			5	1	1	1	1	1	1			10.8636
AT2G19750.1		Ribosomal protein S30 family protein	0.88031	0.0201591	0.991	0.431	0.194	3.26	2.01318	2.02622	1.52686	AT2G19750.1	6.72372e+08	8870252424	19640421893	3142791212	2059121870	2779752799	1.36472e+08	6.52481e+08	3.45761e+08	19.35	19.35	19.35	19.35	19.35	19.35	19.35	19.35	19.35	3	4	4	4	4	4	3	3	3	18	36	48	30	21	25	22	26	21	41.7653
AT3G45850.1		P-loop containing nucleoside triphosphate hydrolases superfamily protein	0.996279	0.10909	0.992	0.643	0.00913	3.26	1.24067	2.54776	1.18674	AT3G45850.1	8.03705e+08	1.22791e+07	7.55731e+07	5.84291e+07	1.55795e+07	81019669	0	0	8.95006e+07	8.88	4.35	6.14	7.75	3.59	10.02	0	0	13.04	8	4	5	7	3	9			12	10	4	5	8	3	10	4		15	20.8166
AT5G46110.2	APE2, TPT	Glucose-6-phosphate/phosphate translocator-related	0.97399	0.0346601	0.992	0.495	-0.0469	3.25	0.433785	1.01758	0.522377	AT5G46110.2	4.0765e+08	269467218	109888090	4.15977e+08	1.73546e+08	2.7221e+08	0	6.19266e+07	2.0746e+08	7.07	4.04	7.41	7.07	7.07	7.07	0	4.04	7.41	2	1	3	2	2	2		1	3	5	5	6	4	5	4	7	3	12	15.771
AT3G10380.1	SEC8, ATSEC8	subunit of exocyst complex 8	0.649822	0.0270115	0.989	0.461	-0.621	3.25	1.98828	4.05816	1.57629	AT3G10380.1	1.11353e+08	6.66292e+07	6.0986e+07	1.38155e+08	1.23111e+08	1.20509e+08	0	0	9.96015e+07	17.38	13.77	21.27	17.95	20.8	21.94	0	0	34	15	13	18	15	16	18			27	19	16	23	18	20	21	22		51	46.1565
AT3G46060.1	ARA3, ARA-3, ATRABE1C, ATRAB8A, RAB8A	RAB GTPase homolog 8A	0.523506	0.11633	0.987	0.652	-1.28	3.25	1.45585	1.88618	1.33716	AT3G46060.1	7.29664e+06	1.40809e+08	1.72413e+08	6.31469e+07	1.38468e+08	1.24426e+08	1.69292e+07	5.56476e+07	0	5.09	19.91	8.8	12.04	17.13	18.98	13.43	23.15	0	1	5	2	3	4	4	3	6		1	6	2	3	4	5	6	9		0
AT3G26060.1	ATPRX Q	Thioredoxin superfamily protein	0.291453	0.0205632	0.978	0.433	1.38	3.24	2.10089	3.18434	2.53384	AT3G26060.1	1.11456e+08	2090485581	2314399086	4.45062e+08	2.00456e+08	1.85578e+08	3.56793e+07	1.2173e+08	8.00503e+07	47.22	52.31	52.31	47.22	36.57	39.35	22.69	40.28	27.31	10	14	13	11	8	8	5	9	5	34	60	55	34	14	18	19	26	17	69.4354
AT1G14345.1		NAD(P)-linked oxidoreductase superfamily protein	0.499471	0.0257652	0.986	0.454	0.915	3.24	0.35064	3.046e-05	0	AT1G14345.1	0	4.60344e+07	5.2915e+07	12304535	0	0	0	0	0	0	11.22	12.76	6.12	0	0	0	0	0		2	2	1							3	2	1
AT1G30380.1	PSAK	photosystem I subunit K	0.129264	0.0938967	0.957	0.623	2.89	3.21	0.885523	3.046e-05	3.36108e-05	AT1G30380.1	7.46723e+06	2.98808e+08	693115630	42414794	0	0	0	2.89713e+07	0	6.92	7.69	6.92	6.92	0	0	0	6.92	0	1	2	1	1				1		1	4	2	1				1		0
AT1G18270.1		ketose-bisphosphate aldolase class-II family protein	0.443284	0.0515342	0.985	0.544	1.2	3.21	0.439104	0.66604	0.854165	AT1G18270.1	1.99872e+07	1.53335e+07	0	6.57267e+07	0	1.35039e+07	0	0	1.70723e+07	3.2	1.75	0	0.87	0	4.66	0	0	6.19	3	2		1		4			6	3	2		1		4	2		8	5.22102
AT3G11510.1		Ribosomal protein S11 family protein	0.297946	0.0380907	0.979	0.506	1.53	3.2	2.26043	2.4699	2.41311	AT3G11510.1	164432944	4685062313	4758050292	8.3737e+08	309216149	2.33579e+08	5.67611e+07	3.34797e+08	9.81501e+07	56.67	49.33	64.67	66	24	24	18.67	40	20	7	11	9	10	4	4	5	7	5	18	42	37	30	12	10	26	26	14	31.898
AT4G11420.1	EIF3A, ATEIF3A-1, EIF3A-1, ATTIF3A1, TIF3A1	eukaryotic translation initiation factor 3A	0.646452	0.018413	0.989	0.423	-0.573	3.2	2.93439	5.11745	2.12162	AT4G11420.1	8.71743e+08	3.17152e+08	1.83835e+08	1004524794	4.12062e+08	5.63306e+08	1.69014e+07	1.47387e+07	3.6442e+08	42.05	36.58	36.78	36.37	41.84	39.21	4.15	1.01	32.73	38	34	32	31	37	34	3	1	31	68	46	50	55	51	57	46	1	88	199.533
AT1G02890.1		AAA-type ATPase family protein	0.481439	0.0390312	0.986	0.509	-1.03	3.2	1.32378	3.00509	1.22523	AT1G02890.1	1.74005e+08	7.77998e+07	5.94232e+07	2.70145e+08	1.74809e+08	2.11098e+08	2.10083e+07	0	1.15041e+08	9.39	4.98	5.62	10.03	6.26	10.11	0.96	0	12.92	9	5	5	9	6	9	1		13	13	7	7	13	8	13	11		33	35.8563
AT1G33980.1	ATUPF3, UPF3	Smg-4/UPF3 family protein	0.126499	0.00407109	0.956	0.228	-1.55	3.2	0.514032	0.343791	0	AT1G33980.1	0	0	2.75063e+07	3.69175e+07	11296217	1.86444e+07	0	0	0	0	0	5.81	5.81	2.07	2.07	0	0	0			2	2	1	1						2	2	1	1
AT1G75350.1	emb2184	Ribosomal protein L31	0.18782	0.0835058	0.969	0.606	2.38	3.19	1.57226	1.21173	0.331358	AT1G75350.1	1.20506e+07	1.85446e+08	5.42665e+08	6.67158e+07	0	2.52128e+07	6.46603e+06	1.69338e+07	0	22.22	45.83	56.25	44.44	0	18.06	9.72	18.06	0	2	8	9	6		2	1	2		3	14	21	12		2	4	3		0
AT1G14000.1	VIK	VH1-interacting kinase	0.191601	0.0239509	0.969	0.447	1.75	3.19	0.259845	0.682184	0.660018	AT1G14000.1	4.05211e+07	4.51605e+07	2.83256e+07	3.71597e+07	0	3.77688e+06	0	0	2.36439e+07	8.9	3.88	3.88	13.01	0	2.97	3.88	3.88	11.19	3	1	1	4		1	1	1	4	3	3	1	4		1	1	1	4	8.81238
AT3G52200.1	LTA3	Dihydrolipoamide acetyltransferase, long form protein	0.21294	0.0249445	0.972	0.451	1.68	3.19	1.37507	0.87501	0.522344	AT3G52200.1	3.20402e+07	3.46899e+07	1.53259e+07	4.89853e+07	0	2.71542e+07	0	0	1.01976e+07	5.02	16.48	6.44	8.95	0	7.38	0	0	8.48	2	7	2	3		2			3	2	7	2	3		2	2		3	6.36115
AT4G26110.2	NAP1;1	nucleosome assembly protein1;1	0.373074	0.0516148	0.982	0.544	1.39	3.19	0.16344	6.44182e-05	0	AT4G26110.2	7.18572e+07	61110398	0	5.34643e+07	0	1.08385e+07	0	0	0	5.29	2.23	0	2.23	0	2.23	0	0	0	2	1		1		1				2	1		1		1	1			4.20297
AT5G27770.1		Ribosomal L22e protein family	0.235928	0.0252358	0.974	0.452	1.59	3.18	1.6497	2.86028	2.18092	AT5G27770.1	2.78714e+08	3158562933	8907136746	503515686	2.71341e+08	2.21748e+08	4.96607e+07	2.16924e+08	1.03635e+08	44.35	47.58	58.87	45.97	33.87	46.77	34.68	51.61	20.97	6	11	13	9	5	8	6	9	2	26	43	62	28	14	17	14	21	7	46.925
AT2G26080.1	AtGLDP2, GLDP2	glycine decarboxylase P-protein 2	0.912654	0.0319687	0.991	0.484	0.152	3.18	1.56007	1.90471	1.18674	AT2G26080.1	9.77601e+07	9.80608e+07	1.78884e+07	7.21476e+07	5.75851e+07	8.41922e+07	0	0	1.11604e+08	6.61	10.25	2.87	6.61	2.2	6.7	0	0	13.51	6	8	3	5	2	5			12	9	10	4	5	2	7	12		32	21.8512
AT3G55410.1		2-oxoglutarate dehydrogenase, E1 component	0.885449	0.120597	0.991	0.656	-0.285	3.18	2.69288	3.67746	1.55819	AT3G55410.1	5.12108e+08	9.096e+07	2.17803e+07	1226990396	45921694	8.31478e+07	0	0	5.9874e+08	15.24	15.54	11.31	17.21	12.29	17.9	0	1.57	31.47	12	12	9	14	10	14		1	26	15	15	10	22	11	15	13	1	61	37.0571
AT5G17870.1	PSRP6	plastid-specific 50S ribosomal protein 6	0.808761	0.0616587	0.991	0.565	-0.39	3.17	2.67713	0.000107864	0	AT5G17870.1	0	1.30232e+08	1.61667e+08	2.42257e+07	4.94393e+07	2.83709e+07	0	0	0	0	7.55	7.55	7.55	7.55	7.55	0	0	0		1	1	1	1	1					1	2	1	1	1
AT1G48160.1		signal recognition particle 19 kDa protein, putative / SRP19, putative	0.677343	0.0697177	0.989	0.58	0.691	3.16	1.95121	0.878903	0.525663	AT1G48160.1	1.67063e+07	5.27506e+08	4.40589e+08	2.50983e+08	7.18478e+07	1.64504e+07	6.64203e+06	8.27884e+07	0	20.69	33.1	33.79	33.79	4.83	8.97	4.83	20	0	4	5	6	6	1	1	1	3		5	9	10	10	1	1	3	5		1.70483
AT2G31060.2		elongation factor family protein	0.933486	0.0438079	0.992	0.524	0.123	3.15	0.609264	0.676658	0.659934	AT2G31060.2	3.92376e+07	2.49062e+07	0	1.26708e+07	620681199	1.52869e+07	0	0	1.56805e+07	6.6	4.95	0	3.45	1.8	3.45	0	0	6.6	4	3		2	1	2			4	4	3		2	1	2	1		7	9.40664
AT1G21250.1	WAK1, PRO25	cell wall-associated kinase	0.797851	0.0182212	0.99	0.422	-0.314	3.15	3.14184e-05	6.44182e-05	0	AT1G21250.1	0	43146717	0	2.60938e+07	0	2.24269e+07	0	0	0	0	1.36	0	1.63	0	1.63	0	0	0		1		1		1					1		1		1	1
AT3G52580.1		Ribosomal protein S11 family protein	0.271905	0.0410275	0.977	0.515	1.61	3.14	1.75773	2.22249	2.41311	AT3G52580.1	151732398	4631140004	3957448669	7.80855e+08	2.54414e+08	2.24e+08	5.67611e+07	3.34797e+08	9.81501e+07	38	49.33	66	40.67	16.67	24	18.67	40	20	6	11	10	8	3	4	5	7	5	16	40	36	26	11	10	23	24	14	25.9721
AT2G36160.1		Ribosomal protein S11 family protein	0.287084	0.0415569	0.978	0.517	1.57	3.14	1.59788	2.4699	2.58549	AT2G36160.1	1.53047e+08	4631140004	4379546543	7.94967e+08	277312791	2.24e+08	5.67611e+07	3.34797e+08	9.81501e+07	56.67	49.33	64.67	66	24	24	26	40	27.33	7	11	9	10	4	4	6	7	6	17	43	42	31	12	11	24	27	16	28.594
AT3G07100.1	ERMO2, SEC24A	Sec23/Sec24 protein transport family protein	0.986267	0.016218	0.992	0.411	-0.0206	3.14	1.83402	1.74658	0.659934	AT3G07100.1	3.96917e+07	1.71387e+07	7.32699e+06	3.62519e+07	1.53038e+07	2.96558e+07	0	0	1.88557e+07	5.49	3.95	1.06	3.56	4.05	5.49	0	0	5.49	4	3	1	3	3	4			4	4	3	1	3	3	5	26		9	9.2036
AT1G06220.2	MEE5	Ribosomal protein S5/Elongation factor G/III/V family protein	0.832764	0.0230656	0.991	0.443	-0.27	3.14	1.79496	3.68219	1.35402	AT1G06220.2	1.2411e+08	6.64738e+07	5.92494e+07	1.97344e+08	5.67899e+07	1.24301e+08	0	0	1.01137e+08	14.08	13.68	15.1	13.78	14.79	16.82	0	0	22.29	11	11	13	11	12	15			17	15	12	15	11	14	16	9		35	37.7031
AT4G22000.1		unknown protein; Has 30201 Blast hits to 17322 proteins in 780 species: Archae - 12; Bacteria - 1396; Metazoa - 17338; Fungi - 3422; Plants - 5037; Viruses - 0; Other Eukaryotes - 2996 (source: NCBI BLink).	0.81547	0.0929395	0.991	0.621	0.416	3.13	0.171395	0	0	AT4G22000.1	0	94974542	98069976	0	0	0	0	0	0	0	7.69	22.31	0	0	0	0	0	0		1	2								1	2
AT2G32730.1		26S proteasome regulatory complex, non-ATPase subcomplex, Rpn2/Psmd1 subunit	0.982517	0.0244777	0.992	0.449	0.0282	3.13	1.49323	2.08109	1.04865	AT2G32730.1	107047681	6.03423e+07	4.56163e+07	9.189e+07	5.1758e+07	8.8927e+07	0	0	9.40675e+07	7.87	5.18	11.16	4.28	4.88	7.27	0	0	11.06	6	4	9	3	4	6			9	7	6	12	5	4	8	6		22	20.0316
AT1G48480.1	RKL1	receptor-like kinase 1	0.67511	0.0212499	0.989	0.436	-0.527	3.13	3.11687	3.33981	1.62483	AT1G48480.1	6.62427e+07	3.93065e+07	2.28767e+07	1.01057e+08	4.83639e+07	5.67716e+07	0	3.63805e+06	4.66717e+07	19.08	20.15	15.11	21.37	16.49	16.18	0	4.12	16.79	11	12	9	12	9	9		3	10	16	17	12	15	11	10	11	3	21	43.1323
AT5G55220.1		trigger factor type chaperone family protein	0.0476823	0.134727	0.9	0.67	4.25	3.12	1.75656	0.871453	1.15042	AT5G55220.1	1233415527	6.84643e+08	8.35101e+08	1.96303e+07	0	4.83512e+06	1.79179e+07	9.94315e+06	1.64961e+07	12.43	5.67	12.43	4.75	0	6.22	4.2	4.2	6.22	6	3	6	2		3	2	2	3	6	3	6	2		3	6	2	3	15.7353
AT3G63160.1		FUNCTIONS IN: molecular_function unknown; INVOLVED IN: biological_process unknown; LOCATED IN: chloroplast outer membrane, thylakoid, chloroplast thylakoid membrane, chloroplast, chloroplast envelope; EXPRESSED IN: 21 plant structures; EXPRESSED DURING: 13 growth stages; BEST Arabidopsis thaliana protein match is: outer envelope membrane protein 7 (TAIR:AT3G52420.1); Has 26 Blast hits to 26 prote…	0.0885623	0.122663	0.941	0.659	3.47	3.12	0.460181	3.046e-05	3.36108e-05	AT3G63160.1	7.76274e+06	3.01992e+08	583080948	88195010	0	0	0	6.61326e+07	0	13.04	36.23	13.04	13.04				13.04	0	1	2	1	1				1		1	3	2	1			1	2		0
AT5G16730.1		Plant protein of unknown function (DUF827)	0.814568	0.0222559	0.991	0.44	-0.296	3.12	1.03598	2.08154	0.92808	AT5G16730.1	7.0834e+07	1.43263e+07	1.89102e+07	6.07297e+07	2.47104e+07	5.02254e+07	0	0	3.47859e+07	9.61	2.23	9.26	6.68	4.92	9.61	0	0	8.56	7	2	5	4	3	6			7	7	2	5	6	3	8	4		12	14.015
AT5G51510.1		unknown protein; CONTAINS InterPro DOMAIN/s: Protein of unknown function DUF1352 (InterPro:IPR009787); Has 30201 Blast hits to 17322 proteins in 780 species: Archae - 12; Bacteria - 1396; Metazoa - 17338; Fungi - 3422; Plants - 5037; Viruses - 0; Other Eukaryotes - 2996 (source: NCBI BLink).	0.136296	0.0262408	0.959	0.457	2	3.11	6.1107e-05	6.44182e-05	7.3155e-05	AT5G51510.1	2.70172e+07	108688839	7.05948e+07	22353422	0	1.31378e+07	0	1.26642e+07	7.83644e+06	10.59	10.59	10.59	10.59	0	10.59	0	10.59	10.59	1	1	1	1		1		1	1	1	2	1	2		2	2	2	2	0
AT5G11480.1		P-loop containing nucleoside triphosphate hydrolases superfamily protein	0.931433	0.0592469	0.992	0.561	0.134	3.11	1.18304	4.34461e-05	3.36108e-05	AT5G11480.1	42523134	2.51741e+07	0	0	2.93622e+07	0	0	6.57722e+06	0	2.83	2.83	0	0	2.83	0	0	2.83	0	1	1			1			1		1	2			1			1		2.08027
AT2G34680.1	AIR9	Outer arm dynein light chain 1 protein	0.757828	0.0205943	0.99	0.433	-0.382	3.11	2.77225	5.58193	2.59886	AT2G34680.1	6.64982e+08	2.75711e+08	1.82523e+08	6.30226e+08	3.59473e+08	5.18514e+08	1.74344e+07	1.23845e+07	3.81385e+08	35.42	33.55	35.25	38.11	32.49	39.93	3.45	1.76	28.63	46	43	46	46	42	53	3	2	42	75	65	79	73	66	92	48	2	149	236.892
AT4G02480.1		AAA-type ATPase family protein	0.473456	0.0368607	0.985	0.502	-1.01	3.11	4.36679	4.35374	1.62698	AT4G02480.1	2.01079e+08	8.8976e+07	6.98897e+07	3.0827e+08	1.93784e+08	2.40007e+08	2.10083e+07	0	132302435	17.87	14.31	20.4	22.37	23.87	24.58	0.95	0	31.15	16	13	15	19	20	21	1		30	23	17	21	25	26	28	24		73	75.4804
AT3G55360.1	CER10, ECR, ATTSC13, TSC13	3-oxo-5-alpha-steroid 4-dehydrogenase family protein	0.597923	0.0204882	0.988	0.433	-0.652	3.1	3.13311	2.82696	1.51774	AT3G55360.1	5.85894e+08	1.67423e+08	1.21496e+08	5.00345e+08	2.60431e+08	4.08392e+08	0	3.32885e+07	1.42026e+08	19.68	18.06	19.68	22.58	19.68	23.87	0	10	17.74	6	6	8	7	6	8		3	8	11	11	13	13	10	15	12	6	13	39.5138
AT2G21390.1		Coatomer, alpha subunit	0.537427	0.03854	0.987	0.508	-0.871	3.1	2.1286	4.47206	1.57629	AT2G21390.1	1.59893e+08	6.46003e+07	6.10426e+07	2.19259e+08	1.11481e+08	1.72228e+08	0	0	1.41906e+08	22.17	14.7	23.65	24.63	19.21	30.54	0	0	27.59	22	13	22	21	18	27			27	25	18	28	29	21	32	24		63	64.0045
AT1G31330.1	PSAF	photosystem I subunit F	0.143459	0.0300352	0.961	0.476	2	3.09	2.1932	2.43822	2.73162	AT1G31330.1	1950264214	34198962873	31152894042	6172862117	1105815666	1653650191	7.18936e+08	2154496316	7.59042e+08	35.75	42.08	38.46	35.75	26.7	26.7	29.86	29.86	29.86	6	9	8	6	5	5	7	7	7	45	82	71	46	27	33	45	54	44	121.109
AT4G35770.2	SEN1, ATSEN1, DIN1	Rhodanese/Cell cycle control phosphatase superfamily protein	0.240691	0.0591702	0.975	0.56	1.85	3.09	1.78754	3.046e-05	0	AT4G35770.2	0	52443056	121953235	7.90023e+06	0	0	0	0	0	0	7.45	7.45	7.45	0	0	0	0			1	1	1							2	2	1
ATCG00780.1	RPL14	ribosomal protein L14	0.170758	0.0767167	0.966	0.593	2.33	3.08	1.96093	1.01505	0.331347	ATCG00780.1	1.31162e+07	3.2614e+08	7.95696e+08	4.61794e+07	0	1.28268e+07	0	3.68651e+07	13382841	27.05	51.64	52.46	37.7	0	23.77	0	13.93	13.11	3	5	6	4		2		2	1	4	14	21	9		3	4	2	2	6.96831
AT3G62820.1		Plant invertase/pectin methylesterase inhibitor superfamily protein	0.309477	0.0545847	0.979	0.551	1.56	3.08	1.30746	3.046e-05	0	AT3G62820.1	0	4.54481e+07	3.50849e+07	1.90244e+07	0	0	0	0	0	0	12.89	5.15	5.15	0	0		0	0		2	1	1							2	1	1
AT4G12880.2	ENODL19	early nodulin-like protein 19	0.944749	0.0379515	0.992	0.506	-0.0961	3.08	0.449683	1.88795	0.960381	AT4G12880.2	6.97219e+07	5.48956e+08	3.78883e+08	2.25215e+08	3.03965e+08	2.21676e+08	4.95717e+07	1.63483e+08	0	8.74	15.53	16.5	30.1	30.1	30.1	15.53	20.39	0	1	2	3	4	4	3	2	4		2	5	4	7	7	5	4	12		2.22038
AT1G63010.1		Major Facilitator Superfamily with SPX (SYG1/Pho81/XPR1) domain-containing protein	0.761402	0.0365296	0.99	0.501	-0.419	3.08	1.36877	2.73848	1.39598	AT1G63010.1	1.61731e+08	4.36308e+07	7.85495e+07	1.46779e+08	8.3858e+07	1.3499e+08	9.50165e+06	0	1.19409e+08	12.88	9.3	13.88	9.59	10.87	15.88	4.29	0	14.16	6	5	9	5	7	8	2		10	8	7	14	6	9	11	8		31	23.92
AT5G45190.1		Cyclin family protein	0.646689	0.014178	0.989	0.397	-0.525	3.08	2.81379	2.57582	0.854249	AT5G45190.1	7.15598e+07	3.63214e+07	1.77854e+07	9.86236e+07	3.64497e+07	8.21724e+07	7.1508e+06	1.22812e+06	1.88277e+07	12.95	11.57	16.06	16.41	16.93	19.86	4.15	2.94	17.96	5	4	5	5	5	8	1	1	6	6	5	5	5	5	9	2	1	10	11.6798
AT3G17900.1		unknown protein; FUNCTIONS IN: molecular_function unknown; INVOLVED IN: biological_process unknown; LOCATED IN: cellular_component unknown; EXPRESSED IN: 23 plant structures; EXPRESSED DURING: 13 growth stages; Has 45 Blast hits to 44 proteins in 14 species: Archae - 0; Bacteria - 0; Metazoa - 2; Fungi - 2; Plants - 39; Viruses - 0; Other Eukaryotes - 2 (source: NCBI BLink).	0.50786	0.0400857	0.986	0.513	0.935	3.07	1.00528	7.39061e-05	3.95442e-05	AT3G17900.1	55703326	1.19238e+07	1.02841e+07	58067232	4.40405e+07	0	0	0	2.53942e+07	2.74	2.74	1.19	1.19	1.19	0	0	0	1.19	2	2	1	1	1				1	2	2	1	1	1				2	3.8117
AT4G30600.1		signal recognition particle receptor alpha subunit family protein	0.919441	0.0212735	0.992	0.436	0.124	3.07	0.992824	1.74658	0.328914	AT4G30600.1	66860457	2.73725e+07	8373998	2.76592e+07	8.35857e+07	2.3391e+07	9.14449e+06	0	1.27985e+07	4.42	4.73	5.84	7.89	7.41	8.52	2.05	0	2.68	3	3	2	3	3	4	1		2	3	3	2	3	3	4	27		2	5.44593
AT4G24750.1		Rhodanese/Cell cycle control phosphatase superfamily protein	0.950897	0.0645335	0.992	0.57	0.0972	3.07	1.31073	1.54909	0.525663	AT4G24750.1	2.66883e+07	1.86045e+08	139139106	5.19131e+07	189186976	9.66042e+07	2.87278e+07	6.79976e+07	0	7.53	20.89	20.89	20.89	13.7	27.74	7.53	17.12	0	1	3	3	3	2	4	1	3		3	8	7	5	3	6	5	14		0
AT1G62390.1	Phox2	Octicosapeptide/Phox/Bem1p (PB1) domain-containing protein / tetratricopeptide repeat (TPR)-containing protein	0.966073	0.00607953	0.992	0.286	-0.0423	3.07	1.13128	2.59997	0.522428	AT1G62390.1	6.91238e+07	3.0601e+07	1.34006e+07	6.9816e+07	2.72745e+07	4.4062e+07	3.96264e+06	3.50523e+06	9.37104e+06	9.19	8.79	3.46	11.32	7.86	10.79	1.46	1.46	3.73	5	5	2	6	5	7	1	1	3	7	10	4	7	7	8	3	2	4	18.7699
AT1G01790.1	KEA1, ATKEA1	K+ efflux antiporter 1	0.894975	0.0147436	0.991	0.401	-0.152	3.07	0.880928	1.74835	0.76679	AT1G01790.1	4.58322e+07	2.57963e+07	1.43279e+07	5.06691e+07	2.09508e+07	3.71528e+07	0	0	1.72173e+07	5.11	5.11	5.87	6.04	5.03	5.03	0	0	6.62	3	3	4	4	3	3			5	7	5	5	5	4	4	3		8	13.9174
AT1G04810.1		26S proteasome regulatory complex, non-ATPase subcomplex, Rpn2/Psmd1 subunit	0.715757	0.0278964	0.99	0.466	-0.473	3.07	2.34011	0.676658	0.659934	AT1G04810.1	7.71913e+07	3.439e+07	2.24624e+07	9.07881e+07	35605541	6.97111e+07	0	0	4.99649e+07	2.6	1.4	4.1	2.6	1.2	2.6	0	0	5.69	2	1	3	2	1	2			4	3	2	6	3	1	4	3		13	10.4257
AT2G02130.1	PDF2.3, LCR68	low-molecular-weight cysteine-rich 68	0.526225	0.191741	0.987	0.708	1.46	3.06	0.701246	3.046e-05	0	AT2G02130.1	0	3.09316e+08	1656603247	32169115	0	0	0	0	0	0	31.17	31.17	31.17			0	0			2	2	1							5	9	1
AT1G22620.1	ATSAC1	Phosphoinositide phosphatase family protein	0.850805	0.0156436	0.991	0.407	0.218	3.06	1.00272	1.01758	0.854165	AT1G22620.1	5.90949e+07	2.93208e+07	8889272	3.02466e+07	3.71935e+07	3.53721e+07	0	0	2.94064e+07	6.03	1.54	3.73	2.41	2.74	2.41	0	0	9.32	5	1	3	2	2	2			6	5	1	3	2	2	2	5		9	12.3576
AT1G06380.1		Ribosomal protein L1p/L10e family	0.699861	0.0357446	0.989	0.499	-0.527	3.06	0.551254	0.000107864	3.95442e-05	AT1G06380.1	105265709	115815993	5.63599e+07	148387411	6.54334e+07	1.86216e+08	0	0	1.50889e+08	3.15	3.15	3.15	3.15	3.15	3.15	0	0	3.15	1	1	1	1	1	1			1	1	1	2	1	1	2			3	1.89558
AT2G44065.1		Ribosomal protein L2 family	0.530778	0.0855446	0.987	0.609	-1.07	3.05	1.87166	0.000107864	3.36108e-05	AT2G44065.1	0	165600946	148374174	6.74751e+07	75554759	73405364	0	44627456	0	0	7.94	7.94	7.94	7.94	7.94	0	7.94	0		1	1	1	1	1		1			2	3	2	2	2	1	3
AT3G02190.1		Ribosomal protein L39 family protein	0.137038	0.0577922	0.959	0.558	2.33	3.04	1.11769	3.046e-05	0	AT3G02190.1	0	5.1534e+07	1.88124e+08	8.86151e+06	0	0	0	0	0		19.61	19.61	19.61				0			1	1	1							1	1	1
AT2G45560.1	T69,CYP76C1	cytochrome P450, family 76, subfamily C, polypeptide 1	0.321152	0.0792503	0.98	0.598	1.67	3.04	0.280892	3.046e-05	3.95442e-05	AT2G45560.1	140575298	0	1.0847e+08	113596050	0	0	0	0	1.03266e+07	1.76	0	1.76	1.76	0	0	0	0	2.15	1		1	1					1	1		1	1			2		1	1.84909
AT3G55750.1		Ribosomal protein L35Ae family protein	0.23203	0.0377898	0.974	0.505	1.67	3.04	0.621	0	0	AT3G55750.1	0	4.84832e+07	2.52668e+07	0	0	0	0	0	0		22.52	9.01	0	0	0	0	0	0		1	2								1	2
AT1G04480.1		Ribosomal protein L14p/L23e family protein	0.352984	0.0525642	0.981	0.547	1.39	3.04	2.38094	3.07957	2.61885	AT1G04480.1	3.68322e+08	8554623591	18032993416	1798139269	8.52111e+08	6.70892e+08	1.41169e+08	1030454283	2.29171e+08	53.57	69.29	70	64.29	48.57	64.29	32.86	37.14	32.14	9	12	13	9	7	9	6	9	5	36	80	195	42	21	25		41	19	49.2412
AT1G59760.1		RNA helicase, ATP-dependent, SK12/DOB1 protein	0.893886	0.0186401	0.991	0.424	-0.158	3.04	3.20459	2.8614	1.09921	AT1G59760.1	83043054	4.0517e+07	2.3382e+07	95639377	4.20417e+07	4.87737e+07	0	0	4.4706e+07	10.93	8.5	7.29	8.4	9.31	5.57	0	0	12.96	10	8	6	8	9	5			10	11	9	6	8	9	5	7		17	23.3546
AT3G57940.2		Domain of unknown function (DUF1726) ;Putative ATPase (DUF699)	0.239417	0.0265205	0.974	0.458	-1.53	3.04	1.89721	2.74007	0.76679	AT3G57940.2	6.27969e+07	2.01251e+07	1.47229e+07	1.44545e+08	4.14921e+07	6.04565e+07	0	0	2.41507e+07	9.87	5.87	3.81	11.14	10.26	8.02	0	0	6.94	8	4	3	8	7	5			5	11	6	4	12	12	9	4		11	18.1829
AT4G30160.1	VLN4, ATVLN4	villin 4	0.934765	0.024831	0.992	0.45	-0.102	3.03	1.28702	2.0156	0.659934	AT4G30160.1	28119048	2.24983e+07	0	2.5797e+07	1.12977e+07	3.12958e+07	0	0	2.0654e+07	2.26	1.13	0	3.29	3.18	8.01	0	0	4.31	2	1		3	3	7			4	2	1		3	3	7	4		7	5.11782
AT5G49720.1	ATGH9A1, TSD1, DEC, KOR, RSW2, IRX2, KOR1, GH9A1	glycosyl hydrolase 9A1	0.780392	0.0180238	0.99	0.421	-0.328	3.03	1.07503	2.24181	0.328864	AT5G49720.1	7.97057e+07	3.59029e+07	1.45321e+07	7.54781e+07	3.69795e+07	5.22076e+07	0	0	2.94785e+07	7.73	2.74	3.06	9.82	6.44	8.7	0	0	3.7	5	2	2	5	4	5			2	6	2	2	6	4	5	4		4	12.6922
AT1G76720.1		eukaryotic translation initiation factor 2 (eIF-2) family protein	0.39964	0.0241465	0.983	0.448	-1.06	3.03	3.77922	2.90145	1.15093	AT1G76720.1	1.50158e+08	8.25252e+07	6.15349e+07	2.80638e+08	1.6524e+08	2.48576e+08	18770230	0	7.56662e+07	6.47	4.7	5.63	6.21	5.88	5.88	2.77	0	4.87	8	5	8	7	7	8	2		6	11	6	9	11	9	12	3		11	30.9223
AT4G23460.1		Adaptin family protein	0.681167	0.0165991	0.989	0.413	-0.475	3.02	1.00527	1.55086	0.522344	AT4G23460.1	5.39089e+07	1.00536e+07	1.23781e+07	4.32091e+07	31619367	1.96921e+07	0	0	1.15342e+07	6.16	3.7	0.9	5.49	2.02	4.59	0	0	5.82	5	3	1	4	2	3			3	6	3	1	4	2	3	1		6	12.0751
AT1G02640.1	BXL2, ATBXL2	beta-xylosidase 2	0.509881	0.0363371	0.986	0.501	-0.895	3.02	1.27353	1.08061	0.659934	AT1G02640.1	1.99717e+07	32583413	2.3321e+07	6.2328e+07	2.46463e+07	2.94252e+07	0	0	1.64609e+07	3.13	10.03	4.04	5.99	5.73	1.82	0	0	4.95	2	7	3	3	3	1			4	2	7	3	3	3	1	1		4	4.24295
AT3G21650.1		Protein phosphatase 2A regulatory B subunit family protein	0.156886	0.0564242	0.964	0.555	2.18	3.01	0.551254	3.046e-05	8.38627e-05	AT3G21650.1	0	3.56611e+07	4.7964e+07	4.31518e+07	0	0	6.19585e+06	4.37733e+06	0	0	1.28	1.28	1.28	0	0	2.2	2.2	0		1	1	1			1	1			1	1	1			1	1
AT4G15545.1		unknown protein; BEST Arabidopsis thaliana protein match is: unknown protein (TAIR:AT1G16520.1); Has 30201 Blast hits to 17322 proteins in 780 species: Archae - 12; Bacteria - 1396; Metazoa - 17338; Fungi - 3422; Plants - 5037; Viruses - 0; Other Eukaryotes - 2996 (source: NCBI BLink).	0.169212	0.0503529	0.966	0.541	2.05	3.01	6.1575e-05	0	0	AT4G15545.1	0	21097274	0	0	0	0	0	0	0	0	4.15	4.15	0	0	0	0	0	0		1	1								1	1
AT5G08530.1	CI51	51 kDa subunit of complex I	0.171623	0.0161466	0.966	0.41	1.61	3.01	2.1778	0.343714	3.95442e-05	AT5G08530.1	1.65301e+07	1.38862e+07	1.72949e+07	1.19594e+07	0	0	0	0	3.7908e+06	5.97	3.91	3.91	6.58	0	0	0	0	4.32	2	2	2	2					1	3	3	3	4			1		1	4.00359
AT1G07140.1	SIRANBP	Pleckstrin homology (PH) domain superfamily protein	0.201962	0.00650524	0.971	0.296	1.29	3.01	1.46634	0	0	AT1G07140.1	7.72563e+06	2.04597e+07	0	0	0	0	0	0	0	8.77	8.77	0	0	0	0	0	0	0	1	1								1	1								0
AT5G64420.1		DNA polymerase V family	0.597242	0.0257521	0.988	0.454	-0.664	3.01	1.80367	2.90173	1.14497	AT5G64420.1	4.51946e+07	3.6981e+07	2.04571e+07	1.03741e+08	5.82411e+07	7.27688e+07	0	0	5.50182e+07	7.81	5.51	5.51	6.58	6.58	6.74	0	0	10.03	8	7	6	7	8	7			11	8	8	6	7	8	7	4		16	16.8017
AT1G21170.1	SEC5B	Exocyst complex component SEC5	0.481162	0.0236236	0.986	0.446	-0.873	3.01	1.53637	3.07941	1.14502	AT1G21170.1	8.92902e+07	4.7819e+07	3.67476e+07	1.05634e+08	1.01808e+08	1.32689e+08	6.22577e+06	0	5.85575e+07	6.88	8.07	12.57	7.06	8.72	10.18	0.92	0	11.28	7	7	11	7	9	9	1		11	8	8	14	9	10	11	6		23	14.3728
AT4G21280.1	PSBQ, PSBQA, PSBQ-1	photosystem II subunit QA	0.499688	0.0256935	0.986	0.454	0.847	3	1.92904	2.99935	2.27261	AT4G21280.1	1.17775e+08	8.99355e+08	8.44608e+08	372517025	1.19598e+08	1.46576e+08	2.67754e+07	1.26272e+08	2.18115e+07	43.5	49.33	49.33	46.64	36.77	43.5	33.18	49.33	14.35	8	14	12	10	6	8	5	13	2	18	38	36	35	10	17	19	26	6	21.5821
AT4G39350.1	CESA2, ATH-A, ATCESA2	cellulose synthase A2	0.876943	0.008174	0.991	0.328	-0.157	3	1.73016	1.06623	0.76679	AT4G39350.1	6.47242e+07	4.69462e+07	2.94578e+07	136801198	4.22716e+07	5.70196e+07	0	0	1.8858e+07	4.15	2.03	3.51	0.92	2.58	3.32	0	0	4.8	4	2	4	1	3	3			5	4	2	4	1	3	3	1		7	10.1813
AT5G08180.1		Ribosomal protein L7Ae/L30e/S12e/Gadd45 family protein	0.496506	0.100421	0.986	0.632	-1.2	3	1.70694	2.83725	0.960381	AT5G08180.1	2.74358e+07	7.15597e+08	9.15495e+08	4.8787e+08	4.04278e+08	4.40773e+08	6.53848e+07	1.45372e+08	0	24.36	39.1	39.1	30.13	30.13	30.13	16.03	25	0	3	8	7	7	7	7	2	4		6	19	15	18	9	10	5	11		2.0432
AT5G65110.1	ACX2, ATACX2	acyl-CoA oxidase 2	0.26948	0.0407628	0.977	0.515	1.54	2.99	2.11723	2.22381	0.991292	AT5G65110.1	9.96703e+08	2.51705e+07	1.0771e+07	4.24324e+07	1.76483e+07	2.42403e+07	6955468	8.92034e+06	1.44e+07	10.12	10.55	9.68	11.71	4.91	6.07	2.02	2.31	6.65	5	6	6	8	4	3	1	2	4	6	7	6	10	4	3	1	2	5	11.7664
AT4G18240.1	ATSS4, SSIV, SS4	starch synthase 4	0.737304	0.0446411	0.99	0.526	-0.47	2.99	1.68701	0.542186	0.522344	AT4G18240.1	2.75973e+07	0	0	5.98103e+07	1.28473e+07	19479982	0	0	8.38663e+06	3.17	0	0	4.04	0.87	0.87	0	0	4.04	3			3	1	1			3	3			4	1	1	2		4	6.60092
AT3G16460.1		Mannose-binding lectin superfamily protein	0.640153	0.0231407	0.989	0.444	-0.57	2.99	1.07408	0.948843	0.992132	AT3G16460.1	5.20442e+07	2.76255e+07	1.19678e+07	6.46378e+07	6.60345e+07	33919767	0	0	3.27813e+07	13.19	7.23	7.8	1.84	16.74	1.84	0	0	18.3	5	4	4	1	7	1			8	6	6	5	1	7	1	2		11	12.3834
AT4G33350.1		Tic22-like family protein	0.552732	0.157332	0.987	0.688	-1.22	2.99	2.28886	3.02295	1.86769	AT4G33350.1	2.27463e+07	7.19443e+08	5.7687e+08	3.671e+08	4.34689e+08	3.36615e+08	1.16052e+08	207165811	0	21.27	51.12	41.04	39.55	30.22	34.7	31.72	32.84	0	4	10	9	9	7	8	7	8		7	23	20	20	13	15	12	38		1.82142
AT3G63540.1		Mog1/PsbP/DUF1795-like photosystem II reaction center PsbP family protein	0.928772	0.0243035	0.992	0.448	0.109	2.98	1.3676	1.65545	3.36108e-05	AT3G63540.1	0	5.07173e+07	3.94029e+07	3.02656e+07	2.0073e+07	3.80613e+07	0	1.74624e+07	0	0	32.17	36.36	16.08	27.27	48.95	0	9.09	0		3	4	2	3	5		1			5	7	2	3	6	1	2
AT1G71820.1	SEC6	SEC6	0.462471	0.0351321	0.985	0.496	-0.98	2.98	1.8992	3.5749	1.2939	AT1G71820.1	7.45278e+07	4.50714e+07	4.59195e+07	9.88877e+07	1.00484e+08	1.27059e+08	0	0	9.72934e+07	11.44	12.5	21.94	17.02	18.22	18.22	0	0	24.87	8	9	16	11	12	12			15	12	13	20	14	17	19	13		33	28.6149
AT5G07350.1	Tudor1, AtTudor1, TSN1	TUDOR-SN protein 1	0.300443	0.057522	0.979	0.557	-1.56	2.98	2.07998	3.9195	1.35405	AT5G07350.1	3.90936e+08	1.30408e+08	3.61315e+07	9.18476e+08	1.793e+08	2.90794e+08	0	1.31759e+07	1.81004e+08	19.17	16.15	9.38	20.99	17.36	24.82	0	1.01	23.61	13	11	7	15	12	18		1	17	19	13	8	21	15	27	15	1	40	50.6874
AT4G16160.1	ATOEP16-2, ATOEP16-S	Mitochondrial import inner membrane translocase subunit Tim17/Tim22/Tim23 family protein	0.135458	0.0505425	0.959	0.542	2.21	2.97	0.780598	0	0	AT4G16160.1	0	7.98927e+07	1.39446e+07	0	0	0	0	0	0	0	18.18	22.73	0	0	0	0		0		3	2								6	2
AT5G23210.1	SCPL34	serine carboxypeptidase-like 34	0.507009	0.0137342	0.986	0.393	0.731	2.97	2.30021	2.75223	0.663707	AT5G23210.1	1.06177e+08	1.20558e+08	9.89671e+07	1.67525e+08	2.41076e+07	4.77619e+07	3.5742e+06	2.92735e+07	17714999	7.41	18.44	16.83	16.83	8.42	17.03	2.4	6.21	2	5	10	10	9	4	8	1	4	1	7	15	13	12	5	10	5	5	1	13.8681
AT4G31880.2		LOCATED IN: cytosol; EXPRESSED IN: 24 plant structures; EXPRESSED DURING: 14 growth stages; BEST Arabidopsis thaliana protein match is: Tudor/PWWP/MBT superfamily protein (TAIR:AT1G15940.1).	0.976304	0.0266133	0.992	0.459	0.0368	2.97	1.47812	2.38667	8.38627e-05	AT4G31880.2	8.16513e+07	8.30426e+07	6.39522e+07	1.63437e+08	3.91518e+07	2.80168e+07	2.5851e+07	1.57166e+07	0	2.64	6.31	6.65	16.51	7.34	8.49	1.15	1.15	0	1	4	4	9	3	5	1	1		2	8	8	13	6	6		1		4.41107
AT3G07770.1	Hsp89.1, AtHsp90.6, AtHsp90-6	HEAT SHOCK PROTEIN 89.1	0.735563	0.0183774	0.99	0.423	-0.391	2.97	3.4673	2.76264	1.62521	AT3G07770.1	2.95586e+08	1.61383e+08	1.28409e+08	3.26118e+08	1.74246e+08	2.7552e+08	0	1.59195e+07	1.51095e+08	23.78	20.15	17.15	8.01	9.64	10.39	0	2.88	24.16	16	15	13	6	7	7		2	15	23	21	16	11	10	14	8	2	37	58.6104
AT4G00430.1	TMP-C, PIP1;4, PIP1E	plasma membrane intrinsic protein 1;4	0.841198	0.0222068	0.991	0.44	0.24	2.96	1.15886	0.538528	0.660171	AT4G00430.1	1.32672e+08	7.42866e+07	6.58121e+07	137738979	4.3214e+07	4.7529e+07	0	1.26243e+07	4.33827e+07	11.5	14.63	14.63	3.48	14.63	8.01		11.5	11.5	2	3	3	1	3	1		2	2	2	5	5	2	4	1	2	2	3	7.04168
AT4G10320.1		tRNA synthetase class I (I, L, M and V) family protein	0.660065	0.0417506	0.989	0.517	-0.602	2.96	3.95215	4.64691	1.62693	AT4G10320.1	1.72803e+08	6.33048e+07	4.64479e+07	1.79331e+08	9.13453e+07	1.47303e+08	0	0	1.27414e+08	26.97	17.39	25.63	25.8	24.62	33.11	0	0	31.09	22	15	24	23	22	29			30	28	20	31	26	26	33	23		78	72.4183
AT5G36880.1	ACS	acetyl-CoA synthetase	0.436519	0.0217406	0.984	0.438	-0.933	2.96	0.439088	1.40992	0.522344	AT5G36880.1	5.26193e+07	4.60293e+07	1.2986e+07	1.63633e+08	5.00407e+07	6.88025e+07	0	0	29015801	5.48	3.46	1.73	3.46	5.05	5.05	0	0	5.63	3	2	1	2	3	3			3	4	2	1	2	3	4	1		5	8.51822
AT1G06410.1	ATTPS7, TPS7, ATTPSA	trehalose-phosphatase/synthase 7	0.455213	0.0310196	0.985	0.48	0.958	2.95	2.27963	0.684715	0.854165	AT1G06410.1	4.64132e+07	3.44074e+07	0	20248412	1.32217e+07	16557483	0	0	2.62413e+07	4.35	6.35	0	2.94	3.64	0.94	0	0	8.7	3	4		2	2	1			6	3	4		2	2	1	1		7	8.81108
AT3G02760.1		Class II aaRS and biotin synthetases superfamily protein	0.840819	0.0240902	0.991	0.448	-0.243	2.95	2.6425	5.0165	3.16997	AT3G02760.1	8.22938e+08	3.6251e+08	1.50516e+08	7.42653e+08	4.86916e+08	5.64625e+08	2.15833e+07	2.59094e+07	4.80246e+08	39.3	33.07	41.68	38.96	37.94	42.58	6.57	9.29	36.81	30	28	30	31	30	34	4	6	35	60	40	49	55	49	62	36	9	119	164.7
AT4G29330.1	DER1	DERLIN-1	0.65739	0.0220618	0.989	0.439	-0.527	2.94	0.507724	0.000107864	0.328897	AT4G29330.1	4.72145e+07	59344572	2.38605e+07	140784090	29680272	8.92537e+07	0	5.82818e+06	2.89274e+07	4.14	13.16	3.38	3.38	4.14	3.38	0	3.38	13.16	1	2	1	1	1	1		1	2	1	2	1	1	1	1		1	3	0
AT4G08850.1		Leucine-rich repeat receptor-like protein kinase family protein	0.502604	0.0326114	0.986	0.487	-0.864	2.94	0.679056	1.00977	0.854165	AT4G08850.1	3.68672e+07	3.40127e+07	1.21137e+07	8.42939e+07	5.3446e+07	7.53546e+07	0	0	4.87464e+07	5.26	2.68	2.68	2.39	1.34	5.26	0	0	7.85	4	2	2	2	1	4			6	4	2	2	2	1	5	3		10	11.8988
AT4G12120.1	SEC1B, ATSEC1B	Sec1/munc18-like (SM) proteins superfamily	0.315668	0.0222597	0.98	0.44	-1.21	2.94	0.163409	1.21242	0	AT4G12120.1	2.42203e+07	0	1.2435e+07	3.71113e+07	1.89506e+07	2.3319e+07	0	0	0	4.38	0	1.66	4.38	4.38	5.74	0	0	0	2		1	2	2	3				2		1	2	2	3				2.75734
AT3G48140.1		B12D protein	0.121994	0.0494602	0.955	0.539	2.26	2.93	0.452211	0	0	AT3G48140.1	0	2.52282e+07	39542754	0	0	0	0	0	0	0	36.36	21.59	0			0	0	0		3	2								3	3
AT1G06460.1	ACD32, ACD31.2	alpha-crystallin domain 32.1	0.810568	0.0178328	0.991	0.42	-0.272	2.93	1.22477	7.39061e-05	3.36108e-05	AT1G06460.1	0	14919664	0	6981211	10207362	0	0	0	0	0	4.56	0	4.56	4.56	0	0	3.86	0		1		1	1			1			1		1	1			1
AT5G63810.1	BGAL10	beta-galactosidase 10	0.693671	0.030603	0.989	0.478	-0.498	2.93	1.69573	2.13454	0.76679	AT5G63810.1	4.76579e+07	1.44439e+07	5.9789e+06	5.01181e+07	1.60538e+07	3.72071e+07	0	0	1.46021e+07	12.42	5.26	1.48	9.58	7.56	7.42	0	0	10.12	6	2	1	5	4	4			5	6	3	1	7	4	5	5		6	8.13473
AT3G57180.1	BPG2	P-loop containing nucleoside triphosphate hydrolases superfamily protein	0.998743	0.0260111	0.992	0.456	0.00192	2.92	1.51716	1.65144	0.992132	AT3G57180.1	1.02857e+08	4.27343e+07	2.12109e+07	7.75642e+07	30717590	5.85857e+07	0	0	4.88208e+07	11.06	11.52	7.73	8.18	1.82	9.55	0	0	12.88	7	7	5	5	1	6			8	9	8	5	5	1	6	5		18	18.2634
AT2G42710.1		Ribosomal protein L1p/L10e family	0.764151	0.0242897	0.99	0.448	0.359	2.91	9.29934e-05	0.343748	0.525613	AT2G42710.1	3.59365e+07	1.48468e+07	5.32552e+07	6.69075e+07	0	8.57855e+06	0	9.50964e+06	0	4.34	4.34	4.34	6.75	0	4.34	0	11.08	0	1	1	1	2		1		3		1	2	2	3		1		4		4.33937
AT3G43220.2		Phosphoinositide phosphatase family protein	0.993087	0.05953	0.992	0.561	-0.0127	2.91	3.18864e-05	3.046e-05	0	AT3G43220.2	32150075	0	10789691	5.01115e+07	0	0	0	0	0	1.39	0	1.25	1.39	0	0	0	0	0	1		1	1						1		1	1			1			0
AT5G19690.1	STT3A	staurosporin and temperature sensitive 3-like A	0.360475	0.0449466	0.982	0.527	-1.26	2.91	1.50773	3.29143	0.854199	AT5G19690.1	2.20301e+08	7.93973e+07	6.3427e+07	2.90705e+08	1.79649e+08	3.17597e+08	0	1.07084e+07	1.35486e+08	14.38	9.5	12.32	17.97	13.99	19.26	0	1.28	12.84	8	6	10	10	8	11		1	6	15	11	15	14	13	20	12	1	22	28.3663
AT5G67510.1		Translation protein SH3-like family protein	0.381599	0.0938109	0.983	0.623	-1.47	2.91	1.23276	2.10221	0.858352	AT5G67510.1	3.67845e+06	1.93597e+08	208683295	1.84466e+08	9.81312e+07	1.13502e+08	6.57278e+06	2.75893e+07	1.2487e+06	12.33	19.86	19.86	19.18	12.33	13.7	7.53	28.77	7.53	2	6	6	5	3	5	1	6	1	3	12	13	13	7	12	4	11	1	0
AT2G25210.1		Ribosomal protein L39 family protein	0.14778	0.143772	0.962	0.678	2.87	2.9	0.350669	6.44182e-05	7.3155e-05	AT2G25210.1	12246517	490399187	8.37397e+08	5.19216e+07	0	2.0105e+07	0	47416972	1.21837e+07	22.73	22.73	27.27	22.73		22.73	0	22.73	22.73	1	1	2	1		1		1	1	1	2	5	2		1	2	3	2	0
AT5G63510.1	GAMMA CAL1	gamma carbonic anhydrase like 1	0.192632	0.0517511	0.969	0.545	1.88	2.9	0.449697	6.44182e-05	0.331307	AT5G63510.1	0	4.76356e+07	3.62914e+07	5.07105e+06	0	7.55561e+06	0	1.03779e+07	0	0	11.11	14.29	4.37	0	6.75	0	11.9	0		2	3	1		1		2			2	3	1		1		3
AT5G13630.2	GUN5, CCH, CHLH, CCH1, ABAR	magnesium-chelatase subunit chlH, chloroplast, putative / Mg-protoporphyrin IX chelatase, putative (CHLH)	0.346324	0.0200113	0.981	0.431	1.09	2.89	1.51627	3.046e-05	0.522344	AT5G13630.2	1.7612e+07	1.18424e+07	0	1.12067e+07	0	0	0	0	3.73381e+06	1.43	0.63	0	0.63	0	0	0	0	3.33	2	1		1					3	2	1		1					3	4.01467
AT3G17840.1	RLK902	receptor-like kinase 902	0.923697	0.0208662	0.992	0.435	0.11	2.89	1.70463	2.49192	1.145	AT3G17840.1	6.04069e+07	3.78707e+07	2.10389e+07	5.65033e+07	2.77895e+07	49003842	0	4.50627e+06	3.56783e+07	15.92	21.48	17.93	10.2	8.19	13.91	0	1.39	21.48	9	12	10	6	4	7		1	11	19	20	13	13	5	10	5	1	18	41.7438
AT5G48030.1	GFA2	gametophytic factor 2	0.130198	0.0255572	0.957	0.453	1.87	2.88	0.280892	3.046e-05	0	AT5G48030.1	3.09301e+07	0	1.64687e+07	8.15084e+06	0	0	0	0	0	1.75	0	1.75	1.75	0	0	0	0	0	1		1	1						1		1	1						1.87975
AT1G09620.1		ATP binding;leucine-tRNA ligases;aminoacyl-tRNA ligases;nucleotide binding;ATP binding;aminoacyl-tRNA ligases	0.623436	0.0332457	0.988	0.489	-0.622	2.88	2.09997	3.10157	0.854165	AT1G09620.1	7.5312e+07	3.93327e+07	9.32955e+06	1.11661e+08	5.55849e+07	7.83086e+07	0	0	4.74723e+07	9.81	7.88	5.5	12.56	8.16	14.48	0	0	7.7	7	6	5	9	6	11			6	11	7	6	12	10	16	3		12	26.1916
AT1G70070.1	EMB25, PDE317, ISE2	DEAD/DEAH box helicase, putative	0.422679	0.0324203	0.984	0.486	-1.02	2.88	1.90286	4.39964	1.47794	AT1G70070.1	1.30401e+08	5.27238e+07	3.42412e+07	2.06659e+08	120208406	1.47447e+08	4.30922e+06	0	9.99925e+07	15.54	11.19	15.88	21.43	24.08	22.29	0.85	0	24.25	14	11	16	19	22	21	1		22	17	12	18	25	28	26	23		61	48.9971
AT1G34270.1		Exostosin family protein	0.417036	0.068426	0.984	0.578	1.23	2.87	1.25325	0.343748	5.02518e-05	AT1G34270.1	4.15512e+07	1.66113e+07	0	3.1029e+07	0	6.12229e+06	5.67987e+06	0	0	4.61	4.82	0	4.82	0	2.52	2.31	0	0	2	2		2		1	1			3	2		2		1				6.20269
AT2G20450.1		Ribosomal protein L14	0.535778	0.05426	0.987	0.55	0.878	2.87	1.04296	0.542143	0	AT2G20450.1	7.75509e+06	8.25621e+07	1.92657e+08	1.72129e+07	0	1.07452e+07	0	0	0	8.96	27.61	27.61	18.66	0	8.96	0	0	0	1	4	4	3		1				1	7	9	3		1				2.06922
AT3G61750.1		Cytochrome b561/ferric reductase transmembrane with DOMON related domain	0.923059	0.0762573	0.992	0.592	0.149	2.87	1.31542	7.39061e-05	0	AT3G61750.1	3.85197e+07	0	0	60149474	2.24225e+07	0	0	0	0	3.77	0	0	3.77	3.77	0	0	0	0	1			1	1					1			1	1					1.82785
AT3G59820.1		LETM1-like protein	0.135094	0.067298	0.959	0.575	2.29	2.86	1.16741	1.21598	0.522344	AT3G59820.1	6.92825e+07	3.91564e+07	0	1.86991e+07	9.46922e+06	3.72347e+06	0	0	2.87884e+07	21.19	16.29	0	3.31	2.78	4.11	0	0	5.3	12	10		3	2	2			3	14	13		4	2	2	1		5	32.1717
AT5G14260.3		Rubisco methyltransferase family protein	0.253791	0.0130013	0.976	0.387	1.22	2.86	1.34347	0	0	AT5G14260.3	8.15768e+06	1.75148e+07	0	0	0	0	0	0	0	2.92	3.11	0	0	0	0	0	0	0	1	1								1	1								0
AT5G16440.1	IPP1	isopentenyl diphosphate isomerase 1	0.879376	0.0395131	0.991	0.511	0.197	2.86	0.179335	0.332944	0	AT5G16440.1	0	2.98592e+07	4.74176e+06	0	1.73913e+07	1.92677e+07	0	0	0	0	9.97	3.09	0	2.06	5.15	0	0	0		2	1		1	2					2	1		1	2	1
AT5G41520.1		RNA binding Plectin/S10 domain-containing protein	0.878566	0.0916375	0.991	0.619	-0.248	2.86	1.54624	2.83725	1.6573	AT5G41520.1	3.87063e+07	1023985233	8.50144e+08	5.63607e+08	2.64273e+08	2.81614e+08	6.59525e+07	2.5201e+08	0	26.11	50	40.56	41.67	40.56	40.56	33.33	33.33	0	3	11	8	7	7	7	6	6		4	24	19	16	11	12	8	23		2.58452
AT1G51570.1		Calcium-dependent lipid-binding (CaLB domain) plant phosphoribosyltransferase family protein	0.413679	0.0170853	0.984	0.416	-0.908	2.86	0.25986	0.000107864	0	AT1G51570.1	1.96048e+07	1.35457e+07	9.01765e+06	40508384	1.9149e+07	31190177	0	0	0	4.64	1.8	1.8	1.8	1.8	1.8	0	0	0	3	1	1	1	1	1				3	1	1	1	1	1	10			4.25696
AT5G46070.1	T2	Guanylate-binding family protein	0.936892	0.0357417	0.992	0.499	0.1	2.85	2.48181	3.80397	1.55816	AT5G46070.1	1.74563e+08	8.59973e+07	5.38825e+07	1.66014e+08	6.38014e+07	1.10392e+08	0	0	1.00516e+08	20.43	16.73	17.47	15.53	15.8	13.49	0	0	28.19	20	15	15	14	13	14			26	26	20	18	17	15	19	88		46	62.2712
AT3G60370.1		FKBP-like peptidyl-prolyl cis-trans isomerase family protein	0.687718	0.083319	0.989	0.606	-0.633	2.85	0.677252	1.54488	0.770721	AT3G60370.1	0	8.03415e+07	7.22833e+07	4.42643e+07	1.7579e+07	5.19204e+07	0	2.7384e+07	0	0	28.1	15.29	34.3	7.02	26.03	0	27.69	0		5	3	6	1	4		5			5	3	8	1	5	2	5
AT1G43890.1	ATRAB18, ATRABC1, RAB18-1, RABC1, ATRAB-C1, RAB18	RAB GTPASE HOMOLOG B18	0.621368	0.0536936	0.988	0.549	-0.691	2.85	0.692323	0.343791	0.663667	AT1G43890.1	0	79919248	6.55123e+07	2.35782e+07	8.36957e+07	4.99895e+07	8.81109e+06	11870741	0	0	22.17	22.17	11.32	3.77	3.77	3.77	17.45	0		4	4	2	1	1	1	4			5	4	2	1	1		5
AT3G13120.1		Ribosomal protein S10p/S20e family protein	0.731673	0.11607	0.99	0.652	-0.598	2.84	1.14197	2.01964	1.1363	AT3G13120.1	3.31933e+07	5.47506e+08	3.92868e+08	2.69517e+08	2.36102e+08	2.89108e+08	7.28643e+07	2.12837e+08	0	14.66	15.71	12.04	37.17	9.42	12.04	12.57	9.42	0	3	4	3	7	3	3	4	3		7	12	9	13	8	10	6	15		3.64159
AT2G25800.1		Protein of unknown function (DUF810)	0.546615	0.0248221	0.987	0.45	-0.711	2.84	1.45438	2.51283	1.04865	AT2G25800.1	5.50436e+07	2.67878e+07	1.25709e+07	8.11453e+07	3.17206e+07	5.29704e+07	0	0	2.58154e+07	5.57	5.88	5.47	8.92	6.59	6.69	0	0	12.46	5	6	4	7	5	5			9	7	8	5	8	5	5	8		15	11.6566
AT1G72440.1	EDA25, SWA2	CCAAT-binding factor	0.432565	0.0458351	0.984	0.53	-1.06	2.84	0.259813	2.13454	0.659934	AT1G72440.1	4.06218e+07	2.59161e+07	0	9.18317e+07	52599413	6.76144e+07	0	0	3.64452e+07	3.45	1.05	0	7.38	5.08	5.37	0	0	5.47	3	1		5	4	4			4	3	1		5	4	4	3		5	8.14969
AT5G46430.1		Ribosomal protein L32e	0.535174	0.0547651	0.987	0.552	0.867	2.83	2.81497	2.7225	2.23574	AT5G46430.1	8.58162e+07	1420420212	3003569658	4.70541e+08	2.47563e+08	152829221	4.71338e+07	1.56217e+08	4.11447e+07	26.32	50.38	57.89	50.38	36.09	29.32	19.55	19.55	27.82	5	10	11	9	6	5	4	6	5	23	50	68	41	18	18	29	37	11	41.7133
AT5G25060.1		RNA recognition motif (RRM)-containing protein	0.909428	0.082506	0.991	0.604	-0.177	2.83	0.610453	0.676615	0.659934	AT5G25060.1	4.91682e+07	9.8007e+06	5.85284e+06	103890236	0	1.77175e+07	0	0	2.46141e+07	3.17	2.01	0.85	2.11	0	2.01	0	0	4.12	3	2	1	2		2			4	3	2	1	2		2			4	1.94647
AT2G05710.1	ACO3	aconitase 3	0.799935	0.0298075	0.99	0.475	-0.307	2.83	2.18975	1.744	0.92813	AT2G05710.1	7.03357e+07	5.24478e+07	53758338	1.05099e+08	3.39739e+07	8.27504e+07	2.93899e+06	0	6.55849e+07	12.02	12.12	0.71	4.55	2.22	9.49	1.01	0	9.49	8	8	1	3	2	6	1		7	9	9	1	3	2	6	8		11	23.4111
AT3G12915.1		Ribosomal protein S5/Elongation factor G/III/V family protein	0.551493	0.0394967	0.987	0.511	-0.771	2.83	1.87387	3.9014	1.44176	AT3G12915.1	6.36298e+08	4.38852e+08	2.31869e+08	1041981672	5.69696e+08	8.4984e+08	4.97903e+07	8.77447e+06	6.43965e+08	22.68	17.44	18.29	19.15	20	20.37	2.2	1.22	10	14	12	13	13	15	16	2	1	11	30	29	30	35	31	37	24	1	47	90.5276
AT5G65930.1	ZWI, PKCBP, KCBP	kinesin-like calmodulin-binding protein (ZWICHEL)	0.288686	0.0404692	0.978	0.514	-1.39	2.82	2.07687	4.39092	1.61064	AT5G65930.1	1.76702e+08	6.0449e+07	4.94677e+07	208998690	1.36907e+08	2.0623e+08	0	0	9.31061e+07	20.73	11.28	18.43	15.41	22.48	23.83	0	0	24.78	22	11	21	15	23	25			29	29	11	21	16	24	30	21		56	65.7279
AT5G04140.1	GLU1, GLS1, GLUS, FD-GOGAT	glutamate synthase 1	0.301898	0.0774557	0.979	0.595	-1.6	2.82	3.31335	4.40568	1.62693	AT5G04140.1	7.33996e+07	7.36429e+07	2.5006e+07	1.6799e+08	7.84189e+07	1.95194e+08	0	0	8.12995e+07	9.25	15.35	15.29	16.83	14.67	22.93	0	0	24.91	11	19	18	19	18	26			30	11	23	18	20	20	31	28		56	28.3022
AT4G27160.1	AT2S3, SESA3	seed storage albumin 3	0.328026	0.222591	0.98	0.722	2.24	2.81	0.615603	3.046e-05	8.38627e-05	AT4G27160.1	0	286415666	635626120	6.87335e+07	0	0	1.77209e+07	2.13875e+07	0		8.54	8.54	8.54	0	0	8.54	8.54	0		1	1	1			1	1			4	6	2			1	2
AT1G77750.1		Ribosomal protein S13/S18 family	0.226377	0.0655821	0.973	0.572	1.79	2.81	0.909858	0	0	AT1G77750.1	0	2.7423e+07	25923014	0	0	0	0	0	0	0	8.44	8.44	0	0	0	0	0	0		1	1								1	1
AT3G47833.1		unknown protein; BEST Arabidopsis thaliana protein match is: unknown protein (TAIR:AT5G62575.2); Has 42 Blast hits to 42 proteins in 12 species: Archae - 0; Bacteria - 0; Metazoa - 0; Fungi - 0; Plants - 42; Viruses - 0; Other Eukaryotes - 0 (source: NCBI BLink).	0.549895	0.147246	0.987	0.68	1.13	2.81	2.25883	0	0	AT3G47833.1	3.98775e+06	8.46541e+07	2.28263e+08	0	0	0	0	0	0	10.75	11.83	11.83	0	0	0	0	0	0	1	2	2							1	2	3							1.65949
AT5G11150.1	ATVAMP713, VAMP713	vesicle-associated membrane protein 713	0.772583	0.0196377	0.99	0.429	-0.32	2.81	1.20945	0.332975	0	AT5G11150.1	0	22214581	3.40688e+07	19004992	2.91973e+07	1.74945e+07	0	0	0	0	3.17	3.17	3.17	3.17	9.05	0	0	0		1	1	1	1	2					1	1	1	1	2
AT3G48740.1	SWEET11, AtSWEET11	Nodulin MtN3 family protein	0.110331	0.0987429	0.951	0.63	2.7	2.8	0.677285	0	0	AT3G48740.1	7.25558e+07	3.22078e+07	0	0	0	0	0	0	0	4.84	4.84	0	0	0	0	0	0	0	1	1								1	1								3.01842
AT4G09320.1	NDPK1	Nucleoside diphosphate kinase family protein	0.229279	0.0468449	0.973	0.532	1.63	2.8	1.49253	0	0	AT4G09320.1	1.93657e+07	2.86543e+07	0	0	0	0	0	0	0	17.16	13.02	0	0	0	0	0	0	0	2	2								3	2								4.92435
AT1G23080.2	PIN7	Auxin efflux carrier family protein	0.182311	0.0222894	0.968	0.44	1.55	2.8	4.82266e-05	0	0	AT1G23080.2	26038262	6003907	0	0	0	0	0	0	0	2.85	2.85	0	0	0	0	0	0	0	1	1								1	1								2.25465
AT5G15090.1	VDAC3, ATVDAC3	voltage dependent anion channel 3	0.963543	0.107485	0.992	0.641	-0.076	2.79	3.36981	3.57494	2.08346	AT5G15090.1	6.62294e+07	8.52059e+08	489705749	2.77298e+08	3.50681e+08	3.87976e+08	1.40993e+08	2.43645e+08	0	55.47	66.79	59.85	59.49	54.74	63.5	40.88	47.08	0	10	13	11	12	11	12	8	11		20	40	23	19	19	20	12	38		26.5782
AT1G30880.1		unknown protein; Has 24 Blast hits to 24 proteins in 8 species: Archae - 0; Bacteria - 0; Metazoa - 2; Fungi - 0; Plants - 22; Viruses - 0; Other Eukaryotes - 0 (source: NCBI BLink).	0.850034	0.080879	0.991	0.601	-0.288	2.79	0.874015	0.684715	8.38627e-05	AT1G30880.1	1.21613e+07	2.98355e+08	2.27274e+08	1.14254e+08	99299189	1.18263e+08	1.68696e+07	60263776	0	10	15.83	15.83	15.83	15.83	10	10	10		1	2	2	2	2	1	1	1		1	3	3	3	2	1	1	2		2.29993
AT3G26710.1	CCB1	cofactor assembly of complex C	0.951454	0.0229509	0.992	0.443	-0.0686	2.78	1.10903	1.55351	0.854476	AT3G26710.1	3.61483e+07	80429293	7.83979e+07	5.02819e+07	4.57502e+07	3.81231e+07	0	1.37853e+07	1.68374e+07	7.87	10.86	14.23	10.86	14.23	8.24	0	10.86	10.49	2	3	5	4	3	2		3	2	2	7	9	5	5	4		4	4	4.91481
AT3G55280.3	RPL23AB	ribosomal protein L23AB	0.555164	0.105542	0.987	0.639	-0.981	2.78	1.95623	2.46935	0.525663	AT3G55280.3	1.84162e+07	4.32435e+08	4.21807e+08	3.66672e+08	1.6525e+08	1.7671e+08	5.91411e+07	77201169	0	17.57	31.08	31.08	35.81	30.41	24.32	8.78	22.97	0	2	7	7	8	4	5	1	3		2	14	11	14	5	8	3	5		2.31916
AT5G14030.1		translocon-associated protein beta (TRAPB) family protein	0.252999	0.0894005	0.976	0.616	-1.82	2.78	2.82606	1.88618	0.822376	AT5G14030.1	1.91215e+07	5.07367e+08	6.63115e+08	4.68363e+08	4.78622e+08	4.1061e+08	5.51079e+07	6.0348e+07	0	32.31	46.67	46.67	32.31	46.67	46.67	14.87	32.31		3	4	4	3	4	4	2	3		5	13	14	14	11	12	3	10		2.43733
AT1G12650.1		unknown protein; CONTAINS InterPro DOMAIN/s: Protein of unknown function DUF947 (InterPro:IPR009292); Has 700 Blast hits to 631 proteins in 192 species: Archae - 0; Bacteria - 32; Metazoa - 138; Fungi - 168; Plants - 60; Viruses - 0; Other Eukaryotes - 302 (source: NCBI BLink).	0.151547	0.0395371	0.963	0.511	1.87	2.77	1.45115	3.39582e-05	0	AT1G12650.1	1.43496e+07	0	1.54452e+07	0	0	6.29892e+06	0	0	0	4.03	0	5.24	0	0	3.63	0	0	0	1		1			1				1		1			1				0
AT1G07770.1	RPS15A	ribosomal protein S15A	0.278631	0.075454	0.977	0.591	1.64	2.77	1.2708	1.32897	0.628111	AT1G07770.1	6.7955e+07	1129860825	3684985563	1.77612e+08	5.59928e+07	8.16279e+07	1.48403e+07	8.76131e+07	5.91986e+07	50	40	50.77	35.38	19.23	6.92	13.08	13.08	6.92	6	5	6	5	3	1	2	2	1	12	13	19	10	5	3	5	5	2	12.1226
AT5G28060.1		Ribosomal protein S24e family protein	0.855983	0.0833886	0.991	0.606	0.278	2.77	1.18752	1.74753	1.90376	AT5G28060.1	8.59773e+07	3490169927	3348607057	1174495957	6.18025e+08	3.80776e+08	7.03294e+07	3.80123e+08	5.76187e+07	27.07	38.35	31.58	34.59	20.3	21.05	27.07	27.82	20.3	3	7	6	6	2	3	4	5	3	8	32	30	20	7	11	13	21	4	19.0948
AT2G33730.1		P-loop containing nucleoside triphosphate hydrolases superfamily protein	0.977541	0.0305186	0.992	0.478	-0.0335	2.77	2.24123	2.54776	1.04865	AT2G33730.1	3.69424e+07	7.26284e+07	7.21122e+06	6.76528e+07	2.44675e+07	5.38311e+07	0	0	3.21979e+07	4.77	10.5	2.18	10.23	5.46	13.51	0	0	16.92	3	5	1	7	3	9			9	4	6	1	7	3	9	5		14	8.06982
AT4G16630.1		DEA(D/H)-box RNA helicase family protein	0.942817	0.0471255	0.992	0.533	0.0939	2.76	0.922926	2.43822	0.522428	AT4G16630.1	331840176	2.18297e+07	2.41785e+07	5.78643e+07	6.53409e+07	3.87309e+07	6245611	3.16629e+06	2.8892e+07	2.41	8.62	5.2	7.98	6.59	6.59	1.39	2.66	3.8	2	7	3	6	5	5	1	1	3	2	7	3	7	6	6	6	1	4	4.14186
AT3G09840.1	CDC48, ATCDC48, CDC48A	cell division cycle 48	0.720783	0.0595339	0.99	0.561	-0.496	2.76	1.7101	2.84842	1.98115	AT3G09840.1	112224829	4.25026e+07	1.47211e+07	1.1258e+08	4.00403e+07	1.11907e+08	0	9.82076e+06	7.36171e+07	16.32	15.7	5.56	12.24	4.57	19.53	0	4.7	28.06	12	11	4	8	4	11		3	21	13	14	4	9	4	13	19	3	37	28.5412
AT1G34130.1	STT3B	staurosporin and temperature sensitive 3-like b	0.582057	0.0373624	0.988	0.504	-0.686	2.76	1.19067	1.99389	1.04865	AT1G34130.1	6.5557e+07	2.89871e+07	1.3141e+07	8.74e+07	3.59169e+07	7.77269e+07	0	0	4.12806e+07	5.99	2.45	6.39	5.99	4.49	7.07	0	0	14.01	4	2	4	4	3	5			9	4	2	5	4	3	7	7		14	9.03011
AT2G40360.1		Transducin/WD40 repeat-like superfamily protein	0.257525	0.0218208	0.976	0.438	-1.28	2.76	2.57596	4.30424	2.01814	AT2G40360.1	8.82656e+07	9.38199e+07	6.97735e+07	4.16427e+08	1.92121e+08	2.1989e+08	1.26348e+07	0	7.46944e+07	13.15	23.9	27.62	38.51	34	37.18	5.44	0	36.92	8	12	16	20	18	20	4		19	11	18	27	31	26	25	15		40	25.0618
AT5G55210.1		unknown protein; FUNCTIONS IN: molecular_function unknown; INVOLVED IN: biological_process unknown; LOCATED IN: chloroplast; EXPRESSED IN: 23 plant structures; EXPRESSED DURING: 13 growth stages; BEST Arabidopsis thaliana protein match is: unknown protein (TAIR:AT4G22320.1); Has 1807 Blast hits to 1807 proteins in 277 species: Archae - 0; Bacteria - 0; Metazoa - 736; Fungi - 347; Plants - 385; Vi…	0.322437	0.0611929	0.98	0.564	1.4	2.75	1.31609	3.046e-05	0	AT5G55210.1	0	6.23507e+07	6.74129e+07	1.29637e+07	0	0	0	0	0	0	7.74	17.26	7.74	0	0	0	0	0		1	2	1							1	2	1
AT3G62530.1		ARM repeat superfamily protein	0.314395	0.0454239	0.98	0.529	1.32	2.75	1.19486	0.542143	0.331307	AT3G62530.1	0	4.25021e+07	3.51078e+07	1.46179e+07	0	1.19458e+07	0	7.14234e+06	0	0	19.46	34.84	15.84	0	5.88	0	12.22	0		3	5	3		1		2			3	6	3		1		2
AT3G02950.1	THO7, AtTHO7	Tho complex subunit 7/Mft1p	0.303284	0.0166244	0.979	0.413	-1.1	2.75	3.14184e-05	0.000107864	0	AT3G02950.1	0	1.06729e+07	0	1.07752e+07	1.98474e+07	2.50174e+07	0	0	0	0	6.36	0	6.36	6.36	6.36	0	0	0		1		1	1	1					1		1	1	1
AT1G22780.1	PFL, RPS18A, PFL1	Ribosomal protein S13/S18 family	0.849709	0.0638219	0.991	0.569	0.265	2.73	1.3527	2.43822	1.93424	AT1G22780.1	3.11509e+08	3585359744	3896004952	1776370062	8.34666e+08	6.48548e+08	1.83202e+08	6.59869e+08	4.73724e+07	40.79	37.5	41.45	37.5	36.84	36.84	32.24	32.24	32.24	6	6	7	6	5	5	4	4	4	25	38	40	33	21	22	49	47	17	55.1861
AT3G04340.1	emb2458	FtsH extracellular protease family	0.986472	0.0637391	0.992	0.569	-0.0237	2.73	0.596722	1.54909	0.854165	AT3G04340.1	5.64332e+07	0	3.5046e+06	2.60851e+07	1.4572e+07	2.42767e+07	0	0	2.62936e+07	6.52	0	0.91	2.27	2.58	3.48	0	0	5	6		1	3	2	4			6	6		1	3	2	4	2		9	14.4452
AT1G30070.1		SGS domain-containing protein	0.59406	0.10975	0.988	0.644	-0.879	2.73	0.551254	0.676658	0.628071	AT1G30070.1	2.10113e+07	1.98619e+08	1.97682e+08	1.03332e+08	3.07313e+08	181681298	4.7188e+07	9.10481e+07	0	6.31	27.03	27.03	9.46	6.31	23.87	11.71	9.46	0	1	3	3	2	1	2	2	2		2	4	5	2	2	2	1	4		1.64225
AT5G06110.1		DnaJ domain ;Myb-like DNA-binding domain	0.21147	0.0254208	0.972	0.453	-1.45	2.73	1.36718	2.84577	0.854165	AT5G06110.1	2.17513e+07	4.79903e+07	3.71984e+07	1.29676e+08	31243071	1.1586e+08	0	0	1.50605e+07	6.94	5.58	2.71	7.99	11.61	13.88	0	0	11.31	4	4	2	5	7	10			6	6	4	2	6	8	11	2		11	11.8112
AT5G04810.1		pentatricopeptide (PPR) repeat-containing protein	0.925879	0.0467497	0.992	0.532	0.12	2.72	1.30159	1.06989	0.92808	AT5G04810.1	4.78902e+07	2.27306e+07	1.28386e+07	4.3437e+07	17403832	2.64814e+07	0	0	4.2494e+07	7.14	5.99	6.62	5.25	1.47	4.62	0	0	11.66	4	4	4	3	1	3			7	5	5	4	3	1	3	2		13	10.5745
AT5G65750.1		2-oxoglutarate dehydrogenase, E1 component	0.726548	0.0412368	0.99	0.516	-0.438	2.72	1.7176	2.24181	1.04865	AT5G65750.1	4.81087e+07	4.53613e+07	2.00305e+07	1.36298e+08	2.87288e+07	5.93387e+07	0	0	5.56058e+07	4.88	5.46	1.46	5.37	4.49	5.37	0	0	9.76	4	5	2	5	4	5			9	6	7	3	9	5	5	6		27	13.2901
AT2G38040.1	CAC3	acetyl Co-enzyme a carboxylase carboxyltransferase alpha subunit	0.658497	0.0386369	0.989	0.508	-0.547	2.72	3.1206	4.42101	2.18361	AT2G38040.1	3.70546e+08	1.30274e+08	6.10599e+07	3.63993e+08	165823919	2.52977e+08	1.27577e+07	7.72336e+06	1.72649e+08	43.82	34.33	24.19	40.57	38.36	40.57	1.43	5.98	47.07	26	20	17	21	19	23	1	3	32	43	26	21	33	24	33	32	5	81	126.166
AT1G09070.1	SRC2, (AT)SRC2	soybean gene regulated by cold-2	0.650666	0.0386351	0.989	0.508	-0.56	2.72	1.47901	0.676658	0.328864	AT1G09070.1	6.73343e+07	2.24821e+07	4.42199e+07	1.28361e+08	1.86791e+07	2.34391e+07	0	0	2.2517e+07	10.19	6.79	10.19	10.19	4.01	10.19	0	0	8.95	2	2	2	2	1	2			2	3	2	2	4	2	4	1		2	6.87814
AT5G27640.1	TIF3B1, EIF3B, ATEIF3B-1, EIF3B-1, ATTIF3B1	translation initiation factor 3B1	0.547814	0.0334262	0.987	0.49	-0.721	2.72	2.15817	4.51304	1.78689	AT5G27640.1	4.69635e+08	2.02493e+08	9.45077e+07	6.22172e+08	2.55997e+08	416040598	1.75743e+07	1.29793e+07	2.25331e+08	38.48	31.04	28.65	36.94	33.29	36.38	1.83	3.09	30.48	22	17	19	23	21	23	1	2	21	47	33	31	44	31	41	30	2	68	138.379
AT4G38600.1	KAK, UPL3	HEAT repeat ;HECT-domain (ubiquitin-transferase)	0.72091	0.0351288	0.99	0.496	0.43	2.71	1.30019	1.06989	0.659934	AT4G38600.1	3.57929e+07	1.90795e+07	7.07212e+06	2.72952e+07	2.06717e+07	1.61773e+07	0	0	1.82909e+07	4.61	2.07	1.64	2.17	0.69	3.76	0	0	4.29	4	3	2	3	1	3			4	4	3	2	3	1	3	1		5	14.0754
AT3G12800.1	SDRB, DECR	short-chain dehydrogenase-reductase B	0.972079	0.0520119	0.992	0.545	0.0461	2.71	1.98965	1.60831	0.663656	AT3G12800.1	3.0359e+07	7.63929e+07	82403446	3.39357e+07	8.47616e+07	5.0602e+07	0	3.37569e+07	8.3125e+06	4.7	7.72	3.02	11.41	11.41	11.41	0	12.75	4.7	1	2	1	3	3	3		4	1	1	2	1	3	3	3	1	5	1	3.30053
AT2G16640.1	ATTOC132, TOC132	multimeric translocon complex in the outer envelope membrane 132	0.928673	0.0459847	0.992	0.53	-0.114	2.71	1.16049	0.676658	0.659934	AT2G16640.1	2.23858e+07	1.25411e+07	1.25902e+07	30032044	13263468	1.27212e+07	0	0	1.77126e+07	3.81	2.74	1.33	2.07	1.33	1.41	0	0	3.81	4	3	1	2	1	2			4	4	3	1	2	1	2			5	9.2251
AT5G26710.1		Glutamyl/glutaminyl-tRNA synthetase, class Ic	0.608752	0.0413988	0.988	0.516	-0.64	2.71	3.80886	4.08741	1.98115	AT5G26710.1	303037961	1.47801e+08	7.52754e+07	3.21932e+08	1.96953e+08	3.03258e+08	0	1.4593e+07	2.10716e+08	30.74	20.45	25.73	26.7	21.97	26.7	0	3.89	24.9	21	16	17	17	15	18		3	21	39	23	21	25	20	25	29	3	77	94.2196
AT3G25580.1		Thioredoxin superfamily protein	0.309782	0.0678659	0.979	0.577	-1.46	2.71	0.350623	0.332975	0.331307	AT3G25580.1	0	4.02172e+07	3.26866e+07	3.61804e+07	5.59894e+07	2.6782e+07	0	1.41055e+07	0	0	11.43	11.43	5.24	5.24	11.43	0	11.43	0		2	2	1	1	2		2			2	2	2	1	3		2
AT3G47370.2		Ribosomal protein S10p/S20e family protein	0.188212	0.0413427	0.969	0.516	1.68	2.7	1.95203	2.66505	1.66486	AT3G47370.2	2049594214	15274512244	22572923705	4256279848	1325520500	1070088631	5.91465e+08	1381705947	8.79298e+08	40.16	49.18	40.16	40.16	31.15	40.16	20.49	27.05	20.49	7	11	6	8	5	6	3	4	3	31	53	55	37	15	15	16	27	14	46.9528
AT1G64900.1	CYP89A2, CYP89	cytochrome P450, family 89, subfamily A, polypeptide 2	0.72306	0.0300447	0.99	0.476	0.411	2.7	0.342729	0	3.36108e-05	AT1G64900.1	2.05487e+07	1.03968e+07	9386931	0	0	0	0	6.84721e+06	0	3.75	3.16	1.58	0	0	0	0	1.58	0	2	2	1					1		2	2	1					1		4.49251
AT3G12345.1		unknown protein; LOCATED IN: chloroplast; Has 35333 Blast hits to 34131 proteins in 2444 species: Archae - 798; Bacteria - 22429; Metazoa - 974; Fungi - 991; Plants - 531; Viruses - 0; Other Eukaryotes - 9610 (source: NCBI BLink).	0.718258	0.0254931	0.99	0.453	0.405	2.7	1.20634	1.01758	0.854527	AT3G12345.1	1.09737e+08	975285037	576143453	4.21676e+08	1.66462e+08	251337379	4.69092e+07	1.32991e+08	2.38705e+07	12.37	12.37	12.37	12.37	12.37	12.37	6.45	16.67	12.37	2	2	2	2	2	2	1	3	2	7	8	7	6	3	5	5	8	3	8.93989
AT5G25780.1	EIF3B-2, EIF3B, ATEIF3B-2	eukaryotic translation initiation factor 3B-2	0.549963	0.0350006	0.987	0.496	-0.719	2.7	2.05132	4.34605	1.76345	AT5G25780.1	4.67808e+08	2.02493e+08	93819386	6.22172e+08	2.5322e+08	3.99063e+08	1.75743e+07	1.29793e+07	2.25331e+08	30.53	25.91	25.91	33.33	29.55	33.89	1.82	3.08	30.39	19	15	16	21	17	22	1	2	20	42	29	27	39	24	37	27	2	63	121.036
AT5G04800.1		Ribosomal S17 family protein	0.412264	0.090286	0.984	0.617	1.26	2.69	2.41582	1.88672	1.06752	AT5G04800.1	3.95678e+07	1167532129	2742089537	2.82534e+08	9.27042e+07	6.41451e+07	2.21422e+07	8.3131e+07	46608166	15.6	31.91	63.12	31.91	15.6	15.6	8.51	23.4	8.51	3	9	11	8	2	3	2	5	1	7	36	53	24	4	3	10	14	4	13.1164
AT2G42770.1		Peroxisomal membrane 22 kDa (Mpv17/PMP22) family protein	0.902177	0.111753	0.991	0.647	0.2	2.69	1.12973	7.39061e-05	0.331307	AT2G42770.1	1.59035e+06	38218091	3.07967e+07	2.0932e+07	15361359	0	0	1.35555e+07	0	4.74	4.74	4.74	4.74	4.74	0		9.05	0	1	1	1	1	1			2		1	2	2	1	1			4		0
AT2G41220.1	GLU2	glutamate synthase 2	0.944821	0.0882074	0.992	0.614	-0.104	2.69	0.358624	7.39061e-05	0.328864	AT2G41220.1	71691738	1.32267e+07	6.94616e+06	5.78603e+07	21229621	0	0	0	4.06247e+07	0.8	1.78	0.74	0.8	0.8	0	0	0	1.84	1	2	1	1	1				2	1	3	1	1	1		1		5	3.7598
AT5G55920.1	OLI2	S-adenosyl-L-methionine-dependent methyltransferases superfamily protein	0.611452	0.0234243	0.988	0.445	-0.559	2.69	1.70651	3.47992	1.80234	AT5G55920.1	2.22118e+08	165050428	7.99423e+07	5.09065e+08	2.05718e+08	2.23153e+08	1.83614e+07	1.18644e+07	1.25432e+08	13.93	15.84	17.01	19.21	14.96	14.96	4.25	2.93	10.7	9	11	11	13	10	10	3	2	8	14	15	16	17	13	12	9	2	21	35.1186
AT2G47250.1		RNA helicase family protein	0.454312	0.0686396	0.985	0.578	-1.06	2.69	1.21976	1.88404	0.992132	AT2G47250.1	8.98863e+07	2.61018e+07	8.66763e+06	7.4467e+07	3.63657e+07	7.00005e+07	0	0	4.59224e+07	11.8	9.74	3.43	6.31	3.43	10.84	0	0	14.4	7	5	2	4	2	6			8	11	7	2	7	2	8	4		16	27.3223
AT4G16990.2	RLM3	disease resistance protein (TIR-NBS class), putative	0.349185	0.0595647	0.981	0.561	-1.28	2.69	2.02563	2.43822	0.928113	AT4G16990.2	5.16405e+07	2.87414e+07	1.83354e+07	99037405	3.6781e+07	7.64188e+07	0	1.37897e+06	5.04868e+07	6.53	5.65	4.9	9.42	7.04	7.04	0	1.01	11.18	4	4	3	6	5	5		1	7	6	4	4	8	7	7	5	1	15	14.2139
AT1G42440.1		FUNCTIONS IN: molecular_function unknown; INVOLVED IN: ribosome biogenesis; LOCATED IN: nucleus; EXPRESSED IN: 22 plant structures; EXPRESSED DURING: 13 growth stages; CONTAINS InterPro DOMAIN/s: AARP2CN (InterPro:IPR012948), Protein of unknown function DUF663 (InterPro:IPR007034); BEST Arabidopsis thaliana protein match is: P-loop containing nucleoside triphosphate hydrolases superfamily protein…	0.868457	0.0300554	0.991	0.476	0.19	2.68	1.33008	0.343748	0	AT1G42440.1	0	0	0	2.45286e+07	0	5.66899e+06	0	0	0	0	0	0	3.53	0	2.52	0	0	0				2		1							2		1
AT1G80410.1	EMB2753	tetratricopeptide repeat (TPR)-containing protein	0.625863	0.0282618	0.988	0.467	-0.555	2.68	3.37859	5.33085	4.09962	AT1G80410.1	977802604	4.4237e+08	2.53178e+08	1370215535	6.60631e+08	8.23926e+08	5.23141e+07	3.34934e+07	5.09345e+08	41.69	42.03	50.61	47.27	46.71	51.95	17.73	12.37	49.61	31	33	43	39	38	41	13	10	46	79	71	78	87	76	82	19	15	208	235.382
AT2G40590.1		Ribosomal protein S26e family protein	0.576138	0.0507711	0.988	0.542	0.722	2.66	1.46612	1.88662	1.57849	AT2G40590.1	1.69077e+08	1887907867	3222150669	6.94589e+08	3.19328e+08	348384740	5.29057e+07	228251619	1.12992e+08	18.32	50.38	50.38	50.38	29.77	50.38	38.93	38.93	18.32	2	4	4	4	3	4	3	5	2	7	19	22	14	11	13	7	13	8	15.0988
AT3G56910.1	PSRP5	plastid-specific 50S ribosomal protein 5	0.660135	0.0841382	0.989	0.607	0.649	2.66	2.92228	2.02622	1.52686	AT3G56910.1	1.11716e+08	4987277789	4747787470	1150475927	3.43319e+08	4.95722e+08	9.80002e+07	2.38675e+08	127696998	14.86	16.22	16.22	16.22	16.22	16.22	14.86	14.86	14.86	4	4	4	4	4	4	3	3	3	14	25	24	20	10	18	20	19	18	23.1832
AT5G58140.3	PHOT2, NPL1	phototropin 2	0.856808	0.0260411	0.991	0.456	0.2	2.66	1.78295	2.95647	1.62488	AT5G58140.3	1.52829e+08	6.83718e+07	2.33566e+07	9.28457e+07	4.91162e+07	8.52891e+07	5.41455e+06	7.29398e+06	5.86989e+07	25.17	15.92	16.59	11.58	7.68	18.82	1.45	4.79	18.82	15	10	10	8	5	11	1	3	10	20	11	11	11	6	12	10	3	20	63.0424
AT4G28080.1		Tetratricopeptide repeat (TPR)-like superfamily protein	0.922182	0.0577877	0.992	0.558	-0.129	2.65	2.15757	3.6544	1.43214	AT4G28080.1	3.49428e+08	104756888	4.97203e+07	2.1436e+08	1.24334e+08	1.9586e+08	2.98128e+07	0	1.87381e+08	14.57	15.12	8.96	7.04	6.32	12.48	0.49	0	13.8	23	22	14	10	11	17	1		20	31	25	16	16	12	21	19		47	65.9425
AT4G35830.1	ACO1	aconitase 1	0.895533	0.0356074	0.991	0.498	-0.155	2.65	0.951402	1.744	0.92813	AT4G35830.1	7.03357e+07	5.24478e+07	53758338	7.66156e+07	3.39739e+07	8.27504e+07	2.93899e+06	0	6.55849e+07	10.24	10.13	0.78	3.45	2.45	8.46	1.11	0	10.02	7	7	1	3	2	6	1		7	8	8	1	3	2	6	5		11	19.1754
AT5G20280.1	ATSPS1F, SPS1F	sucrose phosphate synthase 1F	0.692119	0.0537424	0.989	0.549	-0.515	2.65	3.73222	3.83714	1.7634	AT5G20280.1	1.78296e+08	7.04629e+07	7.39299e+07	1.91179e+08	9.96477e+07	1.5699e+08	0	1.07879e+07	1.61918e+08	17.26	13.04	23.59	18.31	13.42	19.37	0	2.11	23.39	15	13	20	14	13	15		2	20	20	17	29	18	16	21	9	2	47	50.35
AT3G55070.1		LisH/CRA/RING-U-box domains-containing protein	0.115337	0.0480671	0.953	0.536	2.06	2.64	1.51736	0	0	AT3G55070.1	1.13424e+07	1.12018e+07	0	0	0	0	0	0	0	2.15	2.15	0	0	0	0	0	0	0	1	1								1	1								0
AT5G08610.1		P-loop containing nucleoside triphosphate hydrolases superfamily protein	0.245694	0.103186	0.975	0.636	1.84	2.64	1.79409	0.343757	3.95442e-05	AT5G08610.1	6.03854e+07	1.71173e+07	0	2.33883e+07	9.39589e+06	0	0	0	1.20299e+07	8.82	4.94	0	3.29	1.65	0	0	0	1.65	6	3		2	1				1	6	3		2	1		1		1	15.7601
AT1G01620.1	PIP1C, TMP-B, PIP1;3	plasma membrane intrinsic protein 1C	0.97396	0.0254311	0.992	0.453	0.0356	2.64	0.714618	0.882211	0.660221	AT1G01620.1	1.54296e+08	8.5621e+07	7.56723e+07	1.42461e+08	5.3554e+07	1.05313e+08	5.87839e+06	1.0511e+07	5.82388e+07	11.54	14.69	14.69	11.54	14.69	8.04	8.04	11.54	11.54	2	3	3	2	3	1	1	2	2	3	6	6	4	4	2	3	3	3	10.6201
AT3G48870.2	HSP93-III	Clp ATPase	0.984597	0.0374173	0.992	0.504	0.023	2.64	3.933	4.83375	3.671	AT3G48870.2	1090804890	5.12074e+08	1.95036e+08	9.57686e+08	3.83845e+08	7.85627e+08	47318796	4.06595e+07	6.43462e+08	40.07	47.99	37.02	35.83	37.79	47.77	11.62	10.21	48.32	31	35	27	26	26	32	8	8	38	72	74	53	52	44	58	45	10	129	223.985
AT3G25690.1	CHUP1	Hydroxyproline-rich glycoprotein family protein	0.961067	0.0337527	0.992	0.491	-0.0565	2.64	0.976564	0.673899	0.328864	AT3G25690.1	3.89728e+07	1.45454e+07	8.0902e+06	20854115	1.83766e+07	3.21336e+07	0	0	13116982	5.68	3.78	4.88	1.79	2.99	2.99	0	0	3.29	6	3	3	1	2	2			2	6	3	3	1	2	2			3	13.5393
AT5G11560.1	PNET5	catalytics	0.494079	0.0442904	0.986	0.525	-0.848	2.64	1.77201	3.45341	1.2939	AT5G11560.1	4.48623e+07	2.35e+07	2.18568e+07	83465889	3.80714e+07	6.18534e+07	0	0	4.34048e+07	15.38	6.72	12.32	15.68	13.54	22.1	0	0	20.98	10	5	9	11	8	14			15	10	5	10	12	8	15	5		23	26.5449
AT4G18100.1		Ribosomal protein L32e	0.787495	0.0752117	0.99	0.59	0.38	2.63	1.94995	3.13832	2.53384	AT4G18100.1	1.125e+08	2196422604	4326399696	727281731	5.84465e+08	3.14225e+08	8.55343e+07	2.54927e+08	5.68849e+07	39.1	59.4	58.65	51.88	50.38	39.85	27.82	42.11	27.82	6	13	13	10	8	8	5	9	5	29	69	88	55	25	26	34	44	13	54.8205
AT1G77130.1	PGSIP2, GUX3	plant glycogenin-like starch initiation protein 2	0.588029	0.128861	0.988	0.665	0.905	2.62	0.179352	6.44182e-05	0.328864	AT1G77130.1	4.38259e+07	0	0	39250744	0	3.21296e+07	0	0	1.82697e+07	1.13	1.13	0	1.13	0	1.13	0	0	2.59	1	1		1		1			2	1	1		1		1			2	1.69619
AT5G50920.1	CLPC, ATHSP93-V, HSP93-V, DCA1, CLPC1	CLPC homologue 1	0.984552	0.0388103	0.992	0.509	0.023	2.62	3.00289	5.17019	4.0057	AT5G50920.1	1090804890	5.12074e+08	1.95036e+08	9.57686e+08	3.83845e+08	7.85627e+08	5.02827e+07	4.06595e+07	6.43462e+08	45.32	49.09	42.95	38.11	41.77	52.53	14.1	12.7	50.27	40	41	36	32	34	40	10	10	49	97	94	66	67	54	77	15	12	189	300.819
AT3G16620.1	ATTOC120, TOC120	translocon outer complex protein 120	0.950227	0.0644247	0.992	0.57	-0.0835	2.61	0.60931	0.676658	0.659934	AT3G16620.1	2.3859e+07	1.25411e+07	1.25902e+07	30032044	13263468	1.27212e+07	0	0	1.73403e+07	4.13	3.03	1.47	2.3	1.47	1.56	0	0	4.22	4	3	1	2	1	2			4	4	3	1	2	1	2			5	6.98163
AT5G05340.1		Peroxidase superfamily protein	0.425199	0.0379809	0.984	0.506	-0.944	2.6	0.334742	7.74043e-05	0	AT5G05340.1	0	0	0	0	1.76124e+07	2.19944e+07	0	0	0	0	0	0	0	2.16	2.78	0	0						1	1								1	1
AT2G19740.1		Ribosomal protein L31e family protein	0.967737	0.092066	0.992	0.62	0.0596	2.59	2.02694	2.02622	1.18601	AT2G19740.1	1.41255e+08	3438319983	6832874142	1319360512	812613868	9.56366e+08	3.44859e+08	3.44164e+08	4.46145e+07	32.77	32.77	39.5	32.77	32.77	32.77	6.72	15.97	32.77	4	4	5	4	4	4	1	4	3	10	27	39	23	16	15	6	12	6	21.8427
AT1G76850.1	SEC5A	exocyst complex component sec5	0.595907	0.0322751	0.988	0.485	-0.601	2.59	2.75182	3.86815	1.29398	AT1G76850.1	1.4557e+08	7.9212e+07	5.79914e+07	1.6003e+08	1.64461e+08	1.58465e+08	6.22577e+06	7.80223e+06	1.12396e+08	12.84	11.65	15.41	14.4	17.34	20.55	0.92	1.01	16.33	11	9	13	13	14	16	1	1	15	16	11	19	17	19	23	18	1	37	40.5653
AT5G26830.1		Threonyl-tRNA synthetase	0.161903	0.0285707	0.965	0.469	1.57	2.58	1.86205	3.3208	2.2359	AT5G26830.1	1.37674e+08	5.10519e+08	3.72754e+07	1.38636e+08	6.25602e+07	1.23799e+08	9.58669e+07	1.55689e+07	8.96184e+07	29.62	25.81	20.17	22.85	12.98	24.26	6.35	2.68	22.85	16	13	10	12	6	13	4	2	15	20	17	12	16	8	14	15	2	35	42.399
AT5G37600.1	ATGSR1, GLN1;1, GSR 1, ATGLN1;1	glutamine synthase clone R1	0.367929	0.0913364	0.982	0.619	1.33	2.58	1.936	3.046e-05	8.38627e-05	AT5G37600.1	0	4.46086e+07	63999609	96395836	0	0	1.44464e+07	1.17995e+07	0	0	15.45	5.62	5.62	0	0	7.02	7.02	0		3	1	1			1	1			3	1	1				1
AT2G06990.1	HEN2	RNA helicase, ATP-dependent, SK12/DOB1 protein	0.372966	0.0387193	0.982	0.508	1.06	2.58	0.609293	1.21598	0.522344	AT2G06990.1	2.97831e+07	1.15968e+08	7.16453e+06	3.83561e+07	13541856	1.01192e+07	0	0	2.21704e+07	5.53	3.82	1.51	3.12	2.61	2.61	0	0	4.52	4	3	1	3	2	2			3	4	3	1	3	2	2	1		4	9.28825
ATCG00520.1	YCF4	unfolded protein binding	0.124975	0.0868135	0.956	0.612	2.29	2.57	1.89173	3.046e-05	3.95442e-05	ATCG00520.1	68094686	35163452	1.4313e+07	3.67966e+07	0	0	0	0	60549578	4.89	4.89	9.24	4.89		0	0	0	4.89	1	1	2	1					1	1	1	2	1			1		3	2.86619
AT3G22640.1	PAP85	cupin family protein	0.157719	0.0636674	0.964	0.569	1.91	2.57	0.784567	0	3.36108e-05	AT3G22640.1	0	21154229	2.56127e+07	0	0	0	0	3.87605e+06	0	0	3.29	3.29	0	0	0	0	3.29	0		1	1					1			1	1					1
AT3G01310.2		Phosphoglycerate mutase-like family protein	0.331106	0.048825	0.98	0.538	1.21	2.57	1.31729	0.676658	0.659934	AT3G01310.2	2.24219e+07	1.34187e+07	0	1.39926e+07	2.99473e+06	1.98338e+07	0	0	2.25327e+07	5.14	1.24	0	2.76	1.81	3.05	0	0	4.29	4	1		2	1	2			4	5	1		3	2	3	1		5	10.9667
AT5G09840.1		Putative endonuclease or glycosyl hydrolase	0.763715	0.0342107	0.99	0.493	-0.341	2.57	1.6624	2.22245	1.09921	AT5G09840.1	4.0537e+07	3.06601e+07	1.34978e+07	3.4395e+07	3.18548e+07	3.7654e+07	0	0	2.69869e+07	11.9	11.9	3.46	5.95	11.15	8.33	0	0	16.99	8	7	2	4	6	4			10	8	9	2	4	6	4	5		15	18.6052
AT2G15290.1	ATTIC21, TIC21, CIA5, PIC1	translocon at inner membrane of chloroplasts 21	0.723472	0.0591552	0.99	0.56	-0.458	2.57	6.1575e-05	0.000107864	7.3155e-05	AT2G15290.1	2.45615e+08	2.11298e+08	207016818	576788058	182354391	247726340	0	6.72222e+07	2.12023e+08	4.73	4.73	4.73	4.73	4.73	4.73	0	4.73	4.73	1	1	1	1	1	1		1	1	2	3	3	2	3	3	2	4	4	4.43285
AT4G11380.1		Adaptin family protein	0.641613	0.0305981	0.989	0.478	-0.516	2.57	3.32546	1.99495	0.522344	AT4G11380.1	5.39089e+07	1.36509e+07	1.23781e+07	4.40002e+07	2.66697e+07	28955144	0	0	1.15342e+07	9.06	3.47	0.89	6.38	2.91	5.48	0	0	5.82	7	3	1	5	3	4			3	8	3	1	5	3	4	1		6	13.8403
AT1G56070.1	LOS1	Ribosomal protein S5/Elongation factor G/III/V family protein	0.591785	0.0398438	0.988	0.512	-0.631	2.57	4.86592	5.13116	3.54042	AT1G56070.1	8.93303e+08	5.85408e+08	2.67682e+08	1336608871	7.19255e+08	1103646289	6.32935e+07	2.86389e+07	7.49652e+08	48.64	49.58	53.62	47.09	46.14	50.42	10.68	13.05	40.57	32	33	36	33	32	38	7	8	33	81	88	84	86	76	95	72	13	161	243.623
AT4G22990.2		Major Facilitator Superfamily with SPX (SYG1/Pho81/XPR1) domain-containing protein	0.549203	0.0402606	0.987	0.513	-0.707	2.57	0.910614	0.000107864	0.522394	AT4G22990.2	87521836	3.46057e+07	49965764	88640900	56070030	1.0932e+08	8.99158e+06	0	4.37685e+07	2.43	2.43	2.43	2.43	2.43	2.43	2.43	0	6.14	1	1	1	1	1	1	1		3	1	1	1	1	1	1	2		7	2.13857
AT3G06810.1	IBR3	acyl-CoA dehydrogenase-related	0.354232	0.055356	0.981	0.553	-1.19	2.57	1.51961	3.34822	1.04865	AT3G06810.1	5.77073e+07	4.10891e+07	1.40118e+07	9.15043e+07	5.61535e+07	1.33596e+08	0	0	6.20136e+07	12.26	13.59	7.89	15.29	16.02	18.81	0	0	18.33	8	8	4	9	10	11			9	9	10	4	13	11	15	11		21	23.435
AT1G17860.1		Kunitz family trypsin and protease inhibitor protein	0.122086	0.112355	0.955	0.647	-2.49	2.57	0.971801	2.43751	0.663617	AT1G17860.1	9.66455e+06	135422359	1.81554e+08	1.75526e+08	3.34528e+08	3.11317e+08	0	6.39684e+07	0	7.65	17.86	26.53	31.63	31.63	35.2	0	19.9	0	1	3	4	5	5	6		4		1	3	7	8	8	11	4	7		2.36862
AT5G64090.1		FUNCTIONS IN: molecular_function unknown; INVOLVED IN: biological_process unknown; LOCATED IN: plasma membrane; EXPRESSED IN: 23 plant structures; EXPRESSED DURING: 13 growth stages; CONTAINS InterPro DOMAIN/s: Hyccin (InterPro:IPR018619); BEST Arabidopsis thaliana protein match is: unknown protein (TAIR:AT5G21050.1); Has 1807 Blast hits to 1807 proteins in 277 species: Archae - 0; Bacteria - 0; …	0.157527	0.0364045	0.964	0.501	1.66	2.56	1.00625	0	0	AT5G64090.1	1.56611e+07	1.52717e+07	0	0	0	0	0	0	0	2.9	2.9	0	0	0	0	0	0	0	1	1								1	1								3.00024
AT3G43300.2	ATMIN7	HOPM interactor 7	0.236513	0.0371193	0.974	0.503	1.39	2.56	1.18306	6.44182e-05	3.95442e-05	AT3G43300.2	1.86784e+07	1.18492e+07	3.95915e+06	1.23422e+07	0	1.45411e+07	0	0	3.02301e+06	0.75	0.75	0.75	0.75	0	0.75	0	0	0.75	1	1	1	1		1			1	1	1	1	1		1	1		1	2.84534
AT1G13180.1	DIS1, ARP3, ATARP3	Actin-like ATPase superfamily protein	0.563749	0.143247	0.987	0.677	0.983	2.56	1.62141	7.74043e-05	3.36108e-05	AT1G13180.1	0	7.19972e+07	7.81716e+07	0	7.64032e+06	1.35344e+07	0	60603500	0	2.81	11.24	7.49	0	4.92	4.92	0	4.92	0	1	2	2		1	1		1		1	2	2		1	1	1	1		2.13955
AT2G37170.1	PIP2B, PIP2;2	plasma membrane intrinsic protein 2	0.586832	0.0891999	0.988	0.616	0.787	2.56	1.63377	0.673899	7.3155e-05	AT2G37170.1	1.26403e+08	1.87439e+08	8.07005e+07	4.18381e+07	1.34398e+08	3.45691e+07	0	4.12694e+06	318673525	21.05	5.61	8.77	12.28	6.67	15.44		3.16	3.51	4	2	3	1	2	2		1	1	6	3	3	1	2	3	1	1	1	14.3335
AT1G10140.1		Uncharacterised conserved protein UCP031279	0.949356	0.0962637	0.992	0.626	0.0936	2.56	1.07336	0.684715	0.525663	AT1G10140.1	7.66905e+06	1.2218e+08	1.34826e+08	3.67105e+07	3.34026e+07	4.4517e+07	6.13554e+06	3.49745e+07	0	8.98	26.95	17.96	17.96	17.96	8.98	8.98	22.16	0	1	3	2	2	2	1	1	3		1	4	3	2	2	1	1	4		0
AT1G26530.1		PIN domain-like family protein	0.872572	0.0475091	0.991	0.534	-0.195	2.56	0.92739	0.542152	0	AT1G26530.1	0	2.56288e+07	3.15202e+07	8.27892e+06	3.0138e+07	0	0	0	0	0	6.18	6.18	21.35	6.18	0	0	0	0		1	1	3	1						1	1	3	1		1
AT5G64290.1	DCT, DIT2.1	dicarboxylate transport 2.1	0.826514	0.0499757	0.991	0.541	-0.27	2.56	0.602511	0.341032	3.95442e-05	AT5G64290.1	1.91792e+07	1.7906e+07	7.41669e+06	2.0634e+07	1.12549e+07	28062982	0	0	1.70014e+07	6.75	3.91	1.78	1.78	3.91	2.13	0	0	1.78	3	2	1	1	2	1			1	4	3	1	1	2	1	3		2	6.06754
AT1G59900.1	AT-E1 ALPHA, E1 ALPHA	pyruvate dehydrogenase complex E1 alpha subunit	0.0682969	0.122095	0.926	0.658	3.05	2.55	0.423222	0.343748	0.522394	AT1G59900.1	1.43809e+08	26987103	0	3.72239e+07	0	6.19011e+06	2.99446e+06	0	10182017	5.14	2.83	0	4.88	0	2.83	3.6	0	8.74	2	1		2		1	1		3	3	1		2		1	2		3	6.67023
AT1G69830.1	ATAMY3, AMY3	alpha-amylase-like 3	0.26976	0.089024	0.977	0.615	1.61	2.55	2.08213	3.39582e-05	0.659934	AT1G69830.1	2.85014e+07	1.83712e+07	0	0	0	4.08906e+07	0	0	2.15146e+07	1.92	2.48	0	0	0	1.13	0	0	8.91	1	2				1			4	1	2				1	2		5	2.3312
AT2G37410.1	ATTIM17-2, TIM17, TIM17-2	translocase inner membrane subunit 17-2	0.472957	0.122003	0.985	0.658	1.15	2.55	1.06664	0.000107864	0.331358	AT2G37410.1	0	1.60439e+08	6.39212e+07	9.48979e+06	3.06302e+07	24733440	1.4618e+07	1.46388e+07	0	0	32.51	5.76	5.76	5.76	5.76	5.76	13.17	0		4	1	1	1	1	1	2			5	1	1	1	1	1	4
AT1G52740.1	HTA9	histone H2A protein 9	0.39139	0.0603546	0.983	0.563	1.11	2.55	1.00885	1.55086	0.331397	AT1G52740.1	1.22603e+08	1411107879	1921066062	2.62586e+08	2.24847e+08	1.64598e+08	49478692	2.49534e+08	3.98701e+07	11.94	41.79	41.79	29.85	11.94	19.4	6.72	11.94	5.22	2	5	6	4	2	3	1	2	1	8	13	17	7	5	6	4	7	1	9.50389
AT2G05620.1	PGR5	proton gradient regulation 5	0.640012	0.116283	0.989	0.652	0.733	2.55	1.52994	0.000107864	0.000123407	AT2G05620.1	1.10927e+08	1179490545	1901958127	4.0624e+08	1.51788e+08	1.98762e+08	4.65637e+07	3.31509e+08	18283143	18.8	18.8	18.8	8.27	8.27	8.27	8.27	8.27	8.27	2	2	2	1	1	1	1	1	1	3	5	9	2	1	1	3	4	1	5.2364
AT1G29900.1	CARB	carbamoyl phosphate synthetase B	0.872719	0.0554947	0.991	0.553	0.202	2.55	2.91173	2.80758	1.26076	AT1G29900.1	90610890	4.91667e+07	1.30362e+07	8.22829e+07	2.02809e+07	6.33072e+07	0	0	4.91571e+07	9.94	7.41	3.62	9.27	3.03	16.43	0	0	14.32	11	8	3	9	3	12			14	13	10	3	9	3	13	11		18	36.4493
AT4G34490.1	ATCAP1, CAP 1, CAP1	cyclase associated protein 1	0.817658	0.134622	0.991	0.67	-0.379	2.55	1.66141	1.13147	0.766823	AT4G34490.1	274186421	160876700	1.14743e+08	1.16062e+08	1.67005e+08	3.52005e+07	0	4.81399e+06	2.01717e+08	7.98	5.88	9.66	15.97	4.41	5.88	0	2.31	18.49	2	1	3	5	2	1		1	5	2	1	3	6	2	1	5	1	6	8.29343
AT1G79730.1	ELF7	hydroxyproline-rich glycoprotein family protein	0.630062	0.0387597	0.988	0.509	-0.558	2.55	1.00697	0.871496	0	AT1G79730.1	1.36744e+07	0	0	1.61149e+07	5.86866e+06	8.5666e+06	0	0	0	2.38	0	0	6.11	3.9	8.49	0	0	0	1			2	1	3				1			2	1	3				1.70156
AT3G24570.2		Peroxisomal membrane 22 kDa (Mpv17/PMP22) family protein	0.489555	0.0184763	0.986	0.423	-0.692	2.55	1.31804	3.39582e-05	0	AT3G24570.2	4.05248e+06	0	5.99353e+06	0	0	3.62687e+06	0	0	0	9.91	0	9.91	0	0	9.91	0	0	0	1		1			1				1		1			1				0
AT3G45030.1		Ribosomal protein S10p/S20e family protein	0.346943	0.0738465	0.981	0.588	1.29	2.54	1.7085	2.66505	1.66486	AT3G45030.1	1036166496	19591002912	31946459520	5449142498	1710057840	1352475857	6.55098e+08	1847692463	7.70452e+08	39.52	48.39	41.13	39.52	30.65	39.52	20.16	26.61	20.16	7	11	7	8	5	6	3	4	3	34	57	59	39	18	19	22	29	15	55.2029
AT5G37510.1	EMB1467, CI76	NADH-ubiquinone dehydrogenase, mitochondrial, putative	0.875207	0.0472704	0.991	0.534	-0.19	2.54	0.946551	0.875053	0.854165	AT5G37510.1	3.90001e+07	2.26324e+07	6.42015e+06	3.26494e+07	1.82545e+07	3.49403e+07	0	0	2.05288e+07	5.23	7.38	3.76	5.23	1.34	3.49	0	0	10.74	3	4	2	3	1	2			6	3	4	2	4	1	2	3		9	8.46469
AT5G54310.1	NEV, AGD5	ARF-GAP domain 5	0.652956	0.0399849	0.989	0.512	-0.522	2.54	0.163453	6.44182e-05	0	AT5G54310.1	0	1.60199e+07	1.71846e+07	1.27466e+07	0	27169358	0	0	0	0	1.66	1.66	1.66	0	1.45	0	0	0		1	1	1		1					1	1	1		1
AT1G14830.1	ADL1C, ADL5, DRP1C, DL1C	DYNAMIN-like 1C	0.287605	0.0512309	0.978	0.544	-1.33	2.54	0.714616	2.8922	0.328864	AT1G14830.1	6.44141e+07	1.7703e+07	1.02618e+07	1.05087e+08	4.777e+07	5.52402e+07	0	0	1.44787e+07	4.72	7.33	6.51	17.26	14.33	12.87	0	0	4.4	2	3	3	8	8	6			2	2	3	3	8	8	6	2		2	6.88122
AT2G29080.1	ftsh3	FTSH protease 3	0.167978	0.0718984	0.966	0.584	-1.9	2.54	3.16624	1.88404	1.18674	AT2G29080.1	5.90847e+07	3.26947e+07	1.33244e+07	1.45661e+08	138199171	1.5704e+08	0	0	7.49416e+07	9.39	4.82	6.18	6.3	2.84	9.52	0	0	18.91	6	4	5	4	2	6			12	10	4	5	5	2	6	2		19	16.801
AT5G66200.1	ARO2	armadillo repeat only 2	0.905225	0.0460658	0.991	0.53	0.142	2.53	0.439104	0	0	AT5G66200.1	5.60041e+06	8.25212e+06	0	0	0	0	0	0	0	1.84	3.69	0	0	0	0	0	0	0	1	2								1	2					1			0
AT1G24020.1	MLP423	MLP-like protein 423	0.245944	0.0454991	0.975	0.529	1.4	2.52	0.350638	0	0	AT1G24020.1	0	3.13707e+07	5.92881e+07	0	0	0	0	0	0		18.06	18.06	0	0	0	0	0	0		2	2								2	2
AT4G23400.1	PIP1D, PIP1;5	plasma membrane intrinsic protein 1;5	0.685981	0.0412455	0.989	0.516	-0.47	2.52	1.1766	0.000107864	0.328897	AT4G23400.1	1.00205e+08	45688292	5.04738e+07	137738979	8.09504e+07	4.91167e+07	0	1.0511e+07	4.68248e+07	9.41	9.41	9.41	3.48	3.48	5.92	0	3.48	9.41	2	2	2	1	1	1		1	2	2	4	3	2	2	1	2	1	3	5.73336
AT4G34250.1	KCS16	3-ketoacyl-CoA synthase 16	0.128853	0.189817	0.957	0.707	2.94	2.51	0.342714	3.046e-05	0.331347	AT4G34250.1	6.57401e+08	0	0	3.33427e+07	0	0	0	2.85881e+07	5.82797e+06	3.85	0	3.85	2.03	0	0	0	5.88	2.03	1		1	1				2	1	1		1	1			1	2	2	2.5442
AT5G53480.1		ARM repeat superfamily protein	0.289659	0.0455561	0.978	0.529	1.27	2.51	0.618408	3.39582e-05	0.522344	AT5G53480.1	2.72951e+07	2.24442e+07	8.0045e+06	0	0	33238093	0	0	1.22751e+07	6.09	2.87	1.15	0	0	1.15	0	0	4.83	3	2	1			1			3	3	2	1			1			3	4.8758
AT5G18230.1		transcription regulator NOT2/NOT3/NOT5 family protein	0.546659	0.075476	0.987	0.591	0.814	2.51	0.733764	0.999275	1.04865	AT5G18230.1	4.52478e+07	2.49206e+07	0	0	13587562	3.48797e+07	0	0	3.10055e+07	9.61	8.3	2.73	0	1.3	15.9	0	0	18.86	5	4	1		1	8			9	5	4	1		1	8	4		18	12.3439
AT2G40510.1		Ribosomal protein S26e family protein	0.573214	0.0617945	0.987	0.565	0.722	2.51	1.76628	1.88662	1.28924	AT2G40510.1	1.69077e+08	1887907867	3222150669	6.94589e+08	3.19328e+08	348384740	6.93481e+07	2.37498e+08	1.12992e+08	18.05	51.13	51.13	51.13	29.32	51.13	18.05	39.85	18.05	2	5	4	4	3	4	2	4	2	7	19	23	15	11	13	8	13	8	15.0988
AT4G30890.1	UBP24	ubiquitin-specific protease 24	0.882335	0.0351008	0.991	0.496	0.165	2.51	0.71201	0.542152	1.04801	AT4G30890.1	6.39441e+07	2.91335e+07	3.32014e+07	8.32627e+07	6.1358e+07	0	2.8204e+06	1.06822e+07	9.4047e+06	8.53	9.98	6.72	9.98	2.18	0	4.54	11.43	8.53	3	3	2	3	1		1	3	3	4	5	2	7	1			3	4	6.79491
AT3G10690.1	GYRA	DNA GYRASE A	0.745276	0.075254	0.99	0.591	-0.438	2.51	0.914459	1.21242	0.992132	AT3G10690.1	4.93076e+07	2.12095e+07	1.00084e+07	50035002	1.59591e+07	3.99137e+07	0	0	2.96698e+07	8.63	2.95	2.21	2.84	3.26	4.11	0	0	11.68	7	3	2	2	2	3			8	7	3	2	2	2	3	1		14	17.6501
AT3G10530.1		Transducin/WD40 repeat-like superfamily protein	0.797153	0.0479339	0.99	0.535	0.307	2.5	0.838664	0.682184	0	AT3G10530.1	0	28357686	0	2.69711e+07	0	1.19021e+07	0	0	0	0	1.49	0	8.58	0	2.99	0	0	0		1		4		1					1		4		1
AT3G43240.1		ARID/BRIGHT DNA-binding domain-containing protein	0.957719	0.0830356	0.992	0.605	-0.0731	2.5	4.64967e-05	0.343791	0	AT3G43240.1	0	0	0	1.63596e+07	2.04951e+07	0	0	0	0	0	0	0	3.21	2.01	2.01	0	0	0				2	1	1							2	1	1
AT2G18910.1		hydroxyproline-rich glycoprotein family protein	0.214286	0.0599931	0.972	0.562	1.6	2.49	2.31979	0	0	AT2G18910.1	0	2.86943e+07	6.40122e+06	0	0	0	0	0	0	0	16.79	10.69	0	0	0	0	0			2	1								4	1
AT3G56340.1		Ribosomal protein S26e family protein	0.563541	0.0704803	0.987	0.582	0.76	2.49	2.38362	2.13454	1.9913	AT3G56340.1	1.69077e+08	2182739609	3373558736	6.94589e+08	3.33288e+08	356755363	7.60134e+07	3.37641e+08	8.81761e+07	18.46	50	50	50	50	50	38.46	38.46	38.46	2	6	6	5	4	4	4	6	3	7	25	29	19	13	15	16	23	11	15.0988
AT2G37600.1		Ribosomal protein L36e family protein	0.903682	0.132654	0.991	0.668	0.194	2.49	2.78183	1.55269	1.15042	AT2G37600.1	2.02298e+07	1589020179	1182984964	6.21905e+08	9.30825e+07	9.75253e+07	2.22408e+07	1.3219e+08	1.62512e+07	22.12	22.12	23.01	36.28	16.81	16.81	16.81	16.81	22.12	3	4	5	6	2	2	2	2	3	7	12	9	15	3	4	6	5	4	7.63491
AT1G50200.1	ALATS, ACD	Alanyl-tRNA synthetase	0.973565	0.0556571	0.992	0.553	-0.0407	2.49	3.40276	3.16088	1.18677	AT1G50200.1	111574933	6.31266e+07	2.07435e+07	1.06627e+08	4.44681e+07	8.62513e+07	0	8.44993e+06	7.12643e+07	15.15	15.75	11.57	9.27	8.77	15.15	0	0.9	13.66	12	13	9	7	8	12		1	12	15	16	10	8	8	14	9	1	23	35.1321
AT2G30260.1	U2B''	U2 small nuclear ribonucleoprotein B	0.975815	0.0949142	0.992	0.624	-0.0433	2.49	2.42897	7.39061e-05	0	AT2G30260.1	0	2.46147e+07	3.71738e+07	1.66536e+07	2.32901e+07	0	0	0	0	0	9.05	11.21	3.45	3.45	0	0	0	0		2	2	1	1						2	2	1	1
AT5G26570.1	PWD, OK1, ATGWD3	catalytics;carbohydrate kinases;phosphoglucan, water dikinases	0.668973	0.0469427	0.989	0.533	-0.505	2.49	1.39847	2.89154	0.92808	AT5G26570.1	8.30304e+07	3.71031e+07	1.90089e+07	9.76481e+07	38134813	7.04477e+07	0	0	4.86427e+07	14.05	5.27	7.94	8.78	7.02	8.7	0	0	8.7	11	4	7	8	6	8			7	11	4	7	9	7	9	5		18	27.3909
AT4G13430.1	IIL1, ATLEUC1	isopropyl malate isomerase large subunit 1	0.0684394	0.113343	0.926	0.648	2.89	2.48	2.27492	0.87501	1.89957	AT4G13430.1	4.23943e+07	2505829353	4.62891e+07	5.15776e+07	0	1.15567e+07	1.74645e+07	1.6698e+07	3.02411e+07	10.61	18.27	14.15	7.27	0	4.52	15.32	8.45	12.57	4	6	5	3		2	5	3	4	5	6	5	3		2	6	3	7	11.7279
AT3G49100.1		Signal recognition particle, SRP9/SRP14 subunit	0.139729	0.154247	0.96	0.685	2.57	2.47	0.514046	3.046e-05	0	AT3G49100.1	0	4.96272e+07	1.69543e+08	1.23215e+07	0	0	0	0	0	0	22.33	22.33	11.65	0	0	0	0	0		2	2	1							3	4	1
AT5G59880.2	ADF3	actin depolymerizing factor 3	0.448922	0.139798	0.985	0.674	1.24	2.47	7.61852e-05	6.44182e-05	7.3155e-05	AT5G59880.2	9.09264e+06	168065960	1.51836e+08	5.87621e+07	0	2.84077e+07	0	14711488	1.03459e+07	9.68	9.68	9.68	9.68	0	9.68	0	9.68	9.68	1	1	1	1		1		1	1	1	1	1	2		3	1	1	1	1.87636
AT4G35790.2	ATPLDDELTA, PLDDELTA	phospholipase D delta	0.471258	0.057103	0.985	0.556	-0.891	2.47	2.73891	3.77081	1.38148	AT4G35790.2	2.04852e+08	6.1452e+07	5.65829e+07	1.49398e+08	1.47294e+08	2.05633e+08	0	0	1.20515e+08	27.19	14.12	13.65	20.89	15.52	24.27	0	0	26.25	17	10	9	14	10	17			18	27	12	13	20	14	24	15		34	75.0503
AT4G31460.1		Ribosomal L28 family	0.476648	0.0724882	0.985	0.585	-0.939	2.47	1.81036	0.000107864	3.36108e-05	AT4G31460.1	0	56175481	6.57301e+07	3.47924e+07	4.46937e+07	2.64071e+07	0	6.96241e+06	0	0	5.19	5.19	5.19	5.19	5.19	0	5.19	0		1	1	1	1	1		1			1	1	1	1	1		1
ATCG00180.1	RPOC1	DNA-directed RNA polymerase family protein	0.372603	0.070457	0.982	0.582	-1.17	2.47	3.16114	3.17606	1.0487	ATCG00180.1	4.30962e+07	2.5666e+07	2.04044e+07	9.59269e+07	6.50156e+07	9.76663e+07	7.72112e+06	0	5.77176e+07	5.59	7.35	9.71	16.62	11.76	16.62	0.88	0	16.76	3	4	6	9	7	11	1		9	3	4	6	9	7	11	7		13	8.53798
AT1G36280.2		L-Aspartase-like family protein	0.263875	0.0484654	0.976	0.537	1.34	2.46	0.80045	0.000107864	0.296803	AT1G36280.2	6.42853e+07	3.46569e+07	0	2.46118e+07	14981509	16943047	1.23296e+07	0	1.48033e+07	1.73	4.62	0	1.73	1.73	1.73	4.62	0	1.73	1	2		1	1	1	2		1	1	3		1	1	1			1	2.23978
AT3G53740.1		Ribosomal protein L36e family protein	0.904885	0.142113	0.991	0.676	0.194	2.46	2.84163	1.46434	1.48272	AT3G53740.1	2.02298e+07	1589020179	1182984964	6.21905e+08	9.30825e+07	9.75253e+07	2.22408e+07	1.41371e+08	1.62512e+07	24.27	24.27	25.24	30.1	18.45	18.45	18.45	33.01	24.27	3	4	5	5	2	2	2	4	3	7	12	9	14	3	4	6	11	4	7.63491
AT1G23290.1	RPL27A, RPL27AB	Ribosomal protein L18e/L15 superfamily protein	0.908904	0.0499056	0.991	0.54	-0.136	2.46	3.17507	3.02295	2.33908	AT1G23290.1	2.63248e+08	1938567292	1968261552	1634369006	7.40757e+08	9.4109e+08	1.24142e+08	3.6797e+08	1.12007e+08	43.15	43.15	43.15	51.37	43.15	43.15	29.45	37.67	29.45	7	8	8	9	7	8	5	6	5	28	40	37	47	27	35	31	39	22	51.9613
AT5G13300.1	SFC, VAN3, AGD3	ARF GTPase-activating protein	0.473061	0.062386	0.985	0.566	-0.907	2.46	1.88579	2.94795	1.09921	AT5G13300.1	4.47692e+07	1.27307e+07	2.14358e+07	8.17601e+07	5.95984e+07	4.21942e+07	0	0	4.2868e+07	4.72	5.68	8.95	7.74	9.79	10.76	0	0	13.06	4	5	6	6	8	9			10	5	6	7	7	9	9	5		19	12.8741
AT5G50840.1		CONTAINS InterPro DOMAIN/s: Taxilin (InterPro:IPR019132); Has 30201 Blast hits to 17322 proteins in 780 species: Archae - 12; Bacteria - 1396; Metazoa - 17338; Fungi - 3422; Plants - 5037; Viruses - 0; Other Eukaryotes - 2996 (source: NCBI BLink).	0.174248	0.0940894	0.967	0.623	1.96	2.45	1.42614	0.542109	0	AT5G50840.1	38172479	3.07501e+07	2.02441e+07	2.35501e+07	0	0	0	0	0	3.47	3.47	6.44	9.65	0	0	0	0	0	1	1	2	3						1	1	2	3						0
AT5G57120.1		FUNCTIONS IN: molecular_function unknown; INVOLVED IN: biological_process unknown; LOCATED IN: nucleolus; EXPRESSED IN: 21 plant structures; EXPRESSED DURING: 13 growth stages; CONTAINS InterPro DOMAIN/s: LisH dimerisation motif (InterPro:IPR006594), SRP40, C-terminal (InterPro:IPR007718); Has 101969 Blast hits to 55488 proteins in 2506 species: Archae - 424; Bacteria - 13843; Metazoa - 37674; Fu…	0.925853	0.0704194	0.992	0.582	0.12	2.45	1.99715	1.01505	0	AT5G57120.1	2.20049e+07	8.15329e+06	4.36718e+07	8.04195e+07	0	1.24164e+07	0	0	0	13.94	6.06	13.94	13.94	0	13.94	0	0	0	2	1	2	4		2				3	1	4	6		3				2.89196
AT1G14610.1	TWN2, VALRS	valyl-tRNA synthetase / valine--tRNA ligase (VALRS)	0.59607	0.0481457	0.988	0.536	-0.621	2.45	2.37545	4.85663	2.00409	AT1G14610.1	265713872	2.06437e+08	127217241	5.0107e+08	2.83431e+08	2.96827e+08	2.62653e+07	1.01966e+07	265042342	25.63	25.63	27.08	30.51	35.29	30.05	1.44	2.26	30.32	25	25	28	28	30	27	1	2	33	32	36	38	42	40	38	20	2	75	89.3086
AT3G62560.1		Ras-related small GTP-binding family protein	0.677419	0.159823	0.989	0.689	-0.704	2.45	0.519634	1.54909	1.24962	AT3G62560.1	1.35063e+07	1.95562e+08	1.55536e+08	8.32758e+07	142043383	9.89854e+07	4.34879e+07	6.5426e+07	0	5.7	15.54	32.64	21.24	15.54	34.72	23.32	34.72	0	1	2	4	3	2	4	3	5		1	5	8	5	3	5	11	17		1.78332
AT1G47128.1	RD21, RD21A	Granulin repeat cysteine protease family protein	0.63652	0.133039	0.989	0.668	-0.746	2.45	1.69243	1.31543	0.991242	AT1G47128.1	1.43004e+08	1.06016e+08	168519845	1.47824e+08	130148809	1.70894e+08	0	5.07029e+07	1.73068e+08	12.55	9.74	9.74	9.74	4.33	12.55	0	7.79	12.55	5	3	3	3	1	5		2	4	8	5	4	5	2	8	6	3	5	21.2743
AT4G14430.1	IBR10, ATECI2, ECI2, ECHIB, PEC12	indole-3-butyric acid response 10	0.416885	0.0879054	0.984	0.613	-1.13	2.45	0.675319	1.54909	8.38627e-05	AT4G14430.1	4.43184e+06	2.38669e+07	7.85121e+07	2.81727e+07	47028413	5.79436e+07	6.40449e+06	6.53261e+06	0	7.08	17.08	33.33	17.08	14.17	21.25	2.92	2.92	0	1	3	5	3	2	4	1	1		1	3	7	5	3	4		1		0
AT2G25080.1	ATGPX1, GPX1	glutathione peroxidase 1	0.316803	0.0936287	0.98	0.623	1.42	2.44	1.01681	7.39061e-05	0.331307	AT2G25080.1	0	4.18783e+07	6.84272e+07	1.43103e+07	26787727	0	0	3.29385e+07	0	0	11.02	20.34	3.39	5.08	0	0	11.86	0		4	5	1	1			2			4	5	1	1			2
AT1G64550.1	ATGCN3, GCN3	general control non-repressible 3	0.936058	0.03516	0.992	0.496	0.0869	2.44	2.05897	3.37608	2.5004	AT1G64550.1	2.21149e+08	1.23563e+08	6.54872e+07	214563721	9.61822e+07	1.67773e+08	2.04496e+07	1.09708e+07	1.15236e+08	25.73	23.92	22.1	21.4	13.71	24.48	8.67	5.45	26.15	14	15	11	10	7	15	5	3	14	24	24	15	18	8	23	11	3	42	69.2792
AT5G02960.1		Ribosomal protein S12/S23 family protein	0.970306	0.0903472	0.992	0.617	0.0514	2.44	2.52435	2.08462	1.15124	AT5G02960.1	4.02894e+07	1287137975	1713119736	5.38859e+08	2.6044e+08	168790789	5.1842e+07	5.93196e+07	5.32517e+07	40.85	41.55	42.25	41.55	22.54	21.83	16.2	21.83	16.2	5	6	5	6	4	3	2	3	2	11	28	33	21	10	12	5	9	7	20.0166
AT2G30620.1		winged-helix DNA-binding transcription factor family protein	0.377642	0.0595828	0.982	0.561	-1.09	2.44	1.50362	3.14406	2.09591	AT2G30620.1	4.63895e+07	6.70995e+08	5.8276e+08	4.72272e+08	4.22963e+08	3.53455e+08	2.86706e+07	1.06744e+08	1.49763e+07	5.13	18.68	22.71	13.55	10.99	13.55	9.16	20.88	5.49	2	10	11	9	8	9	5	9	2	6	26	32	39	19	25	9	33	4	7.42929
AT3G23600.2		alpha/beta-Hydrolases superfamily protein	0.791872	0.0599415	0.99	0.562	0.323	2.43	1.01795	6.44182e-05	0	AT3G23600.2	0	1.53224e+07	1.20691e+07	5.58525e+06	0	1.58778e+07	0	0	0	0	11.86	8.47	8.47	0	8.47	0	0			2	1	1		1					2	1	1		1	1
AT3G51010.1		unknown protein; FUNCTIONS IN: molecular_function unknown; INVOLVED IN: biological_process unknown; LOCATED IN: mitochondrion, plastid; EXPRESSED IN: 22 plant structures; EXPRESSED DURING: 13 growth stages; Has 24 Blast hits to 24 proteins in 9 species: Archae - 0; Bacteria - 0; Metazoa - 0; Fungi - 0; Plants - 24; Viruses - 0; Other Eukaryotes - 0 (source: NCBI BLink).	0.908737	0.208166	0.991	0.716	0.216	2.43	0.452209	3.046e-05	0	AT3G51010.1	0	1.12829e+08	1.24538e+08	1.29595e+08	0	0	0	0	0	0	22.34	22.34	15.43	0	0	0	0	0		3	2	1							4	3	1
ATCG00680.1	PSBB	photosystem II reaction center protein B	0.92284	0.0480947	0.992	0.536	-0.112	2.43	1.74895	2.79608	2.42638	ATCG00680.1	5.01864e+08	3.15506e+08	1.25139e+08	5.10121e+08	1.86234e+08	4.06338e+08	3.1489e+07	2.05196e+07	2.99325e+08	26.97	26.18	27.56	24.8	14.57	18.7	14.57	9.84	25.79	10	10	13	9	5	7	5	3	12	37	42	33	28	12	23	25	4	57	105.919
AT1G70600.1		Ribosomal protein L18e/L15 superfamily protein	0.908798	0.0522411	0.991	0.546	-0.136	2.43	1.80574	3.02295	2.33908	AT1G70600.1	2.63248e+08	1938567292	1968261552	1634369006	7.40757e+08	9.4109e+08	1.32253e+08	3.6797e+08	1.12007e+08	41.1	43.15	43.15	51.37	43.15	43.15	29.45	37.67	29.45	6	8	8	9	7	8	5	6	5	26	41	37	46	26	35	32	42	25	49.1473
AT1G31850.1		S-adenosyl-L-methionine-dependent methyltransferases superfamily protein	0.727474	0.0373162	0.99	0.504	-0.381	2.43	7.61852e-05	0.000107864	0.522344	AT1G31850.1	5.67253e+07	4.19172e+07	2.07636e+07	9.60159e+07	28791821	6.44896e+07	0	0	1.62937e+07	2.16	2.16	2.16	2.16	2.16	2.16	0	0	5.97	1	1	1	1	1	1			3	1	2	2	2	1	2	3		4	3.38191
AT3G06400.1	CHR11	chromatin-remodeling protein 11	0.155637	0.0681332	0.963	0.577	-1.85	2.43	2.15445	3.40726	1.09921	AT3G06400.1	6.53493e+07	2.02901e+07	1.29089e+07	4.84935e+08	4.27478e+07	6.43736e+07	0	0	2.81645e+07	12.89	7.68	7.96	8.82	9.95	14.22	0	0	10.43	13	8	8	8	10	14			10	14	8	8	9	11	17	5		15	33.6359
AT3G04920.1		Ribosomal protein S24e family protein	0.959744	0.121946	0.992	0.658	0.0761	2.42	3.27397	2.51283	2.39126	AT3G04920.1	8.4865e+07	4412552906	3212982521	1735257529	652869210	5.6715e+08	1.2437e+08	4.38783e+08	90511781	27.07	38.35	30.83	38.35	31.58	31.58	37.59	38.35	30.83	3	7	5	7	5	5	6	7	4	11	42	31	30	13	20	19	28	9	25.9913
AT5G60460.1		Preprotein translocase Sec, Sec61-beta subunit protein	0.180792	0.111256	0.968	0.646	2	2.41	0.730496	0	3.36108e-05	AT5G60460.1	0	3.40023e+07	131393064	0	0	0	0	1.68567e+07	0	0	31.19	53.21	0	0		0	22.02	0		2	3					1			2	5				1	1
AT5G38410.1		Ribulose bisphosphate carboxylase (small chain) family protein	0.659	0.0565079	0.989	0.555	0.529	2.41	3.12052	2.19056	1.29245	AT5G38410.1	1.97109e+08	1560736175	2716271045	5.28488e+08	1.88057e+08	228720812	2.94316e+07	1.01092e+08	1.52893e+08	39.78	48.07	60.22	26.52	18.23	23.2	3.87	18.23	23.2	8	10	11	6	3	5	1	3	5	20	39	44	28	18	17	19	8	26	24.1907
AT5G20650.1	COPT5	copper transporter 5	0.870685	0.197603	0.991	0.711	-0.296	2.41	0.965038	0.000107864	7.3155e-05	AT5G20650.1	577014706	329728065	461807590	607675961	337144405	430637326	0	1.5701e+08	2.80339e+08	8.22	8.22	8.22	8.22	8.22	8.22	0	8.22	8.22	1	1	1	1	1	1		1	1	2	4	2	2	1	2	1	1	3	5.16907
AT5G06700.1	TBR	Plant protein of unknown function (DUF828)	0.692809	0.0447345	0.989	0.527	-0.446	2.41	0.179304	6.44182e-05	0	AT5G06700.1	0	5.96637e+06	1.0053e+07	1.37233e+07	0	7.20548e+06	0	0	0	0	3.29	0.99	1.48	0	1.48	0	0	0		2	1	1		1					2	1	1		1
AT1G20960.1	emb1507	U5 small nuclear ribonucleoprotein helicase, putative	0.616699	0.0648352	0.988	0.57	-0.621	2.41	0.983574	2.75062	1.35402	AT1G20960.1	3.59514e+07	1.62336e+07	1.92229e+07	3.28393e+07	2.98073e+07	4.8357e+07	0	0	4.34601e+07	2.53	1.29	5.3	1.93	3.87	7.74	0	0	11.01	4	2	7	4	6	12			17	4	2	7	4	6	13	4		20	11.3201
AT5G65220.1		Ribosomal L29 family protein	0.708822	0.282721	0.989	0.742	-0.825	2.41	1.19607	0.878903	3.36108e-05	AT5G65220.1	0	2.90901e+08	6.13705e+08	1.94225e+08	25911887	16863593	0	57118021	0	9.25	27.17	27.17	27.75	8.67	8.67	0	8.67	0	1	5	6	6	1	1		1		1	10	14	10	1	1	2	2		0
AT2G04520.1		Nucleic acid-binding, OB-fold-like protein	0.487098	0.231771	0.986	0.726	-1.38	2.41	1.78829	1.21508	3.36108e-05	AT2G04520.1	0	165559595	1.55461e+08	7.1766e+07	7.11811e+07	7.28836e+07	0	5.53221e+07	0	0	17.93	17.93	17.93	17.93	17.93	0	6.9	0		2	2	2	3	2		1			4	4	4	4	4	2	3
AT5G26742.1	emb1138	DEAD box RNA helicase (RH3)	0.357582	0.204083	0.982	0.714	-1.72	2.41	1.70332	3.41418	2.07097	AT5G26742.1	1281461898	6.85227e+07	2.0432e+07	1395111217	74936146	1198447331	1.087e+07	1.30809e+07	1.63783e+08	19.14	17.4	10.84	23.29	14.06	14.06	4.15	2.41	23.43	14	11	7	14	9	9	3	2	14	18	15	8	18	9	10	15	2	33	41.9497
AT2G27030.2	CAM5	calmodulin 5	0.115648	0.109365	0.953	0.644	2.36	2.4	6.33048e-05	0	0	AT2G27030.2	1.62836e+07	7.51225e+07	62077658	0	0	0	0	0	0	14.16	14.16	14.16	0	0	0	0	0	0	1	1	1							1	1	1				1			2.21986
AT2G25430.1		epsin N-terminal homology (ENTH) domain-containing protein / clathrin assembly protein-related	0.171087	0.0726959	0.966	0.586	1.79	2.4	0.334789	3.39582e-05	3.95442e-05	AT2G25430.1	2.64233e+07	2.43168e+07	8.97025e+06	0	0	2.95446e+07	0	0	1.28657e+07	1.53	1.53	1.53	0	0	1.53	0	0	1.53	1	1	1			1			1	1	1	1			1	1		1	2.85831
AT3G05220.1		Heavy metal transport/detoxification superfamily protein	0.436845	0.149334	0.984	0.682	1.27	2.4	1.88262	7.39061e-05	0	AT3G05220.1	0	3.67235e+07	3.67673e+07	1.7615e+07	2.38802e+07	0	0	0	0	0	4.33	4.33	1.91	1.91	0	0	0	0		2	2	1	1						2	2	1	1		1
AT3G23390.1		Zinc-binding ribosomal protein family protein	0.503683	0.0659929	0.986	0.573	0.836	2.4	0.531343	0.343714	0	AT3G23390.1	0	2.79301e+07	4.99562e+07	2.11231e+07	0	0	0	0	0	0	22.86	13.33	20.95	0	0	0	0	0		4	1	2							5	3	2
AT1G66200.1	ATGSR2, GSR2, GLN1;2	glutamine synthase clone F11	0.304955	0.175828	0.979	0.699	1.79	2.39	1.3892	0.343714	8.38627e-05	AT1G66200.1	0	4.18843e+07	6.17486e+07	96395836	0	0	2.2989e+07	1.16771e+07	0	0	23.03	14.04	14.04	0	0	3.93	3.93	0		5	2	2			1	1			5	2	2			2	2
AT2G19560.1	EER5	proteasome family protein	0.282255	0.0733312	0.978	0.587	1.39	2.39	0.551254	0.542143	0.331307	AT2G19560.1	1.58234e+07	8.47415e+06	1.45061e+07	20103855	0	3.32459e+06	0	8.68953e+06	0	3.15	6.78	7.51	7.51	0	2.18	0	4.36	0	1	3	3	3		1		2		1	3	3	3		1		2		3.37192
AT4G38740.1	ROC1	rotamase CYP 1	0.355378	0.0674285	0.981	0.576	1.16	2.39	0.350654	0.332901	3.36108e-05	AT4G38740.1	0	3.90438e+07	3.64311e+07	0	0	7.40835e+06	0	1.83614e+06	0	0	11.63	11.63	0	0	15.7	0	6.98	0		2	2			2		1			2	2			2	1	1
AT1G10490.1		Domain of unknown function (DUF1726) ;Putative ATPase (DUF699)	0.349683	0.055569	0.981	0.553	-1.12	2.39	2.63719	3.17648	1.09921	AT1G10490.1	5.77663e+07	2.83718e+07	2.05941e+07	1.03543e+08	50136311	6.86835e+07	0	0	4.28973e+07	13.23	11.28	5.93	14.49	9.92	12.55	0	0	11.19	10	9	5	11	7	9			10	13	11	7	17	12	13	7		19	24.8674
AT5G12860.2	DiT1	dicarboxylate transporter 1	0.137744	0.102964	0.959	0.636	2.15	2.38	0.714648	3.39582e-05	3.95442e-05	AT5G12860.2	93760302	3.96809e+07	2.95174e+07	0	0	8.36337e+07	0	0	68797876	1.8	1.8	1.8	0	0	1.8	0	0	1.8	1	1	1			1			1	2	1	1			1	3		5	4.42305
AT3G25760.1	AOC1, ERD12	allene oxide cyclase 1	0.385163	0.0645233	0.983	0.57	1.07	2.38	0.540754	3.046e-05	0	AT3G25760.1	0	2.56453e+07	5.98977e+07	1.28036e+07	0	0	0	0	0	0	3.54	11.42	3.54	0	0	0	0	0		1	3	1							1	3	1
AT5G23630.1	PDR2, MIA	phosphate deficiency response 2	0.913247	0.0663804	0.991	0.573	-0.134	2.38	3.18686	3.47492	1.2939	AT5G23630.1	1.49618e+08	37363080	3.09535e+07	9.62419e+07	5.17335e+07	9.08186e+07	0	0	8.0131e+07	14.42	8.14	7.55	10.86	10.35	11.7	0	0	11.11	16	11	7	13	9	11			15	19	12	7	16	10	14	24		27	33.4844
AT1G10850.1		Leucine-rich repeat protein kinase family protein	0.523843	0.0347456	0.987	0.495	-0.674	2.38	4.64967e-05	0	0	AT1G10850.1	1.04311e+07	0	0	0	0	0	0	0	0	1.36	0	2.87	0	0	0	0	0	0	1		1							1		1							1.89845
AT2G07020.1		Protein kinase protein with adenine nucleotide alpha hydrolases-like domain	0.0952336	0.224445	0.944	0.723	3.32	2.37	0.425386	0	3.95442e-05	AT2G07020.1	0	2.10149e+08	73786124	0	0	0	0	0	1.15303e+08	0	2	2	0	0	0	0	0	2		1	1						1		1	1				1		1
ATCG00130.1	ATPF	ATPase, F0 complex, subunit B/B', bacterial/chloroplast	0.850656	0.141473	0.991	0.676	0.294	2.37	1.18751	0.875053	0.328897	ATCG00130.1	6.32676e+06	2.85958e+08	2.98907e+08	3.34558e+07	1.25037e+07	2.55175e+08	0	1.33375e+07	7.64952e+06	16.3	34.24	39.13	16.3	5.43	10.87	0	5.43	10.33	3	7	6	3	1	2		1	2	4	9	8	5	1	2	1	2	3	3.87085
AT2G34560.1		P-loop containing nucleoside triphosphate hydrolases superfamily protein	0.343112	0.083282	0.981	0.605	-1.26	2.37	1.00566	0.000107864	8.9796e-05	AT2G34560.1	1.13172e+08	7.89235e+07	3.3563e+07	229697352	166886086	192672980	2.10083e+07	0	127217308	12.76	14.58	7.81	3.13	3.13	3.13	3.13	0	3.13	4	5	3	1	1	1	1		1	7	8	5	3	2	3	19		5	22.2396
AT1G11310.1	MLO2, ATMLO2, PMR2	Seven transmembrane MLO family protein	0.184721	0.0728268	0.968	0.586	-1.71	2.37	0.452196	1.74658	0.328864	AT1G11310.1	2.25942e+07	1.28865e+07	1.86789e+07	8.88053e+07	3.72258e+07	4.64376e+07	0	0	2.58084e+07	1.57	5.76	5.24	7.33	7.33	8.9	0	0	5.24	1	3	2	3	3	4			2	1	3	2	4	3	4	2		3	0
AT1G15690.1	AVP1, ATAVP3, AVP-3, AtVHP1;1	Inorganic H pyrophosphatase family protein	0.434912	0.0542339	0.984	0.55	0.911	2.36	2.47505	1.2045	0.522344	AT1G15690.1	9.49301e+07	2.05757e+07	7.32122e+06	30352597	13015600	1.90791e+07	0	0	2.14126e+07	5.06	5.06	3.12	2.08	4.94	5.06	0	0	3.9	4	4	2	1	3	4			3	6	5	2	1	3	5	2		4	12.8544
AT3G18060.1		transducin family protein / WD-40 repeat family protein	0.76154	0.142155	0.99	0.676	0.472	2.36	1.0509	3.046e-05	3.95442e-05	AT3G18060.1	7.47916e+07	4.86867e+07	0	5.79161e+07	0	0	0	0	2.52992e+07	5.58	3.94	0	2.46	0	0	0	0	2.46	3	2		1					1	5	2		1					1	12.1163
AT3G29320.1		Glycosyl transferase, family 35	0.973939	0.0533988	0.992	0.549	-0.0376	2.36	1.62969	1.54909	0.92808	AT3G29320.1	4.39542e+07	4.0483e+07	1.62094e+07	5.20841e+07	2.71513e+07	3.86317e+07	0	0	4.20434e+07	4.57	9.67	4.37	4.89	3.74	5.93	0	0	8.84	3	7	2	3	2	4			7	3	8	2	3	2	4	3		7	9.01057
AT4G36630.1	EMB2754	Vacuolar sorting protein 39	0.637481	0.0653275	0.989	0.571	-0.575	2.36	2.52482	2.67459	0.992132	AT4G36630.1	5.90543e+07	3.8615e+07	2.49787e+07	8.49724e+07	3.98838e+07	7.56146e+07	0	0	7.20147e+07	9.6	8.2	9.7	11.4	8.1	10.4	0	0	12.5	6	5	6	7	5	7			8	6	6	6	7	5	8	8		17	16.5514
AT2G02790.1	IQD29	IQ-domain 29	0.896389	0.0934944	0.991	0.622	0.175	2.35	0.35064	0.676658	0.522394	AT2G02790.1	163349318	3.13179e+07	72372951	5.19806e+07	28355691	2.4769e+07	1.57845e+07	0	1.81481e+07	1.89	3.3	3.77	3.77	1.89	3.77	1.89	0	7.86	1	2	2	2	1	2	1		3	1	3	2	2	1	3	1		3	2.61686
AT1G62850.2		Class I peptide chain release factor	0.881409	0.122777	0.991	0.659	-0.219	2.35	1.21262	1.01758	3.36108e-05	AT1G62850.2	1.13063e+07	9.42023e+07	5.49793e+07	5.51218e+07	2.68613e+07	1.57753e+07	0	4.00759e+07	0	9.75	15.25	15.25	15.25	9.32	15.25	0	9.75	0	1	2	2	2	2	2		1		1	5	3	2	2	3	1	1		0
AT5G59250.1		Major facilitator superfamily protein	0.848597	0.0540685	0.991	0.55	-0.22	2.35	1.02074	7.74043e-05	0	AT5G59250.1	40766640	0	0	0	9750187	1.59476e+07	0	0	0	1.79	0	0	0	1.79	1.79	0	0	0	1				1	1				1				1	1	1			2.22733
ATMG00160.1	COX2	cytochrome oxidase 2	0.87517	0.107755	0.991	0.642	-0.22	2.35	7.61852e-05	6.44182e-05	0	ATMG00160.1	0	6.45236e+07	28015873	1.41618e+07	0	2.61019e+07	0	0	0	0	2.69	3.85	3.85	0	3.85	0	0	0		1	1	1		1					1	1	1		1
AT2G41740.1	VLN2, ATVLN2	villin 2	0.846374	0.117332	0.991	0.653	-0.28	2.35	2.19289	1.54307	1.22517	AT2G41740.1	2.53898e+07	1.5058e+07	0	1.60996e+07	0	2.92838e+07	0	0	2.83905e+07	9.43	11.17	1.43	5.74	0	8.91	0	0	17.01	7	7	1	4		6			13	7	7	1	4		6	8		16	16.9344
ATCG00170.1	RPOC2	DNA-directed RNA polymerase family protein	0.158779	0.0852485	0.964	0.609	-1.9	2.35	1.96527	3.54343	1.22517	ATCG00170.1	9.58737e+06	1.89476e+07	1.42047e+07	9.10088e+07	4.44701e+07	5.82876e+07	0	0	3.74004e+07	2.62	1.82	6.47	9.3	7.19	13.01	0	0	12.35	3	2	7	11	9	15			13	4	2	7	12	9	16	3		23	8.50788
AT5G16470.1		zinc finger (C2H2 type) family protein	0.466309	0.0635784	0.985	0.568	0.879	2.34	1.15787	0.343757	0	AT5G16470.1	0	34251481	0	1.11075e+07	1.78462e+07	0	0	0	0	6.73	6.73	0	13.46	6.73	0	0	0	0	1	1		2	1					1	1		2	1					0
AT5G16715.1	EMB2247	ATP binding;valine-tRNA ligases;aminoacyl-tRNA ligases;nucleotide binding;ATP binding;aminoacyl-tRNA ligases	0.995947	0.0508197	0.992	0.543	0.00574	2.34	2.36603	2.66505	0.92808	AT5G16715.1	8.73437e+07	4.26195e+07	1.11612e+07	6.67817e+07	2.96104e+07	5.34738e+07	0	0	3.89361e+07	11.29	8.11	4.83	9.86	6.57	8.83	0	0	9.75	11	7	3	8	5	6			7	13	8	3	8	5	6	4		15	32.8065
AT2G47730.1	ATGSTF8, ATGSTF5, GST6, GSTF8	glutathione S-transferase phi 8	0.982697	0.117759	0.992	0.653	-0.0313	2.34	1.42458	1.35069	0.525663	AT2G47730.1	1.5384e+07	4.72934e+07	3.66589e+07	1.64375e+07	0	4.00782e+07	0	1.41974e+07	0	7.6	23.95	21.67	6.08	10.65	16.73	6.08	13.69	0	2	5	4	2	2	4	1	3		2	6	5	2	2	5	3	5		2.06269
AT2G42490.1		Copper amine oxidase family protein	0.876913	0.0463765	0.991	0.531	-0.171	2.34	0.950836	1.68913	0.328864	AT2G42490.1	2.25804e+07	2.94583e+07	1.08701e+07	4.48577e+07	2.60221e+07	31575490	0	0	2.72767e+07	9.79	8.51	4.77	8.76	3.74	8.76	0	0	4.64	4	4	3	4	2	4			2	4	4	3	4	2	4	2		4	7.56386
AT2G19460.1		Protein of unknown function (DUF3511)	0.612572	0.146955	0.988	0.68	0.79	2.33	1.20238	0	0	AT2G19460.1	0	3.76719e+07	1.37254e+08	0	0	0	0	0	0	0	17.24	24.14	0	0	0	0	0	0		2	2								2	3
AT5G48540.1		receptor-like protein kinase-related family protein	0.749733	0.0949491	0.99	0.625	-0.428	2.33	1.39853	1.54909	0.628111	AT5G48540.1	1.76987e+07	1.3473e+08	1.043e+08	5.7385e+07	1.4332e+08	6.17525e+07	1.51828e+07	1.68379e+07	6.36514e+06	4.56	19.01	19.01	12.55	9.13	15.97	9.13	9.13	4.56	1	4	4	3	2	4	2	2	1	2	10	8	4	5	5	3	5	1	3.50811
AT4G20850.1	TPP2	tripeptidyl peptidase ii	0.148561	0.0989973	0.962	0.63	-2.02	2.33	3.61515	4.42595	1.47789	AT4G20850.1	6.44418e+07	7.86294e+07	4.46295e+07	2.18079e+08	1.7555e+08	241055674	0	0	1.20975e+08	6.59	9.42	11.96	12.61	19.71	34.93	0	0	19.49	8	12	13	13	21	34			22	9	12	13	18	27	45	11		41	22.2402
AT2G27710.4		60S acidic ribosomal protein family	0.236098	0.061734	0.974	0.565	1.42	2.31	0.551208	0	0	AT2G27710.4	0	2.61978e+07	1.77325e+07	0	0	0	0	0	0	0	25.51	25.51	0	0	0	0	0	0		3	3								4	3
AT1G67090.1	RBCS1A	ribulose bisphosphate carboxylase small chain 1A	0.641543	0.0675004	0.989	0.576	0.562	2.31	2.22323	2.0833	1.43071	AT1G67090.1	1.94079e+08	1511706872	2593191759	5.18324e+08	179116797	182907233	2.94316e+07	1.01439e+08	1.4874e+08	35	43.89	56.11	26.11	18.33	18.33	3.89	22.78	18.33	6	9	11	6	3	4	1	5	4	19	35	45	26	17	17	14	9	22	23.8761
AT4G22340.1	CDS2	cytidinediphosphate diacylglycerol synthase 2	0.158955	0.108787	0.964	0.643	2	2.3	6.1575e-05	0	3.95442e-05	AT4G22340.1	32011647	0	7.48525e+06	0	0	0	0	0	1.18357e+07	3.07	0	3.07	0	0	0	0	0	1.89	1		1						1	1		1				2		1	1.73057
AT2G46520.1		cellular apoptosis susceptibility protein, putative / importin-alpha re-exporter, putative	0.179392	0.120686	0.967	0.656	1.97	2.3	0.610453	0.332944	3.95442e-05	AT2G46520.1	7.57318e+07	2.33684e+07	6.33207e+06	0	0	6.79554e+07	0	0	2.97877e+07	3.91	2.67	1.75	0	1.75	2.98	0	0	1.75	3	2	1		1	2			1	3	2	1		1	2	1		3	9.17764
AT3G57220.1		Glycosyl transferase family 4 protein	0.947617	0.069391	0.992	0.58	-0.079	2.3	0.350671	0.341032	0.328864	AT3G57220.1	3.9505e+07	1.82539e+07	7.39714e+06	4.30317e+07	1.52294e+07	2.20165e+07	0	0	2.20826e+07	3.29	3.29	6.1	3.29	6.1	3.29		0	6.1	1	1	2	1	2	1			2	1	1	2	1	2	1	1		3	2.26615
AT1G48830.1		Ribosomal protein S7e family protein	0.234482	0.138611	0.974	0.673	-1.82	2.3	1.91605	3.99086	2.46416	AT1G48830.1	117053056	2750681958	5041969852	2469381582	3134225166	2346853176	2.35859e+08	4.17958e+08	3.49025e+07	50.26	62.83	62.83	60.73	62.3	63.35	43.46	45.03	11.52	9	16	18	13	17	17	14	14	1	19	53	79	48	47	51	28	56	1	25.5368
AT1G08410.1		P-loop containing nucleoside triphosphate hydrolases superfamily protein	0.757132	0.0530409	0.99	0.548	-0.346	2.29	0.714631	1.31543	0.854165	AT1G08410.1	4.21086e+07	2.10171e+07	2.99976e+07	4.14749e+07	2.87435e+07	3.02691e+07	0	0	2.4655e+07	3.9	5.26	7.13	4.24	1.36	12.22	0	0	12.56	2	3	3	3	1	5			6	3	3	4	4	1	5	2		9	4.5087
AT3G49870.1	ATARLA1C, ARLA1C	ADP-ribosylation factor-like A1C	0.621177	0.170113	0.988	0.696	-0.804	2.29	1.71711	0.676658	0.331358	AT3G49870.1	0	7.77969e+07	66668481	3.64032e+07	5.45477e+07	3.20118e+07	8.44825e+06	2.09923e+07	0	0	12.5	4.89	12.5	7.61	12.5	7.61	12.5	0		2	1	2	1	2	1	2			3	1	2	1	2		3
AT3G28460.1		methyltransferases	0.541998	0.223858	0.987	0.723	-1.13	2.29	0.540644	1.41082	1.14252	AT3G28460.1	3.86219e+06	8.22648e+07	117964291	38405764	6.67929e+07	4.33028e+07	1.46146e+07	4.02881e+07	0	13.06	13.06	3.18	13.06	7.64	10.51	10.51	15.92	0	3	3	1	3	2	3	3	4		3	3	1	3	2	3	1	9		0
AT3G49560.1		Mitochondrial import inner membrane translocase subunit Tim17/Tim22/Tim23 family protein	0.340633	0.130475	0.981	0.666	-1.41	2.29	1.69734	1.21598	0.770771	AT3G49560.1	0	77460407	6.59767e+07	2.68413e+07	2.5892e+07	5.25516e+07	1.24922e+06	1.96791e+07	0	6.51	11.49	11.49	14.94	8.43	11.49	6.51	23.75	0	1	2	2	3	2	2	1	5		1	3	3	3	3	2	1	11		1.8027
AT1G48620.1	HON5	high mobility group A5	0.890015	0.191293	0.991	0.708	-0.235	2.28	1.23342	0.000107864	8.38627e-05	AT1G48620.1	0	216405901	1.80251e+08	7.10923e+07	48831667	6.23973e+07	14861409	4.29173e+07	0	0	6.47	6.47	6.26	6.26	6.26	6.26	6.26	0		2	2	1	1	1	1	1			3	3	2	1	1	1	3
AT2G40650.1		PRP38 family protein	0.206144	0.190256	0.971	0.707	2.18	2.27	2.46436	0.343714	8.38627e-05	AT2G40650.1	7.78375e+07	2.4793e+07	2.51703e+07	3.79001e+07	0	0	1.98117e+07	2.23379e+07	0	9.58	5.07	6.76	7.32	0	0	3.1	3.1	0	3	2	2	2			1	1		3	2	2	2				1		8.23035
AT1G80380.3		P-loop containing nucleoside triphosphate hydrolases superfamily protein	0.532302	0.0773068	0.987	0.594	0.771	2.27	2.77666	0	0	AT1G80380.3	0	2.21516e+07	20369028	0	0	0	0	0	0	0	6.04	3.02	0	0	0	0	0	0		2	1								2	1				1
AT4G12520.1		Bifunctional inhibitor/lipid-transfer protein/seed storage 2S albumin superfamily protein	0.773654	0.142718	0.99	0.677	0.432	2.27	0.621174	0	0	AT4G12520.1	0	67312478	105051882	0	0	0	0	0	0	0	6.98	6.98	0				0	0		1	1								1	1
AT5G52640.1	HSP81-1, ATHS83, HSP81.1, HSP83, ATHSP90.1, AtHsp90-1, HSP90.1	heat shock protein 90.1	0.964094	0.0736785	0.992	0.588	-0.0544	2.27	2.18208	2.34986	1.15096	AT5G52640.1	2.67742e+08	1.2237e+08	5.12313e+07	1.83183e+08	8.45782e+07	2.04017e+08	1.80823e+07	7.9607e+06	1.74274e+08	4.96	5.96	7.38	6.24	6.24	8.23	2.7	1.7	8.23	3	4	5	5	5	5	2	1	6	6	10	8	5	5	8	3	1	15	17.8821
AT5G33320.1	CUE1, PPT, ARAPPT	Glucose-6-phosphate/phosphate translocator-related	0.783447	0.0511398	0.99	0.543	-0.302	2.27	2.63019	1.88662	0.328948	AT5G33320.1	3.26118e+08	1.5275e+08	9.13148e+07	3.55887e+08	1.48095e+08	2.38096e+08	13404491	3.7018e+07	1.20432e+08	11.52	5.88	11.52	18.63	12.99	18.63	3.43	3.43	5.88	3	2	3	4	3	4	1	1	2	6	5	8	8	6	9	3	4	6	13.03
AT1G74970.1	RPS9, TWN3	ribosomal protein S9	0.206446	0.134058	0.971	0.669	1.89	2.26	0.6329	0.542109	0.331307	AT1G74970.1	0	8.37886e+07	9.69153e+06	3.1821e+07	0	0	0	1.70307e+07	0	0	24.04	8.17	18.75	0	0	0	14.42	0		3	1	3				2			3	1	3				2
AT3G03100.1		NADH:ubiquinone oxidoreductase, 17.2kDa subunit	0.269072	0.149489	0.977	0.682	1.71	2.26	1.92407	0	0	AT3G03100.1	0	109260969	161373034	0	0	0	0	0	0	0	8.18	13.21	0	0	0	0	0	0		1	2								1	2
AT3G54890.4	LHCA1	photosystem I light harvesting complex gene 1	0.911001	0.0966728	0.991	0.627	0.146	2.26	1.08925	2.02622	0.663707	AT3G54890.4	3.3449e+07	6.26051e+08	3.25409e+08	118009466	164259937	221664031	4.99065e+07	64809502	1.64712e+07	16.9	23.47	21.6	21.6	21.6	21.6	6.1	10.8	6.57	3	7	4	4	4	4	1	4	1	9	25	14	12	8	13	5	11	1	7.46914
AT3G45780.1	PHOT1, NPH1, JK224, RPT1	phototropin 1	0.827089	0.0574429	0.991	0.557	-0.246	2.26	3.26341	3.92523	1.73876	AT3G45780.1	1.83123e+08	1.0552e+08	46659821	2.47366e+08	1.12045e+08	120208588	0	1.50329e+07	1.22066e+08	22.09	19.78	18.78	22.29	17.27	16.97	0	3.11	22.19	18	15	15	18	14	13		2	19	22	15	16	21	16	17	17	2	36	56.8504
AT4G03280.2	PETC, PGR1	photosynthetic electron transfer C	0.732019	0.138745	0.99	0.673	-0.507	2.26	3.21198	2.24181	1.57849	AT4G03280.2	7.15401e+07	1239942966	7.66815e+08	5.18398e+08	3.35564e+08	6.90694e+08	8.19377e+07	3.2753e+08	1.41013e+07	27.14	34.29	34.29	34.29	27.14	34.29	21.43	30.48	12.38	4	5	5	5	4	5	3	5	2	10	18	13	11	7	10	11	13	6	18.9267
AT5G20980.1	ATMS3, MS3	methionine synthase 3	0.589868	0.0632314	0.988	0.568	-0.626	2.26	1.74739	3.07957	2.24173	AT5G20980.1	5155784902	2180348626	1164355395	5869140499	2514154430	4351440566	2.44336e+08	2.21784e+08	2912695558	17.61	10.71	8.87	13.42	9.98	12.93	5.17	5.79	15.64	11	8	7	9	7	9	3	4	10	39	32	27	33	29	38	23	12	57	120.843
AT5G27850.1		Ribosomal protein L18e/L15 superfamily protein	0.303429	0.154759	0.979	0.686	-1.61	2.26	2.89559	3.7296	2.50832	AT5G27850.1	1.69233e+08	4466469971	3574545510	3178687335	4178872690	4412247247	3.74781e+08	1222645013	4.11363e+07	39.57	57.75	54.01	51.87	55.61	54.01	40.64	42.25	20.86	6	14	13	12	13	14	9	8	3	14	39	36	44	34	46	35	49	7	33.8175
AT5G15230.2	GASA4	GAST1 protein homolog 4	0.090271	0.18372	0.942	0.704	2.91	2.25	0.802802	0	0	AT5G15230.2	0	1.24778e+08	3.71842e+08	0	0	0	0	0	0	0	21.69	21.69		0	0	0	0			2	2								2	2
AT3G22890.1	APS1	ATP sulfurylase 1	0.105718	0.064943	0.949	0.571	1.95	2.25	2.10264	0.682184	0.331347	AT3G22890.1	6.96835e+07	3.19083e+07	2.68357e+07	2.67124e+07	0	5.86253e+06	0	1.35313e+07	2.8843e+07	15.33	4.1	9.07	11.23	0	1.51	0	5.62	1.51	5	2	3	4		1		2	1	6	2	3	4		1	5	2	1	14.0592
AT4G16340.1	SPK1	guanyl-nucleotide exchange factors;GTPase binding;GTP binding	0.93624	0.0644726	0.992	0.57	-0.0924	2.25	1.95253	4.17525	1.95474	AT4G16340.1	1.14024e+08	6.21756e+07	6.34197e+07	1.33389e+08	8.21555e+07	8.62156e+07	8.37251e+06	6.65907e+06	1.30155e+08	7.54	7.38	16.94	12.19	10.82	13.39	1.58	0.82	21.69	11	11	25	17	18	18	2	1	32	12	13	36	17	21	20	9	1	63	31.0234
AT5G23740.1	RPS11-BETA	ribosomal protein S11-beta	0.800516	0.135455	0.99	0.671	-0.368	2.25	3.43047	2.9678	1.79782	AT5G23740.1	4.93457e+07	1314037377	7.73748e+08	8.25274e+08	2.70809e+08	4.69697e+08	6.23448e+07	409833001	1.78006e+07	36.48	55.97	42.14	56.6	32.7	45.28	22.64	25.79	11.32	6	9	7	10	5	9	4	6	2	8	17	11	18	9	16	9	10	2	7.368
AT3G11910.2	UBP13	ubiquitin-specific protease 13	0.579842	0.0917153	0.988	0.62	-0.709	2.25	0.17138	0.000107864	0.854165	AT3G11910.2	4.20266e+07	1.62638e+07	7.84182e+06	19895545	1.91658e+07	3.6795e+07	0	0	2.38967e+07	0.99	0.9	2.42	0.54	0.99	0.99	0	0	6.01	1	1	2	1	1	1			6	1	1	2	1	1	1	5		8	1.97579
AT1G19430.1		S-adenosyl-L-methionine-dependent methyltransferases superfamily protein	0.235789	0.0788405	0.974	0.597	-1.48	2.25	1.48077	2.83725	0.992132	AT1G19430.1	5.69935e+07	4.05385e+07	2.81276e+07	1.3119e+08	6.08769e+07	8.85541e+07	0	0	5.17092e+07	9.25	11.6	9.67	12.43	12.43	12.43	0	0	12.85	5	7	6	7	7	7			8	6	9	8	12	10	11	9		17	18.037
AT2G39725.1		LYR family of Fe/S cluster biogenesis protein	0.229608	0.0980953	0.973	0.629	1.6	2.24	2.43849	0	0	AT2G39725.1	0	2.41063e+07	4.25799e+07	0	0	0	0	0	0	0	7.78	7.78	0	0	0	0	0	0		1	1								1	1
AT1G08580.1		unknown protein; Has 39 Blast hits to 39 proteins in 15 species: Archae - 0; Bacteria - 0; Metazoa - 0; Fungi - 0; Plants - 35; Viruses - 0; Other Eukaryotes - 4 (source: NCBI BLink).	0.81206	0.0693031	0.991	0.579	-0.279	2.24	0.578255	1.69311	1.38145	AT1G08580.1	2.35042e+07	2.27545e+08	1.10193e+08	9.65131e+07	1.4947e+08	4.95819e+07	2.77478e+07	3.06136e+07	4.44007e+06	8.13	35.77	26.02	35.77	35.77	26.02	36.59	37.4	8.13	1	5	2	4	4	2	4	5	1	1	14	6	9	9	7	3	11	1	2.50675
AT5G15200.1		Ribosomal protein S4	0.402166	0.101061	0.983	0.633	-1.11	2.24	1.94818	3.44528	2.83116	AT5G15200.1	1.25899e+08	1131517405	1887938321	1109021335	1294672365	1117098037	92070884	3.78194e+08	4.28338e+07	39.39	36.36	42.93	46.97	43.94	43.43	28.79	39.39	28.28	7	9	11	11	11	10	6	14	5	18	31	28	31	25	28	25	54	10	41.7014
AT2G18080.1	EDA2	Serine carboxypeptidase S28 family protein	0.183103	0.142134	0.968	0.676	-2.02	2.24	0.16347	0.332975	3.95442e-05	AT2G18080.1	2.98437e+07	33867346	105199652	216695390	2.18835e+07	4.5783e+07	0	0	41561414	1.43	1.43	1.43	1.43	1.43	3.89	0	0	1.43	1	1	1	1	1	2			1	1	1	2	2	2	3	1		1	1.6222
AT2G45710.1		Zinc-binding ribosomal protein family protein	0.357932	0.153285	0.982	0.685	1.41	2.23	0.342698	0.343791	7.3155e-05	AT2G45710.1	2.76635e+07	3.04105e+08	1232714822	4.42238e+07	14691796	3.18421e+07	0	3.93752e+07	38751399	25	25	15.48	25	9.52	9.52		15.48	15.48	2	2	1	2	1	1		1	1	4	3	3	2	1	1		1	2	2.40793
AT1G30440.1		Phototropic-responsive NPH3 family protein	0.417625	0.168016	0.984	0.695	1.29	2.23	2.59314	0.871453	0.659985	AT1G30440.1	5.2308e+07	2.38925e+07	2.31576e+07	6.75527e+07	0	3.91855e+07	1.895e+07	0	3.91081e+07	11.73	5.41	1.95	3.01	0	5.41	1.95	0	7.07	6	3	1	2		3	1		4	6	3	1	2		3	3		6	13.3719
AT5G38430.1		Ribulose bisphosphate carboxylase (small chain) family protein	0.638201	0.0749206	0.989	0.59	0.563	2.23	2.30601	1.55086	0.853702	AT5G38430.1	1.84826e+08	1413151125	2524713506	4.79369e+08	2.21141e+08	1.93204e+08	2.94316e+07	142219383	1.52893e+08	29.28	38.12	50.28	16.02	8.29	12.71	3.87	8.29	12.71	5	8	10	4	2	3	1	2	3	16	28	36	18	15	13	14	5	21	15.3082
AT1G59990.1		DEA(D/H)-box RNA helicase family protein	0.696614	0.107569	0.989	0.642	0.521	2.23	0.971777	7.39061e-05	0	AT1G59990.1	2.58693e+07	0	2.48697e+06	11222773	7.16426e+06	0	0	0	0	8.09	4.3	2.75	2.75	2.75	0	0	0	0	3	1	1	1	1					3	1	1	1	1					6.35099
AT4G17040.1	CLPR4	CLP protease R subunit 4	0.67408	0.165826	0.989	0.693	-0.659	2.23	2.45914	2.13454	1.54299	AT4G17040.1	3.72433e+07	4.36359e+08	338731732	184041956	2.56995e+08	2.5709e+08	7.18315e+07	1.71293e+08	0	18.03	18.03	21.31	20.33	15.08	18.03	17.7	24.26	0	4	4	5	5	4	4	4	7		6	10	11	7	6	9	8	22		7.77084
AT4G26500.1	EMB1374, CPSUFE, ATSUFE, SUFE1	chloroplast sulfur E	0.394197	0.0980391	0.983	0.629	1.11	2.22	1.27972	0.343714	0.853651	AT4G26500.1	2.38707e+07	1.80946e+07	1.29464e+07	1.49372e+07	0	0	0	8.77937e+06	1.43828e+07	7.28	8.89	2.16	7.28	0	0	0	7.01	12.13	2	2	1	2				2	3	2	2	1	2				2	4	2.80859
AT4G34830.1	MRL1	Pentatricopeptide repeat (PPR) superfamily protein	0.911519	0.0628633	0.991	0.567	0.126	2.22	1.55931	2.73916	0.92808	AT4G34830.1	6.35373e+07	43132616	1.9031e+07	6.54208e+07	2.56914e+07	3.40571e+07	0	0	4.4946e+07	9.27	4.96	6.98	9.55	6.98	8.72	0	0	7.53	7	4	5	8	5	7			7	9	5	5	9	5	8	4		14	21.8147
AT3G51140.1		Protein of unknown function (DUF3353)	0.637929	0.0478673	0.989	0.535	-0.498	2.22	1.37413	1.99344	1.28924	AT3G51140.1	7.60004e+07	2.96787e+08	388166837	1.88664e+08	2.78134e+08	2.43053e+08	3.77233e+07	7.84758e+07	1.52257e+07	14.39	14.39	18.35	14.39	18.35	20.14	6.12	16.19	6.12	3	3	5	3	4	5	2	4	2	7	8	9	7	10	9	8	11	3	12.2978
AT3G13870.1	RHD3	Root hair defective 3 GTP-binding protein (RHD3)	0.428833	0.090591	0.984	0.618	-1	2.22	0.633627	1.99389	0.92808	AT3G13870.1	48967327	2.05921e+07	1.15855e+07	5.44089e+07	1.90008e+07	6.18624e+07	0	0	3.21836e+07	10.47	1.37	2.12	6.36	4.74	8.1	0	0	8.85	7	1	1	4	3	5			7	7	1	1	4	3	6	16		10	17.9327
AT1G07320.3	RPL4	ribosomal protein L4	0.553588	0.231532	0.987	0.726	-1.08	2.22	1.46631	3.11986	1.38141	AT1G07320.3	1.13334e+07	4.10554e+08	4.7629e+08	2.36588e+08	3.17369e+08	1.59013e+08	7.95537e+07	8.57649e+07	0	15.11	41.73	41.73	41.73	32.73	26.98	12.95	16.19	0	4	10	10	11	7	8	4	5		5	17	21	22	14	10	9	12		7.07453
AT3G10860.1		Cytochrome b-c1 complex, subunit 8 protein	0.0105784	0.165146	0.657	0.693	4.37	2.21	0.971784	3.046e-05	0.000123407	AT3G10860.1	4.11525e+07	4.10244e+08	1004917185	88905552	0	0	34344446	7.80736e+07	1.99585e+07	16.67	26.39	26.39	16.67	0		16.67	16.67	16.67	1	2	2	1			1	1	1	2	4	4	1				2	2	4.27182
AT1G07110.1	F2KP, ATF2KP, FKFBP	fructose-2,6-bisphosphatase	0.193211	0.170432	0.969	0.696	2.1	2.21	0.342729	3.046e-05	0.659968	AT1G07110.1	2.16135e+07	1.49093e+07	0	4.56392e+07	0	0	0	1.47356e+06	1.42106e+07	3.09	2.96	1.34	1.34	0	0	0	1.21	5.91	2	2	1	1				1	4	2	2	1	1			17	1	5	5.10573
AT1G80360.1		Pyridoxal phosphate (PLP)-dependent transferases superfamily protein	0.386523	0.226901	0.983	0.724	1.57	2.21	0.179334	0	0.328897	AT1G80360.1	0	412771654	8.83978e+07	0	0	0	0	8.75955e+06	2.2074e+06	0	3.55	3.55	0	0	0	0	2.79	10.91		1	1					1	2		1	1					1	2
AT4G10480.2		Nascent polypeptide-associated complex (NAC), alpha subunit family protein	0.361142	0.184872	0.982	0.704	1.5	2.21	0.615588	0.332901	3.36108e-05	AT4G10480.2	0	4.37774e+07	93145426	0	0	4.6725e+07	0	1.26647e+07	0	0	19.91	12.8	0	0	12.8	0	6.64	0		3	2			2		1			3	2			2	1	2
AT1G50920.1		Nucleolar GTP-binding protein	0.926241	0.120938	0.992	0.657	0.127	2.21	0.909843	2.67428	2.40876	AT1G50920.1	1.72028e+07	9.99459e+08	5.63788e+08	174530742	1.64398e+08	1.59219e+08	5.16104e+07	5.16373e+07	2.27078e+07	3.73	5.81	7.75	7.3	10.43	10.43	11.48	9.84	9.84	2	4	5	5	7	7	7	5	5	3	17	13	11	10	13	8	10	9	2.43946
AT2G22780.1	PMDH1	peroxisomal NAD-malate dehydrogenase 1	0.987417	0.0766951	0.992	0.593	-0.0188	2.21	0.610421	0.871496	8.38627e-05	AT2G22780.1	1.8837e+07	1.7156e+07	1.92475e+07	2.31992e+07	1.31118e+07	1.79287e+07	8.10212e+06	1.0193e+07	0	14.12	10.73	10.73	10.73	3.39	17.23	3.39	3.39	0	3	2	2	2	1	3	1	1		3	2	3	2	1	4	1	1		6.35337
AT3G08740.1		elongation factor P (EF-P) family protein	0.342459	0.205005	0.981	0.714	-1.64	2.21	2.286	2.5998	1.2932	AT3G08740.1	1.66437e+07	2.98601e+08	330520946	1.91761e+08	2.73892e+08	3.04291e+08	2.49181e+07	1.60452e+08	0	19.92	32.2	27.12	24.58	30.93	35.59	10.17	30.93	0	4	7	5	5	6	7	2	8		4	12	8	8	8	9	5	22		3.79307
AT3G24830.1		Ribosomal protein L13 family protein	0.173003	0.163413	0.966	0.692	-2.16	2.21	1.49731	3.14398	1.76709	AT3G24830.1	1.64164e+07	3.45954e+08	2.56276e+08	3.71328e+08	4.76187e+08	6.25826e+08	3.10278e+07	1.52426e+08	2.68414e+06	18.45	38.83	39.32	35.92	38.83	39.32	25.73	35.92	6.31	3	8	9	8	9	9	5	9	1	8	19	18	28	21	29	12	32	1	9.09823
AT1G80810.1		Tudor/PWWP/MBT superfamily protein	0.587074	0.0742223	0.988	0.589	-0.64	2.2	0.431164	0.000107864	8.38627e-05	AT1G80810.1	4.19689e+07	0	50256467	3.14745e+07	35094803	1.71564e+07	3.69709e+06	8.49031e+06	0	1.55	0	1.55	1.55	1.55	1.55	1.55	1.55	0	1		1	1	1	1	1	1		2		2	2	2	1		1		5.29191
AT2G04280.1		unknown protein; FUNCTIONS IN: molecular_function unknown; INVOLVED IN: biological_process unknown; EXPRESSED IN: 24 plant structures; EXPRESSED DURING: 13 growth stages; BEST Arabidopsis thaliana protein match is: unknown protein (TAIR:AT4G12700.1); Has 130 Blast hits to 130 proteins in 16 species: Archae - 0; Bacteria - 0; Metazoa - 0; Fungi - 0; Plants - 124; Viruses - 0; Other Eukaryotes - 6 …	0.410917	0.0633018	0.984	0.568	-0.935	2.2	0.498166	1.41082	3.95442e-05	AT2G04280.1	2.15248e+07	1.04217e+07	3.96953e+06	38748150	1.91292e+07	3.35795e+07	0	0	1.58477e+07	4.93	1.76	1.76	6.16	3.52	6.69	0	0	1.76	2	1	1	3	2	3			1	2	1	1	3	2	3			2	5.70834
AT3G26560.1		ATP-dependent RNA helicase, putative	0.392986	0.153526	0.983	0.685	-1.29	2.2	2.63513	1.31543	0.328864	AT3G26560.1	1.65006e+08	1.39982e+07	174866459	2.11468e+08	1.24599e+07	1.1908e+08	0	0	2.93943e+07	4.02	0.94	0.68	3.25	0.94	5.48	0	0	2.48	4	1	1	3	1	5			2	4	1	1	3	1	5	1		3	8.91474
AT5G42960.1		unknown protein; FUNCTIONS IN: molecular_function unknown; INVOLVED IN: biological_process unknown; LOCATED IN: mitochondrion, chloroplast, plastid, chloroplast envelope; EXPRESSED IN: 24 plant structures; EXPRESSED DURING: 13 growth stages; BEST Arabidopsis thaliana protein match is: unknown protein (TAIR:AT1G45170.1); Has 30201 Blast hits to 17322 proteins in 780 species: Archae - 12; Bacteria …	0.464704	0.226036	0.985	0.723	-1.31	2.2	2.84584	3.02295	1.85206	AT5G42960.1	1.2839e+07	3.23534e+08	3.54081e+08	1.42502e+08	2.0931e+08	1.94207e+08	3.97913e+07	1.22033e+08	0	24.41	48.36	56.81	55.87	35.68	47.89	30.52	39.44	0	4	8	9	9	7	8	6	9		4	13	15	14	11	12	13	32		3.6542
AT4G32660.3	AME3	Protein kinase superfamily protein	0.107588	0.094598	0.95	0.624	2.11	2.19	7.79151e-05	0	3.36108e-05	AT4G32660.3	1.65108e+07	1.07569e+07	0	0	0	0	0	7.95662e+06	0	2.55	4.08	2.55	0	0	0	0	3.32	0	1	1	1					1		1	1	1					1		2.13009
AT1G03870.1	FLA9	FASCICLIN-like arabinoogalactan 9	0.390347	0.142684	0.983	0.677	1.25	2.19	5.93771e-05	0	0.296764	AT1G03870.1	0	6.31967e+07	30194042	0	0	0	9.97211e+06	0	0		3.64	3.64	0	0	0	9.72	0	0		1	1				2				3	1				1
AT2G26990.1	FUS12, ATCSN2, COP12, CSN2	proteasome family protein	0.688066	0.0672888	0.989	0.575	0.458	2.19	9.29934e-05	0	3.95442e-05	AT2G26990.1	1.17372e+07	1.07965e+07	1.15774e+07	0	0	0	0	0	9.40133e+06	1.82	1.82	1.82	0	0	0	0	0	1.82	1	1	1						1	1	1	1						1	0
AT3G54540.1	ATGCN4, GCN4	general control non-repressible 4	0.383197	0.0716347	0.983	0.584	-1.02	2.19	2.09518	4.19668	2.70516	AT3G54540.1	3.3142e+08	8.96965e+07	4.72826e+07	3.58399e+08	165682796	3.13812e+08	1.35654e+07	1.41831e+07	1.21047e+08	40.11	30.98	22.27	30.98	30.57	34.02	6.78	10.37	39.28	24	19	12	16	18	20	3	5	21	40	27	16	29	24	29	23	5	61	111.585
AT1G71695.1		Peroxidase superfamily protein	0.348892	0.164621	0.981	0.692	1.45	2.18	0.163438	0.343748	0.660171	AT1G71695.1	3.25341e+07	6.17167e+07	33933281	87521778	0	5.42659e+06	0	9.34507e+06	3.2159e+07	7.54	4.75	2.79	7.54	0	2.79	0	7.54	7.54	2	1	1	2		1		2	2	2	1	1	2		1	1	2	2	4.48119
AT1G07660.1		Histone superfamily protein	0.16881	0.0386871	0.966	0.508	1.4	2.18	0.880958	1.74835	1.15124	AT1G07660.1	1.78564e+08	1.44911e+08	3.54424e+08	4.37791e+07	56732962	7.01633e+07	2.79052e+07	3.03772e+07	4.04419e+07	29.13	29.13	40.78	40.78	29.13	29.13	21.36	29.13	21.36	3	3	4	4	3	3	2	3	2	11	9	15	5	8	14	12	11	7	15.2966
AT2G45180.1		Bifunctional inhibitor/lipid-transfer protein/seed storage 2S albumin superfamily protein	0.498321	0.102367	0.986	0.635	0.872	2.18	0.171349	0	0	AT2G45180.1	0	2.99738e+07	55469188	0	0	0	0	0	0	0	10.45	11.19	0	0				0		1	2								1	3
ATCG00790.1	RPL16	ribosomal protein L16	0.696174	0.157855	0.989	0.688	0.587	2.18	2.8483	1.68913	1.47138	ATCG00790.1	2.6485e+07	9.68463e+08	8.61678e+08	231599710	1.07716e+08	1.54982e+08	3.29438e+07	1.50085e+08	2.83109e+07	20.74	42.22	42.22	42.22	21.48	42.22	31.11	42.22	21.48	2	4	4	4	2	4	3	4	2	2	14	14	9	2	6	13	16	4	0
AT3G47430.1	PEX11B	peroxin 11B	0.854282	0.221712	0.991	0.722	-0.32	2.18	1.92718	0.343791	8.38627e-05	AT3G47430.1	0	4.35529e+07	54781784	2.37319e+07	13191694	13456451	1.09201e+06	3.29755e+07	0	0	14.98	7.93	7.05	3.08	3.08	7.05	3.96	0		3	2	2	1	1	1	1			3	3	2	1	1		2
AT1G56580.1	SVB	Protein of unknown function, DUF538	0.69318	0.200845	0.989	0.713	-0.657	2.18	1.85425	0.676658	3.36108e-05	AT1G56580.1	1.22044e+07	102963436	78411899	5.23035e+07	4.12741e+07	2.79313e+07	0	9.71668e+07	0	11.45	11.45	16.87	16.87	5.42	16.87	0	11.45	0	1	1	2	2	1	2		1		1	3	2	2	1	2	1	3		0
AT4G16310.1	LDL3	LSD1-like 3	0.462531	0.0834475	0.985	0.606	-0.893	2.18	3.22138	2.77146	1.3249	AT4G16310.1	5.40978e+07	2.08344e+07	1.40544e+07	1.01581e+08	3.45624e+07	61995630	0	0	4.41884e+07	7	4.05	3.93	5.22	5.16	8.91	0	0	12.59	9	4	5	6	5	10			16	9	4	5	6	6	10	5		26	15.7734
AT3G49910.1		Translation protein SH3-like family protein	0.47876	0.199608	0.985	0.712	-1.18	2.18	1.53781	3.19471	2.25313	AT3G49910.1	2.79851e+07	1940821148	1326194191	1009538698	8.66123e+08	659346071	1.15985e+08	3.41149e+08	1.33427e+07	29.45	42.47	34.93	34.93	34.25	42.47	29.45	43.84	15.07	6	10	9	9	8	10	7	9	2	16	42	28	31	21	29	24	35	2	10.6072
AT2G18330.1		AAA-type ATPase family protein	0.182836	0.0353839	0.968	0.497	1.32	2.17	1.70665	2.68815	2.58549	AT2G18330.1	7.20247e+08	2.73672e+08	8.42718e+07	2.10586e+08	1.27911e+08	1.22576e+08	8.84092e+07	8.85609e+07	7.20264e+07	24.37	23.11	13.21	11.79	12.74	14.15	12.26	13.99	12.11	13	12	7	6	6	7	6	7	6	19	26	11	9	8	11	6	11	13	46.1182
ATCG00770.1	RPS8	ribosomal protein S8	0.261576	0.0576098	0.976	0.557	1.24	2.17	1.90651	0.684715	7.3155e-05	ATCG00770.1	4.16613e+07	2.55631e+08	2.19617e+08	41260283	35511764	3.8253e+07	0	3.7042e+07	2.27442e+07	8.96	38.81	38.81	14.93	14.93	8.96	0	8.96	8.96	1	5	5	2	2	1		1	1	3	7	9	4	3	2	2	1	2	8.45454
AT2G04160.1	AIR3	Subtilisin-like serine endopeptidase family protein	0.435543	0.12281	0.984	0.659	1.07	2.17	0.514048	0.332944	0	AT2G04160.1	4.92551e+07	3.52008e+07	0	0	5.51209e+06	4.59083e+07	0	0	0	2.98	2.46	0	0	1.3	3.37	0	0	0	2	2			1	2				2	2			1	2				4.2918
AT2G26140.1	ftsh4	FTSH protease 4	0.635233	0.0784228	0.988	0.596	0.561	2.17	2.02748	0.542186	7.3155e-05	AT2G26140.1	1.22699e+08	8.02394e+07	28668396	4.96501e+07	52109434	77361397	0	35296815	72274146	3.21	3.49	1.67	4.46	1.67	1.67	0	1.67	1.67	2	2	1	3	1	1		1	1	3	4	1	3	1	1	3	1	2	7.90266
AT4G00400.1	GPAT8, AtGPAT8	glycerol-3-phosphate acyltransferase 8	0.86466	0.0548662	0.991	0.552	0.182	2.17	1.32501	1.66184	1.1856	AT4G00400.1	82470337	3.41077e+07	2.69731e+07	6.90421e+07	2.24298e+07	4.02756e+07	4.13719e+06	7.87207e+06	3.04198e+07	6.6	4.4	4.4	11.8	7.4	4.4	3	7.4	9.6	3	2	2	5	3	2	1	3	4	6	3	3	6	3	3	4	3	12	18.4936
AT1G48610.1		AT hook motif-containing protein	0.335607	0.226148	0.981	0.723	-1.71	2.17	1.46295	3.65551	1.90528	AT1G48610.1	6.36161e+06	9.50438e+07	1.33071e+08	1.33859e+08	1.74191e+08	1.08797e+08	1.83545e+07	3.8352e+07	0	8.96	59.43	51.42	65.09	64.62	60.38	36.32	59.91	0	1	9	10	13	12	12	5	12		1	12	13	17	19	18	11	26		0
AT2G39010.1	PIP2E, PIP2;6	plasma membrane intrinsic protein 2E	0.110104	0.0637763	0.951	0.569	-1.84	2.17	0.163438	1.21242	0	AT2G39010.1	1.95099e+07	1.0835e+07	1.32856e+07	1.08691e+08	4.59969e+07	1.72645e+07	0	0	0	14.88	2.77	3.11	7.27	7.27	19.03	0	0	0	2	1	1	2	2	3				2	1	1	2	2	3	1			4.35758
AT3G28040.1		Leucine-rich receptor-like protein kinase family protein	0.148202	0.0664837	0.962	0.574	1.67	2.16	0.916111	0	3.95442e-05	AT3G28040.1	24538576	3.21348e+06	0	0	0	0	0	0	0	0.89	1.38	0	0	0	0	0	0	2.36	1	1							1	1	1					1		1	2.10769
AT3G18280.1		Bifunctional inhibitor/lipid-transfer protein/seed storage 2S albumin superfamily protein	0.331833	0.197791	0.98	0.711	1.61	2.16	0.342712	3.046e-05	0	AT3G18280.1	0	153437908	1.21146e+08	2.32458e+06	0	0	0	0	0	0	9.38	13.54	9.38	0		0		0		1	1	1							2	2	1
AT1G60430.1	ARPC3	actin-related protein C3	0.398843	0.084537	0.983	0.608	1.02	2.16	0.328448	0	0	AT1G60430.1	0	17105752	29915094	0	0	0	0	0	0		12.64	12.64	0	0	0	0		0		1	1								1	1
AT1G19870.1	iqd32	IQ-domain 32	0.943557	0.0471375	0.992	0.533	0.0725	2.16	3.09111	2.72063	0.766874	AT1G19870.1	72851828	4.5557e+07	2.2733e+07	4.59397e+07	4.52711e+07	5.43454e+07	8.23077e+06	4614183	3.87145e+07	10.71	9.82	6.55	9.07	10.08	17.13	1.26	1.26	8.94	6	6	4	5	6	9	1	1	5	7	6	4	5	7	9	4	1	6	19.9586
AT2G40730.1		Protein kinase family protein with ARM repeat domain	0.955038	0.0867474	0.992	0.612	-0.0679	2.16	1.39637	1.35602	0.76679	AT2G40730.1	2.91574e+07	1.72405e+07	1.25571e+07	5.79743e+07	1.66094e+07	2.40306e+07	0	0	3.62793e+07	7.64	1.63	1.25	6.14	4.26	4.64	0	0	7.77	4	1	1	4	2	2			5	4	1	1	4	2	2	2		8	8.02351
AT2G45640.2	SAP18	SIN3 associated polypeptide P18	0.540671	0.116335	0.987	0.652	-0.814	2.16	0.623558	0.88311	0.296797	AT2G45640.2	0	5.67284e+07	5.12313e+07	2.2611e+07	2.86153e+07	2.49786e+07	5.8007e+06	6.08702e+06	0	0	26.17	10.74	26.17	18.79	10.74	18.79	10.74			3	1	3	2	1	2	1			3	1	3	2	1	1	1
AT2G33840.1		Tyrosyl-tRNA synthetase, class Ib, bacterial/mitochondrial	0.115273	0.20363	0.953	0.714	-2.71	2.16	0.722068	0.000107864	0	AT2G33840.1	0	2.48334e+07	1.00141e+08	2.51777e+07	8.80169e+07	96199462	0	0	0	0	3.38	3.38	3.38	3.38	3.38	0	0	0		1	1	1	1	1					3	2	1	1	2
AT1G32990.1	PRPL11	plastid ribosomal protein l11	0.338837	0.151003	0.981	0.683	1.4	2.15	1.644	1.45648	0.525702	AT1G32990.1	6.04287e+07	7.33787e+08	8.81209e+08	3.20414e+08	0	1.51106e+08	21979960	7.81649e+07	6.44016e+07	17.57	41.89	38.74	22.07	0	18.92	3.15	13.06	4.5	4	7	7	5		4	1	3	1	6	15	16	11		5	2	6	2	8.57051
AT4G25050.1	ACP4	acyl carrier protein 4	0.329723	0.113567	0.98	0.649	1.3	2.15	0.791836	0	0	AT4G25050.1	0	2.76536e+07	37527194	0	0	0	0	0	0	0	11.68	11.68	0	0	0	0	0	0		1	1								1	1
AT3G62580.1		Late embryogenesis abundant protein (LEA) family protein	0.986709	0.143162	0.992	0.677	-0.0236	2.15	1.02076	0.343714	3.95442e-05	AT3G62580.1	0	2.28907e+07	2.11851e+07	0	0	0	0	0	0	0	5.63	5.63	19.25	0	0	0	0	5.63		1	1	2					1		1	1	4			2		1
AT2G33380.1	RD20, CLO-3	Caleosin-related family protein	0.756167	0.232935	0.99	0.726	-0.547	2.15	1.47281	0.538497	0.525613	AT2G33380.1	9.64204e+07	0	0	0	3.40905e+07	44586041	0	2.0163e+07	0	13.14	0		0	19.07	5.08	0	19.07	0	2				3	1		3		3				3	1		3		8.18717
AT1G76810.1		eukaryotic translation initiation factor 2 (eIF-2) family protein	0.553951	0.0594514	0.987	0.561	-0.642	2.15	4.11619	4.83846	3.05642	AT1G76810.1	3.89654e+08	1.65978e+08	1.1207e+08	6.13296e+08	2.40696e+08	3.67036e+08	4.3418e+07	2.14593e+07	1.75913e+08	25.66	22.1	25.5	33.08	30.37	29.98	7.19	5.8	25.66	24	23	31	30	26	28	6	4	28	39	32	44	52	36	47	22	4	79	109.167
AT4G35970.1	APX5	ascorbate peroxidase 5	0.614417	0.178378	0.988	0.701	-0.785	2.15	1.46541	7.39061e-05	0	AT4G35970.1	0	1.91297e+07	2.7515e+07	1.23495e+07	2.02777e+07	0	0	0	0	0	3.94	3.94	3.94	3.94	0	0	0	0		1	1	1	1						1	1	1	1
AT4G27700.1		Rhodanese/Cell cycle control phosphatase superfamily protein	0.311679	0.187238	0.979	0.706	-1.64	2.15	0.621159	1.74658	0.331358	AT4G27700.1	0	1.06312e+08	1.0834e+08	4.47313e+07	1.27171e+08	5.65564e+07	1.41654e+07	1.11387e+07	0	0	24.11	35.27	19.64	19.64	30.36	6.25	13.39	0		3	4	3	3	4	1	2			5	5	3	4	4	2	2
AT4G37870.1	PCK1, PEPCK	phosphoenolpyruvate carboxykinase 1	0.198398	0.108625	0.97	0.643	-1.7	2.15	3.10926	2.56653	0.92808	AT4G37870.1	23946143	2.1293e+07	2.54896e+07	8.63877e+07	3.94601e+07	6.87559e+07	0	0	5.15028e+07	4.02	9.99	11.77	14.31	8.05	17.29	0	0	15.8	2	5	6	7	4	7			7	2	5	6	7	4	9	5		9	5.0525
AT4G12800.1	PSAL	photosystem I subunit l	0.0632595	0.100955	0.921	0.633	2.45	2.14	1.22862	0.343748	3.95442e-05	AT4G12800.1	1.75867e+07	9.4534e+07	1.63589e+08	13076073	0	1.33972e+07	0	0	3.04137e+07	11.87	11.87	11.87	11.87	0	8.22	0	0	3.65	2	2	2	2		1			1	2	4	5	2		1			1	3.13558
AT5G55070.1		Dihydrolipoamide succinyltransferase	0.11317	0.0796889	0.952	0.599	1.92	2.14	1.10428	1.21598	1.34472	AT5G55070.1	1.91309e+08	6.79107e+07	5.76821e+07	7.67242e+07	5.12433e+06	1.73626e+07	9.20913e+06	2.04804e+07	2.2781e+07	14.01	7.11	7.11	7.11	6.68	4.96	5.6	7.54	7.11	5	3	3	3	2	2	2	3	3	8	4	4	5	2	2	1	4	3	24.9664
AT4G12340.1		copper ion binding	0.886286	0.195182	0.991	0.71	-0.23	2.14	1.38488	0.000107864	8.38627e-05	AT4G12340.1	0	1.19073e+08	8.50678e+07	28186061	4.51167e+07	4.68512e+07	6.50845e+06	3.61673e+07	0	0	7.65	7.65	7.65	7.65	7.65	7.65	7.65			1	1	1	1	1	1	1			1	1	1	1	1	1	1
AT3G04230.1		Ribosomal protein S5 domain 2-like superfamily protein	0.827137	0.0719892	0.991	0.585	-0.247	2.14	2.0637	1.21598	1.48272	AT3G04230.1	72466476	5.62516e+08	6.9646e+08	3.7494e+08	2.0322e+08	2.00088e+08	2.83199e+07	6.94799e+07	5.44518e+07	12.33	23.97	12.33	22.6	12.33	12.33	12.33	19.18	13.7	2	4	2	3	2	2	2	4	3	5	13	8	9	5	7	7	9	7	9.3838
AT3G09680.1		Ribosomal protein S12/S23 family protein	0.771885	0.133835	0.99	0.669	-0.401	2.14	1.84165	1.35602	0.956935	AT3G09680.1	3.42036e+07	1188988206	1713119736	4.91566e+08	378547125	2.43741e+08	5.1842e+07	8.28623e+07	5.32517e+07	35.21	35.92	35.92	35.21	16.2	16.2	16.2	16.2	16.2	4	5	5	4	2	2	2	2	2	10	24	33	19	8	11	5	8	7	18.3251
AT2G06210.1	ELF8, VIP6	binding	0.542264	0.0479914	0.987	0.536	-0.624	2.14	0.350654	0.000107864	0	AT2G06210.1	4.76091e+06	7.80585e+06	0	11875851	5.37331e+06	4.93178e+06	0	0	0	2.29	1.01	0	2.29	2.29	2.29	0	0	0	1	1		1	1	1				1	1		1	1	1				2.59731
AT3G14110.2	FLU	Tetratricopeptide repeat (TPR)-like superfamily protein	0.634063	0.237601	0.988	0.728	-0.846	2.14	2.32323	2.33095	1.33716	AT3G14110.2	1.22622e+07	2.04782e+08	1.7746e+08	1.20319e+08	1.33258e+08	1.14906e+08	3.82377e+07	7.05068e+07	0	11.64	22.41	22.41	25.43	25	21.98	13.36	27.59	0	2	4	5	6	5	4	3	6		2	6	6	7	6	5	2	9		1.9591
AT5G67560.1	ATARLA1D, ARLA1D	ADP-ribosylation factor-like A1D	0.541446	0.164004	0.987	0.692	-0.918	2.14	0.358608	0.676658	0.331358	AT5G67560.1	0	7.77969e+07	66668481	3.64032e+07	5.45477e+07	3.20118e+07	8.44825e+06	2.09923e+07	0	0	12.5	4.89	12.5	7.61	12.5	7.61	12.5	0		2	1	2	1	2	1	2			3	1	2	1	2		3
AT5G47210.1		Hyaluronan / mRNA binding family	0.389567	0.159961	0.983	0.689	-1.28	2.14	1.79488	0.682227	0.328864	AT5G47210.1	2.89449e+07	1.64458e+07	0	9.18819e+07	1.12273e+07	2.62333e+07	0	0	4.13639e+07	4.76	13.17	3.64	12.32	3.64	3.64	0	0	7.56	1	3	1	4	1	1			2	1	4	1	4	1	2	4		2	2.5666
AT3G18990.1	VRN1, REM39	AP2/B3-like transcriptional factor family protein	0.205892	0.157665	0.971	0.688	-1.91	2.14	4.64967e-05	0.000107864	0	AT3G18990.1	0	3.77767e+07	53219804	2.79676e+07	29666380	3.45558e+07	0	0	0	0	2.93	2.93	2.93	2.93	2.93	0	0	0		1	1	1	1	1					1	1	1	1	1
AT2G19860.2	ATHXK2, HXK2	hexokinase 2	0.094503	0.055297	0.944	0.553	1.83	2.13	1.0611	1.3482	1.3236	AT2G19860.2	1.71233e+08	1.28626e+08	1.60413e+08	1.59434e+08	1.35735e+07	3.36161e+07	21753254	3.56279e+07	5.06946e+07	8.65	13.49	10.43	8.91	1.53	10.18	3.05	10.43	11.96	3	5	5	4	1	4	1	4	4	5	7	8	4	1	7	3	5	7	14.1575
AT1G27350.1		Ribosome associated membrane protein RAMP4	0.754595	0.253287	0.99	0.733	0.572	2.13	1.08987	0	0	AT1G27350.1	0	2.69298e+08	3.58918e+08	0	0	0	0	0	0	0	14.71	26.47	0		0		0			2	4								3	5
AT4G02710.1		Kinase interacting (KIP1-like) family protein	0.82486	0.214703	0.991	0.719	0.371	2.13	1.67834	7.74043e-05	0.328864	AT4G02710.1	3.61261e+07	0	0	0	3.11028e+07	4.29559e+07	0	0	3.19414e+07	0.9	0	0	0	0.9	0.9	0	0	1.89	1				1	1			2	1				1	1			2	3.03005
AT5G09650.1	AtPPa6, PPa6	pyrophosphorylase 6	0.738081	0.129986	0.99	0.666	-0.455	2.13	2.01239	0.332975	3.36108e-05	AT5G09650.1	0	4.90027e+07	0	1.09032e+07	2.37398e+07	3.12081e+07	0	1.10702e+07	0	0	15.67	0	4.33	4.33	8.33	0	4.33	0		4		1	1	2		1			6		1	1	3	2	2
AT3G11450.1		DnaJ domain ;Myb-like DNA-binding domain	0.328128	0.108487	0.98	0.643	-1.27	2.13	3.20719	3.33314	1.09926	AT3G11450.1	6.97481e+07	8.65346e+07	3.94971e+07	206280954	1.02663e+08	1.59261e+08	3.50228e+07	0	5.93378e+07	15.61	13.45	11.75	15.61	17.31	18.86	1.55	0	16.23	9	9	9	8	10	12	1		10	12	10	12	13	14	15	10		22	22.0752
AT4G29060.1	emb2726	elongation factor Ts family protein	0.266904	0.100506	0.977	0.632	-1.41	2.13	3.15393	2.80336	0.92808	AT4G29060.1	5.0446e+07	5.48064e+07	2.64391e+07	1.32533e+08	4.42594e+07	1.02675e+08	0	0	56277474	11.44	12.8	10.39	12.8	7.03	11.02	0	0	13.54	7	8	5	8	5	8			7	9	11	6	9	6	10	10		12	19.5298
AT5G30495.2		Fcf2 pre-rRNA processing protein	0.249243	0.135011	0.975	0.67	-1.62	2.13	1.21992	1.40992	3.36108e-05	AT5G30495.2	0	82996614	7.55513e+07	6.13563e+07	64300259	3.74834e+07	0	6.43466e+06	0	0	8.67	19.9	13.27	19.9	19.9	0	6.63	0		1	3	2	3	3		1			1	4	2	3	3		1
AT5G66590.1		CAP (Cysteine-rich secretory proteins, Antigen 5, and Pathogenesis-related 1 protein) superfamily protein	0.610735	0.114893	0.988	0.65	0.66	2.12	1.6604	3.39582e-05	0	AT5G66590.1	0	21575410	2.50335e+07	0	0	1.51547e+07	0	0	0	0	4.86	4.86	0	0	4.86	0	0	0		1	1			1					1	1			1
AT2G26570.1	WEB1	Plant protein of unknown function (DUF827)	0.519077	0.0480151	0.986	0.536	0.654	2.12	0.423193	7.39061e-05	0.328864	AT2G26570.1	1.98115e+07	0	0	1.13918e+07	5.9253e+06	0	0	0	6.05323e+06	4.96	0	0	2.11	2.11	0	0	0	3.59	3			1	1				2	3			1	1		1		2	4.2671
AT1G27760.2	SAT32, ATSAT32	interferon-related developmental regulator family protein / IFRD protein family	0.978186	0.0708548	0.992	0.582	-0.0305	2.12	0.163438	3.046e-05	0	AT1G27760.2	0	7.53019e+06	1.65985e+07	1.47326e+07	0	0	0	0	0	0	4.23	4.23	4.23	0	0	0	0	0		1	1	1							1	1	1
AT5G41770.1		crooked neck protein, putative / cell cycle protein, putative	0.870135	0.0727183	0.991	0.586	-0.184	2.12	0.879611	1.60831	0.92808	AT5G41770.1	3.7289e+07	1.43013e+07	1.088e+07	5.22201e+07	1.90917e+07	2.27438e+07	0	0	2.01541e+07	6.38	4.54	4.96	4.54	5.11	5.11	0	0	11.06	4	3	3	3	3	3			7	4	3	3	3	3	3	3		9	9.05867
AT4G30270.1	MERI5B, MERI-5, XTH24, SEN4	xyloglucan endotransglucosylase/hydrolase 24	0.788726	0.13309	0.99	0.668	-0.366	2.12	1.0034	1.40992	1.4112	AT4G30270.1	51328381	100013457	1.32654e+08	8.33818e+07	8.41146e+07	9.43585e+07	3.20333e+07	5.39149e+07	0	4.09	13.01	17.84	10.04	15.24	17.84	11.15	33.46	0	1	3	3	2	3	3	3	7		2	4	5	2	3	6	2	15		4.85332
AT3G06530.3		ARM repeat superfamily protein	0.383518	0.0920827	0.983	0.62	-1.06	2.12	0.941477	2.89743	0.76679	AT3G06530.3	1.05758e+07	1.38149e+07	5.64004e+06	2.90775e+07	2.22729e+07	3.74195e+07	0	0	2.01135e+07	1.74	0.5	1.6	2.24	3.02	7.54	0	0	3.24	4	1	3	5	6	13			5	4	1	3	5	6	13	4		7	5.90042
AT2G43630.1		FUNCTIONS IN: molecular_function unknown; INVOLVED IN: biological_process unknown; LOCATED IN: chloroplast thylakoid membrane, chloroplast, nucleus, chloroplast envelope; EXPRESSED IN: 22 plant structures; EXPRESSED DURING: 13 growth stages; BEST Arabidopsis thaliana protein match is: glycine-rich protein (TAIR:AT3G59640.2); Has 67 Blast hits to 67 proteins in 20 species: Archae - 0; Bacteria - 4…	0.444926	0.231433	0.985	0.725	-1.34	2.12	0.962717	1.85385	1.06749	AT2G43630.1	1.237e+07	1.11833e+08	1.42695e+08	7.9397e+07	1.48816e+08	1.2202e+08	3.41327e+07	5.4659e+07	0	5.11	18.25	13.14	13.14	13.14	18.61	8.39	18.61	0	1	4	3	3	3	5	2	5		1	5	5	6	3	6	5	11		0
AT1G18060.1		unknown protein; INVOLVED IN: biological_process unknown; LOCATED IN: chloroplast; EXPRESSED IN: 22 plant structures; EXPRESSED DURING: 13 growth stages; Has 74 Blast hits to 74 proteins in 29 species: Archae - 0; Bacteria - 19; Metazoa - 0; Fungi - 0; Plants - 49; Viruses - 0; Other Eukaryotes - 6 (source: NCBI BLink).	0.274686	0.126486	0.977	0.662	-1.49	2.12	0.801302	1.45653	0.770771	AT1G18060.1	0	6.18726e+07	4.09733e+07	4.14631e+07	3.65877e+07	5.00895e+07	2.59876e+06	1.47592e+07	0	0	23.45	25.66	21.24	6.64	20.8	7.96	24.78	0		5	5	5	1	4	1	5			6	7	5	1	4	2	8
AT3G22400.1	LOX5	PLAT/LH2 domain-containing lipoxygenase family protein	0.0720738	0.165051	0.93	0.693	2.8	2.11	5.93771e-05	3.046e-05	3.95442e-05	AT3G22400.1	0	110170547	67411126	4.46602e+06	0	0	0	0	2.81878e+06	0	1.47	1.47	0.79	0	0	0	0	0.79		1	1	1					1		2	1	1			1		2
AT5G16950.1		unknown protein; Has 1807 Blast hits to 1807 proteins in 277 species: Archae - 0; Bacteria - 0; Metazoa - 736; Fungi - 347; Plants - 385; Viruses - 0; Other Eukaryotes - 339 (source: NCBI BLink).	0.430192	0.0986364	0.984	0.63	0.974	2.11	0.163423	0	0	AT5G16950.1	0	2.44467e+07	0	0	0	0	0	0	0	0	13.13	13.13	0	0	0	0	0	0		1	1								1	1
AT5G56870.1	BGAL4	beta-galactosidase 4	0.489373	0.118568	0.986	0.654	-0.909	2.11	0.885967	1.21242	0.854165	AT5G56870.1	3.32486e+07	2.41263e+07	7.85918e+06	3.54053e+07	1.73519e+07	2.68574e+07	0	0	1.61305e+07	1.52	1.52	2.76	2.62	3.73	6.77	0	0	12.85	1	1	2	2	2	3			6	1	1	2	3	2	3	3		9	2.45406
AT5G66190.1	ATLFNR1, FNR1	ferredoxin-NADP(+)-oxidoreductase 1	0.533634	0.217819	0.987	0.72	-1.05	2.11	0.702681	2.02622	0.807766	AT5G66190.1	2.68165e+07	7.48857e+07	4.46197e+07	5.66622e+07	5.81631e+07	1.01673e+08	2.02051e+07	0	9.92339e+06	3.89	18.33	7.78	18.33	16.94	16.94	9.72	0	7.22	1	4	2	4	4	4	3		2	1	4	2	4	4	5	7		2	2.82888
AT1G47550.1	SEC3A	exocyst complex component sec3A	0.341357	0.0788976	0.981	0.597	-1.1	2.11	3.90962	4.43779	2.04282	AT1G47550.1	2.14943e+08	1.51729e+08	1.13773e+08	3.28932e+08	3.56808e+08	4.12919e+08	2.09225e+07	1.15671e+07	2.52449e+08	32.92	27.28	28.86	28.86	33.48	32.13	5.52	2.03	27.96	23	21	22	18	22	24	4	1	20	30	29	25	26	33	34	24	1	62	67.9289
AT4G30800.1		Nucleic acid-binding, OB-fold-like protein	0.950481	0.179218	0.992	0.701	0.0945	2.1	1.36966	2.32975	1.14256	AT4G30800.1	3.00272e+07	1087757635	6.19977e+08	6.56065e+08	9.77953e+07	2.34862e+08	5.49383e+07	2.93571e+08	14439069	22.64	39.62	17.61	38.99	21.38	26.42	13.84	11.32	4.4	4	8	4	8	3	5	3	4	1	5	12	6	15	4	9	3	7	1	1.66349
AT5G49580.1		Chaperone DnaJ-domain superfamily protein	0.7502	0.0652962	0.99	0.571	-0.344	2.1	0.732348	6.44182e-05	0	AT5G49580.1	0	0	0	6246091	0	6.29261e+06	0	0	0	0	0	0	3.45	0	3.45	0	0	0				1		1							1		1	3
AT3G03780.1	ATMS2, MS2	methionine synthase 2	0.489351	0.0730842	0.986	0.587	-0.778	2.1	3.39507	4.87161	4.16808	AT3G03780.1	7132237120	3044001666	1689760295	8318002154	4166340957	7120603329	4.88211e+08	3.31864e+08	3798933527	49.15	41.05	45.49	40.65	48.37	46.93	21.31	18.04	35.95	31	27	33	26	30	30	16	16	27	133	122	121	123	112	133	107	50	211	414.834
AT5G45500.1		RNI-like superfamily protein	0.456069	0.0822504	0.985	0.604	-0.866	2.1	2.28604	4.8032	2.10586	AT5G45500.1	3.234e+08	1.71687e+08	8.05879e+07	4.75316e+08	2.71794e+08	3.31909e+08	18437718	1.79323e+07	2.73566e+08	32.43	35.02	30.09	32.56	37.74	39.3	5.19	1.3	33.85	25	23	21	25	28	29	3	1	30	48	37	30	43	47	44	27	1	78	100.69
AT3G48930.1	EMB1080	Nucleic acid-binding, OB-fold-like protein	0.549341	0.177661	0.987	0.7	-0.912	2.1	2.60731	3.06179	2.31781	AT3G48930.1	5.82347e+07	1906395523	1201077768	1321895538	7.47421e+08	9.14405e+08	1.26988e+08	5.81936e+08	2.33693e+07	30	46.88	31.87	57.5	29.38	33.75	28.75	26.25	12.5	5	10	7	13	6	7	6	8	3	7	22	12	29	11	16	12	23	5	3.52031
AT1G48930.1	AtGH9C1, GH9C1	glycosyl hydrolase 9C1	0.306363	0.139387	0.979	0.674	1.42	2.09	0.16344	3.046e-05	0	AT1G48930.1	13506036	2.51414e+07	0	1.19944e+07	0	0	0	0	0	1.28	0.96	0	0.96	0	0	0	0	0	1	1		1						1	1		1						0
AT1G79350.1	EMB1135	RING/FYVE/PHD zinc finger superfamily protein	0.691784	0.498734	0.989	0.78	1.22	2.09	1.15528	3.046e-05	3.36108e-05	AT1G79350.1	0	3249465436	1.35654e+07	7.50055e+08	0	0	0	9.74031e+07	0	0	0.46	0.54	0.46	0	0	0	0.46	0		1	1	1				1			1	1	1			1	1
AT2G19385.1		zinc ion binding	0.424591	0.0775271	0.984	0.595	0.912	2.09	1.56654	1.56375	1.33338	AT2G19385.1	9.94197e+07	5.81843e+07	8.64851e+07	7.22042e+07	0	4.39362e+07	8.60992e+06	1.06847e+07	1.80613e+07	24.36	18.91	22.18	17.45	0	18.91	16.36	16.36	10.91	6	4	6	5		5	3	3	2	8	5	8	6		8	1	3	3	26.2447
AT4G29700.1		Alkaline-phosphatase-like family protein	0.859095	0.155326	0.991	0.686	0.253	2.09	0.667101	1.08057	0	AT4G29700.1	1.02551e+07	0	3.46047e+07	25530577	4.10499e+06	0	0	0	0	5.86	0	10.41	7.81	8.24	0	0	0	0	2		4	3	3					3		5	3	3					6.46957
AT3G10650.1	Nup136	BEST Arabidopsis thaliana protein match is: nucleoporin-related (TAIR:AT5G20200.1); Has 61042 Blast hits to 31782 proteins in 2093 species: Archae - 202; Bacteria - 16480; Metazoa - 16017; Fungi - 12552; Plants - 1653; Viruses - 629; Other Eukaryotes - 13509 (source: NCBI BLink).	0.993168	0.118455	0.992	0.654	-0.011	2.09	0.855746	3.39582e-05	0	AT3G10650.1	0	1.41733e+07	6.16771e+06	0	0	13571174	0	0	0	0	1.15	0.84	0	0	1.15	0	0	0		1	1			1					2	1			1	2
AT4G30690.1		Translation initiation factor 3 protein	0.614674	0.170079	0.988	0.696	-0.746	2.09	1.61002	1.21598	1.27431	AT4G30690.1	0	5.37738e+07	9.1734e+07	2.81298e+07	5.37558e+07	3.01683e+07	1.73238e+07	1.32729e+07	0	0	15.3	7.47	15.3	6.41	7.47	17.79	14.59	0		3	2	3	2	2	4	4			4	4	3	2	2	3	5
AT1G30360.1	ERD4	Early-responsive to dehydration stress protein (ERD4)	0.555122	0.14192	0.987	0.676	-0.819	2.09	0.623575	1.60831	0.992132	AT1G30360.1	35287628	1.69833e+07	6.3319e+06	42297417	2.22805e+07	2.85069e+07	0	0	3.73557e+07	3.18	4.7	2.07	5.8	4.42	4.7	0	0	13.81	2	3	1	3	3	3			8	2	3	1	4	3	4	4		12	4.38152
AT5G03520.1	ATRAB8C, ATRABE1D, ATRAB-E1D, RAB-E1D, RAB8C	RAB GTPase homolog 8C	0.443014	0.216172	0.985	0.719	-1.28	2.09	0.928849	1.88618	1.33716	AT5G03520.1	7.29664e+06	1.40809e+08	1.72413e+08	6.31469e+07	1.38468e+08	1.24426e+08	1.69292e+07	5.56476e+07	0	5.09	19.91	8.8	12.04	17.13	18.98	13.43	23.15	0	1	5	2	3	4	4	3	6		1	6	2	3	4	5	6	9		0
AT4G00670.1		Remorin family protein	0.166166	0.109345	0.965	0.644	1.78	2.08	1.20005	3.046e-05	0	AT4G00670.1	3.76179e+06	2.96415e+07	4.14092e+07	8457044	0	0	0	0	0	10.57	17.89	7.32	10.57	0	0	0	0	0	1	2	1	1						1	2	1	1						0
AT5G58330.3		lactate/malate dehydrogenase family protein	0.306393	0.110599	0.979	0.645	1.31	2.08	0.621016	0.000107864	0.296837	AT5G58330.3	3.84555e+07	4.22242e+07	1.71585e+07	5.59311e+07	3.34992e+06	9.37426e+06	2.7087e+07	8.40583e+06	0	4.79	4.79	12.57	4.49	4.49	4.49	9.28	4.49	4.49	1	1	2	1	1	1	2	1	1	1	1	2	1	1	1	2	1	1	3.25525
AT3G56490.1	HIT3, HINT1	HIS triad family protein 3	0.488402	0.0773835	0.986	0.594	0.784	2.08	0.358593	0	0	AT3G56490.1	0	20969258	3.4794e+07	0	0	0	0	0	0		21.77	10.2	0	0		0	0	0		2	1								2	1
AT4G02510.1	TOC159, TOC86, PPI2, TOC160, ATTOC159	translocon at the outer envelope membrane of chloroplasts 159	0.970612	0.0626623	0.992	0.567	-0.0391	2.08	3.40422	4.56678	2.97518	AT4G02510.1	3.28702e+08	1.7279e+08	9.37292e+07	344345159	1.56377e+08	1.89582e+08	2.74792e+07	2.50237e+07	180451069	29.81	22.55	25.08	25.42	18.23	23.15	2.93	4.19	28.48	31	23	28	27	20	23	4	5	28	49	31	39	40	22	28	27	9	73	136.694
AT3G47470.1	LHCA4, CAB4	light-harvesting chlorophyll-protein complex I subunit A4	0.832578	0.135928	0.991	0.671	-0.285	2.08	3.36132	2.90173	1.48479	AT3G47470.1	1.3114e+08	2711324716	1184375641	5.34764e+08	7.82363e+08	1129252184	1.75819e+08	2.78683e+08	7.06333e+07	48.61	56.57	63.35	39.44	57.77	49.4	21.91	21.91	8.76	8	10	9	7	8	7	5	5	1	26	46	29	21	15	25	17	33	12	47.3534
AT4G31440.1		unknown protein; BEST Arabidopsis thaliana protein match is: unknown protein (TAIR:AT2G24530.1); Has 210 Blast hits to 209 proteins in 55 species: Archae - 0; Bacteria - 72; Metazoa - 2; Fungi - 6; Plants - 128; Viruses - 0; Other Eukaryotes - 2 (source: NCBI BLink).	0.0733857	0.234676	0.931	0.727	-3.21	2.08	4.64967e-05	0.000107864	0	AT4G31440.1	1.13832e+08	0	0	129431744	43908816	97390892	0	0	0	1.85	0	0	1.85	1.85	1.85	0	0	0	1			1	1	1				1			1	1	1				1.61456
AT1G49780.1	PUB26	plant U-box 26	0.000724754	0.21134	0.0893	0.717	-6.6	2.08	0.992863	0.000107864	0	AT1G49780.1	1.43575e+08	0	3.14217e+07	4314925517	1947365029	1.04787e+08	0	0	0	1.66	0	1.66	1.66	1.66	1.66	0	0	0	1		1	1	1	1				2		1	1	2	1				0
AT1G72750.1	ATTIM23-2, TIM23-2	translocase inner membrane subunit 23-2	0.92216	0.217286	0.992	0.72	-0.16	2.07	0.963858	0.332975	0.854527	AT1G72750.1	7.79755e+06	1.24462e+08	7.65609e+07	34991342	51263404	5.69891e+07	3.07503e+07	2.70647e+07	1.19836e+06	15.43	26.06	7.45	7.45	7.45	15.43	7.45	26.06	15.43	2	3	1	1	1	2	1	3	2	2	4	1	1	1	2	3	4	2	0
AT3G25230.1	ROF1, ATFKBP62, FKBP62	rotamase FKBP 1	0.859692	0.0492388	0.991	0.539	-0.175	2.07	2.83867	3.19968	2.29999	AT3G25230.1	1.44443e+08	1.08309e+08	3.65944e+07	1.62236e+08	87978879	142200686	14639560	1.99073e+07	6.57639e+07	9.44	17.97	21.05	24.5	21.96	11.8	4.36	9.8	22.87	5	9	9	11	11	6	2	6	11	9	13	11	13	12	8	12	6	21	14.5205
AT3G20000.1	TOM40	translocase of the outer mitochondrial membrane 40	0.0417182	0.156257	0.887	0.687	3.05	2.06	2.92155	1.40303	2.58549	AT3G20000.1	4.7145e+08	2.86786e+08	2.35916e+08	1.78686e+08	0	1.52452e+08	6.09444e+07	5.87831e+07	1.16331e+08	25.57	22.98	21.04	18.45	0	28.16	24.92	33.01	24.92	5	5	4	3		6	6	7	6	11	10	7	6		9	4	13	10	38.5367
AT5G48880.1	PKT1, KAT5	peroxisomal 3-keto-acyl-CoA thiolase 2	0.0795293	0.106326	0.935	0.64	2.25	2.06	1.10064	6.44182e-05	0.522377	AT5G48880.1	41455476	2.8411e+07	1.83138e+07	2.77316e+07	0	3.0318e+06	0	1.31128e+07	1.17927e+07	2.17	2.17	2.17	2.17	0	2.17	0	2.17	11.35	1	1	1	1		1		1	3	2	1	1	1		1	1	1	3	4.1317
AT4G26910.3		Dihydrolipoamide succinyltransferase	0.117684	0.0925679	0.954	0.621	1.9	2.06	0.946795	0.684715	0.331347	AT4G26910.3	1.20684e+08	5.76254e+07	8.00082e+07	9.18381e+07	5.12433e+06	1.26346e+07	0	1.75092e+07	3.89689e+07	15.07	6.3	1.92	6.3	8.49	1.92	0	7.4	1.92	4	2	1	2	2	1		2	1	8	2	1	3	2	1	1	2	1	22.3867
AT5G56710.2		Ribosomal protein L31e family protein	0.898035	0.147853	0.991	0.681	0.177	2.06	1.46613	1.01758	0.331397	AT5G56710.2	1.26347e+08	3587282375	4167150159	1042713245	1306997432	6.08012e+08	3.44859e+08	5.14522e+08	9.24128e+07	9.41	48.24	56.47	48.24	48.24	48.24	9.41	10.59	9.41	1	2	3	2	2	2	1	2	1	3	12	14	13	4	7	6	10	4	0
AT4G33680.1	AGD2	Pyridoxal phosphate (PLP)-dependent transferases superfamily protein	0.920729	0.140086	0.992	0.675	0.134	2.06	0.452226	0	0	AT4G33680.1	0	2.02001e+07	19434735	0	0	0	0	0	0	0	2.39	2.39	0	0	0	0	0	0		1	1								1	1				4
AT3G50590.1		Transducin/WD40 repeat-like superfamily protein	0.990287	0.173465	0.992	0.698	-0.0179	2.06	0.163425	0.332931	3.95442e-05	AT3G50590.1	4.78578e+07	0	0	2.64891e+07	0	30518145	0	0	2.96014e+07	1.55	0	0	0.62	0	1.55	0	0	0.93	2			1		2			1	2			1		2	1		2	6.90256
AT1G72150.1	PATL1	PATELLIN 1	0.847631	0.0920527	0.991	0.62	-0.225	2.06	2.52202	4.14493	2.20298	AT1G72150.1	3.36843e+08	1.56753e+08	6.4284e+07	253411315	1.1125e+08	2.56235e+08	1.70069e+07	1.66342e+07	2.19956e+08	35.95	37.35	30.19	33.51	35.08	46.95	1.75	7.33	42.41	17	16	14	15	15	23	1	4	25	24	31	21	21	19	31	27	6	66	70.224
AT1G07780.3	PAI1, TRP6	phosphoribosylanthranilate isomerase 1	0.874698	0.188627	0.991	0.706	-0.241	2.06	1.46863	0.332944	0.822376	AT1G07780.3	0	5.47818e+07	5.25003e+07	0	20771567	2.45687e+07	4.74061e+06	2.41716e+07	0	0	3.27	3.27	0	6.55	9.82	9.82	12.73	0		1	1		1	2	2	3			1	1		1	2	1	6
AT3G26030.1	ATB' DELTA	serine/threonine protein phosphatase 2A 55 kDa regulatory subunit B prime delta	0.67226	0.136632	0.989	0.672	-0.566	2.06	1.83053	3.046e-05	7.3155e-05	AT3G26030.1	0	3.56611e+07	4.7964e+07	4.31518e+07	0	0	0	1.94265e+06	4.79929e+06	0	1.47	1.47	1.47	0	0	0	2.52	2.52		1	1	1				1	1		1	1	1			1	1	1
AT3G56650.1		Mog1/PsbP/DUF1795-like photosystem II reaction center PsbP family protein	0.464526	0.171572	0.985	0.697	-1.08	2.06	1.47292	0.673899	0.663667	AT3G56650.1	4.08105e+06	6.8896e+07	5.17834e+07	3.20483e+07	5.86892e+07	6.81191e+07	0	3.03775e+07	0	3.82	16.41	14.5	3.82	10.31	10.31	6.11	24.43	0	1	3	2	1	2	2	1	4		1	4	2	1	3	3	2	6		0
AT1G02920.1	ATGSTF7, GST11, ATGSTF8, GSTF7, ATGST11	glutathione S-transferase 7	0.178546	0.168851	0.967	0.695	-2.01	2.06	1.41172	2.33016	0.822376	AT1G02920.1	0	7.75011e+07	8.23839e+07	5.52078e+07	8.53087e+07	1.30452e+08	1.15932e+07	1.46003e+07	0	0	16.75	17.22	29.67	17.22	21.05	7.66	14.83	0		3	4	6	4	5	2	3			3	5	8	4	9	3	6
AT1G26550.1		FKBP-like peptidyl-prolyl cis-trans isomerase family protein	0.180523	0.136895	0.968	0.672	1.84	2.05	1.88133	0.676615	0.663707	AT1G26550.1	9.14431e+06	1.60929e+08	1.90457e+08	3.56885e+07	0	22775567	5.2298e+06	3.17082e+07	8.9787e+06	6.34	44.37	44.37	21.83	0	7.04	6.34	35.92	6.34	1	6	7	2		2	1	4	1	2	10	13	2		2	1	8	2	0
AT3G16200.1		unknown protein; Has 97 Blast hits to 97 proteins in 15 species: Archae - 0; Bacteria - 8; Metazoa - 0; Fungi - 0; Plants - 36; Viruses - 0; Other Eukaryotes - 53 (source: NCBI BLink).	0.301664	0.126682	0.979	0.662	1.36	2.05	0.507738	3.046e-05	3.95442e-05	AT3G16200.1	4.63715e+07	0	34916820	55835875	0	0	0	0	24586327	3.07	7.68	3.07	3.07	0	0	0	0	2.19	1	2	1	1					1	2	2	1	1					1	7.16171
AT3G63460.1		transducin family protein / WD-40 repeat family protein	0.635717	0.0871907	0.988	0.612	-0.543	2.05	2.64328	1.744	0.854165	AT3G63460.1	7.21466e+07	3.87317e+07	1.44595e+07	5.97805e+07	3.76132e+07	7.30915e+07	0	0	4.09399e+07	7.07	2.36	1.18	3.44	2.36	7.43	0	0	8.42	6	2	1	3	2	6			6	7	2	1	3	2	7	12		9	15.4087
AT5G54500.1	FQR1	flavodoxin-like quinone reductase 1	0.527917	0.192287	0.987	0.708	-0.974	2.05	2.22696	2.24181	1.06749	AT5G54500.1	1.48572e+07	3.61172e+08	1.34319e+08	1.38082e+08	1.78561e+08	2.2841e+08	4.52922e+07	1.31921e+08	0	25	36.76	28.92	36.76	32.35	36.76	13.24	35.78	0	3	5	4	5	4	5	2	5		7	16	10	9	9	10	8	18		4.72835
AT1G25083.1		Glutamine amidotransferase type 1 family protein	0.447158	0.159461	0.985	0.689	-1.09	2.05	0.171364	0.343748	0	AT1G25083.1	0	2.79741e+07	3.31584e+07	2.39063e+07	0	46492157	0	0	0	0	7.66	15.77	15.77	0	7.66	0	0	0		1	2	2		1					1	2	2		1
AT3G05900.1		neurofilament protein-related	0.266311	0.0874289	0.977	0.613	1.3	2.04	0.179337	0	0.522344	AT3G05900.1	1.60937e+07	9.32311e+06	0	0	0	0	0	0	1.33804e+07	3.42	5.2	0	0	0	0	0	0	8.02	1	2							3	1	2							3	0
AT5G54180.1	PTAC15	plastid transcriptionally active 15	0.392407	0.072702	0.983	0.586	0.936	2.04	1.35273	0	0	AT5G54180.1	1.52383e+07	11748013	9.57843e+06	0	0	0	0	0	0	3.2	2.6	3.2	0	0	0	0	0	0	1	1	1							1	1	1							2.72852
AT5G14660.1	PDF1B, DEF2, ATDEF2	peptide deformylase 1B	0.856905	0.271546	0.991	0.739	-0.328	2.04	2.55123	2.08462	1.33716	AT5G14660.1	6.97134e+06	2.47454e+08	2.82379e+08	5.59488e+07	7.66914e+07	6.27391e+07	2.73264e+07	8.13464e+07	0	5.49	25.27	30.04	25.64	15.38	11.72	10.99	20.15	0	2	6	8	6	4	3	3	6		2	9	13	8	5	6	3	13		0
AT1G11910.1	APA1, ATAPA1	aspartic proteinase A1	0.745407	0.0971239	0.99	0.628	-0.383	2.04	1.95317	0.875053	0.331307	AT1G11910.1	2.19647e+07	2.35273e+07	1.87895e+07	1.32004e+07	1.03435e+07	3.72106e+07	0	1.33091e+07	0	8.5	9.09	4.15	9.29	4.15	7.31	0	6.32	0	3	3	1	3	1	2		2		3	3	2	3	1	3		2		4.41332
AT5G11110.1	SPS1, ATSPS2F, KNS2, SPS2F	sucrose phosphate synthase 2F	0.579334	0.122973	0.988	0.659	-0.709	2.04	0.909858	1.88795	0.766823	AT5G11110.1	8.21981e+07	5.5898e+07	5.38685e+07	1.09617e+08	8.06827e+07	1.18182e+08	0	1.60456e+07	1.19844e+08	1.91	3.06	3.72	3.82	3.15	2.58	0	0.96	4.97	2	4	5	4	4	3		1	5	2	6	10	5	4	4	4	1	13	4.74572
AT5G14950.1	GMII, ATGMII	golgi alpha-mannosidase II	0.382715	0.120872	0.983	0.657	-1.12	2.04	0.958271	2.33016	0.76679	AT5G14950.1	2.76725e+07	1.10933e+07	6.01495e+06	5.78141e+07	1.58529e+07	3.22751e+07	0	0	2.7436e+07	2.56	2.9	1.62	6.39	3.92	5.37	0	0	3.67	2	3	2	6	4	5			5	2	3	2	6	4	5	7		8	5.44312
AT5G09930.1	ATGCN2, GCN2	ABC transporter family protein	0.252459	0.120559	0.975	0.656	-1.48	2.04	0.778085	0.343791	0	AT5G09930.1	2.41587e+07	0	0	1.8748e+07	2.8554e+07	23429244	0	0	0	1.47	1.47	0	2.95	1.47	1.47	0	0	0	1	1		2	1	1				1	1		2	1	1	1			1.88644
AT5G17730.1		P-loop containing nucleoside triphosphate hydrolases superfamily protein	0.0453694	0.350024	0.895	0.758	-4.59	2.04	0.747188	7.74043e-05	0	AT5G17730.1	0	0	4.0226e+08	0	5016049384	524820977	0	0	0	0	0	4.89	0	4.89	4.89	0	0	0			1		1	1						2		2	2
AT1G19170.1		Pectin lyase-like superfamily protein	0.184254	0.202479	0.968	0.713	2.12	2.03	6.1107e-05	7.74043e-05	0.328864	AT1G19170.1	51735940	8.21285e+07	0	0	0	2.34717e+07	0	0	145701733	1.78	1.19	0	0	1.78	1.78	0	0	5.53	1	1			1	1			2	1	1			1	1			2	0
AT1G30230.1		Glutathione S-transferase, C-terminal-like;Translation elongation factor EF1B/ribosomal protein S6	0.829362	0.084617	0.991	0.608	-0.243	2.03	1.45121	2.10221	1.83427	AT1G30230.1	1.96092e+08	1.17179e+08	1.16611e+08	1.66996e+08	9.74286e+07	1.89237e+08	5.48986e+06	5.27905e+07	9.37495e+07	13.42	32.03	28.14	22.08	12.12	33.77	9.09	32.03	30.74	3	5	4	5	3	5	2	5	5	6	7	5	8	5	9	10	8	7	10.4754
AT5G19370.1		rhodanese-like domain-containing protein / PPIC-type PPIASE domain-containing protein	0.205487	0.104455	0.971	0.638	-1.56	2.03	2.96885e-05	0.332944	0.525613	AT5G19370.1	0	1.20786e+07	1.1447e+07	0	35185503	14712762	0	4.55697e+06	0	0	3.01	3.01	0	2.68	7.36	0	9.7	0		1	1		1	2		3			1	1		1	2		3
AT3G22330.1	PMH2, ATRH53	putative mitochondrial RNA helicase 2	0.0194309	0.177552	0.786	0.7	3.7	2.02	0.163423	0	0.331358	AT3G22330.1	5.51424e+07	0	0	0	0	0	17752852	1.58664e+07	0	3.57	0	0	0	0	0	2.44	4.22	0	2						1	2		2						1	2		4.47171
ATCG00840.1	RPL23.1, RPL23	ribosomal protein L23.1	0.232701	0.200979	0.974	0.713	1.88	2.02	1.40173	0	3.36108e-05	ATCG00840.1	0	4.25873e+07	1.65289e+08	0	0	0	0	8.30117e+06	0	0	30.11	37.63	0	0	0	0	16.13	0		3	4					1			6	11					1
ATCG00820.1	RPS19	ribosomal protein S19	0.285851	0.14777	0.978	0.681	1.47	2.02	2.52128	1.35602	0.000123407	ATCG00820.1	8.17698e+07	6.07863e+08	1321994208	1.23902e+08	5.60939e+07	6.90808e+07	3.5642e+07	1.96787e+08	2.17109e+07	36.96	23.91	60.87	57.61	20.65	20.65	11.96	11.96	11.96	3	3	5	4	2	2	1	1	1	7	5	13	5	2	2	3	3	1	16.1413
AT1G77940.1		Ribosomal protein L7Ae/L30e/S12e/Gadd45 family protein	0.523686	0.248144	0.987	0.731	1.1	2.02	0.621161	3.046e-05	0.331307	AT1G77940.1	4.98014e+06	8.50283e+07	1.40851e+08	2.67346e+07	0	0	0	5.43087e+06	0	14.29	34.82	51.79	9.82		0	0	15.18	0	1	3	4	1				2		1	3	5	1			1	2		0
AT5G08260.1	scpl35	serine carboxypeptidase-like 35	0.939669	0.148392	0.992	0.681	0.102	2.02	0.628956	3.046e-05	0	AT5G08260.1	0	25892734	5.05975e+07	63238778	0	0	0	0	0	0	10.42	13.33	6.25	0	0	0	0	0		2	3	1							3	3	1
AT2G37660.1		NAD(P)-binding Rossmann-fold superfamily protein	0.568577	0.176902	0.987	0.7	-0.833	2.02	0.747173	0.66604	0	AT2G37660.1	0	3.84331e+07	4.27196e+07	5.73927e+06	0	3.36527e+07	0	0	0	0	30.15	20	4.92	0	20	0	0	0		5	4	1		4					5	5	1		5	1
AT1G24706.1	THO2, AtTHO2	THO2	0.406189	0.0981176	0.983	0.629	-0.982	2.02	1.26751	2.84914	0.854165	AT1G24706.1	8.98505e+07	1.55327e+07	1.00441e+07	7.39949e+07	3.46342e+07	5.71014e+07	0	0	21487856	5.27	1.27	3.33	7.32	2.49	4.88	0	0	4.1	9	2	5	11	4	8			6	11	2	5	11	4	8	2		8	25.0212
AT5G20250.4	DIN10	Raffinose synthase family protein	0.520329	0.127119	0.986	0.663	0.821	2.01	3.53336	2.55571	2.26528	AT5G20250.4	1.12648e+08	7.27617e+07	3.27611e+07	129518430	1.09821e+07	7.18842e+07	1.20023e+07	1.12348e+07	6.44843e+07	12.2	8.53	9.83	10.31	3.32	10.55	4.38	4.38	18.13	9	7	8	8	3	8	3	3	14	10	8	9	9	3	8	7	3	28	20.853
AT3G60770.1		Ribosomal protein S13/S15	0.878327	0.104179	0.991	0.637	-0.182	2.01	2.20478	3.15266	2.61885	AT3G60770.1	103057444	9.19633e+08	9.06916e+08	6.51031e+08	337394137	3.72009e+08	6.19102e+07	240133877	5.7315e+07	30.46	46.36	46.36	55.63	45.03	41.72	33.11	39.74	32.45	4	11	11	11	6	10	6	9	5	17	34	33	33	15	21	19	35	8	25.8545
AT4G00100.1	ATRPS13A, RPS13, PFL2, RPS13A	ribosomal protein S13A	0.878327	0.104179	0.991	0.637	-0.182	2.01	1.48948	3.01382	2.61885	AT4G00100.1	103057444	9.19633e+08	9.06916e+08	6.51031e+08	337394137	3.72009e+08	6.19102e+07	240133877	5.7315e+07	30.46	46.36	38.41	55.63	37.09	33.77	33.11	39.74	32.45	4	11	10	11	5	9	6	9	5	17	33	32	33	14	19	19	35	8	25.8545
AT5G17170.1	ENH1	rubredoxin family protein	0.602369	0.200753	0.988	0.712	-0.803	2.01	1.21848	2.27821	0.96042	AT5G17170.1	5.59605e+07	8.31446e+08	6.27899e+08	3.22878e+08	3.88915e+08	5.69874e+08	8.44239e+07	3.03376e+08	7.98232e+06	26.57	35.06	39.11	39.11	18.82	39.11	12.55	26.57	5.9	4	6	6	6	3	6	2	4	1	10	18	16	14	7	15	9	19	1	14.7133
AT1G52300.1		Zinc-binding ribosomal protein family protein	0.508044	0.202108	0.986	0.713	-1.02	2.01	1.35438	0.000107864	7.3155e-05	AT1G52300.1	59986551	51879364	6.35814e+08	401394736	141161519	182908704	0	9.54653e+07	9.25034e+07	7.37	7.37	17.89	7.37	7.37	7.37	0	7.37	7.37	1	1	2	1	1	1		1	1	1	1	5	4	2	1	1	2	2	1.75084
AT1G80070.1	SUS2, EMB33, EMB177, EMB14	Pre-mRNA-processing-splicing factor	0.171278	0.184348	0.966	0.704	-2.07	2.01	1.48248	3.76243	1.38148	AT1G80070.1	6.00587e+07	0	2.26946e+07	8.13584e+07	54273608	75315275	0	0	4.17344e+07	4.07	0	7.21	4.96	6.06	9.2	0	0	7.76	9		13	10	13	18			18	10		13	11	14	19	5		25	16.9951
AT3G57290.1	EIF3E, TIF3E1, ATEIF3E-1, INT-6, ATINT6, INT6	eukaryotic translation initiation factor 3E	0.0263907	0.178925	0.834	0.701	3.46	2	1.48716	0.343757	1.06752	AT3G57290.1	1.01473e+08	4.64481e+07	9.59812e+07	5.73877e+07	2.45041e+06	0	3.49508e+07	2.20065e+07	2.65011e+06	26.98	17.46	12.93	7.48	2.95	0	4.54	14.97	5.22	9	5	5	2	1		2	5	1	12	8	5	4	1		2	5	1	34.1886
AT2G03820.1		nonsense-mediated mRNA decay NMD3 family protein	0.534923	0.082151	0.987	0.603	0.687	2	2.07555	3.046e-05	0.331307	AT2G03820.1	23600104	1.22037e+07	24937680	22590204	0	0	0	1.43432e+07	0	2.13	2.91	1.94	1.74	0	0	0	4.84	0	1	1	1	1				2		1	1	2	1				2		0
AT5G13510.1		Ribosomal protein L10 family protein	0.583525	0.250225	0.988	0.732	-0.939	2	1.48906	2.82734	1.92427	AT5G13510.1	4.59522e+07	1259824467	9.77838e+08	5.14857e+08	7.10611e+08	7.12725e+08	1.59678e+08	5.82558e+08	0	29.55	41.36	49.09	47.73	41.36	45	31.36	40.91	0	4	7	8	8	6	7	7	9		9	24	25	20	15	19	15	55		8.28229
AT4G12470.1	AZI1	azelaic acid induced 1	0.595448	0.284415	0.988	0.742	0.975	1.99	7.61852e-05	6.44182e-05	0	AT4G12470.1	0	1.18829e+08	1.92173e+08	2.40113e+07	0	2.00973e+07	0	0	0	0	9.32	9.32	9.32	0	9.32			0		1	1	1		1					2	1	1		1
AT1G10390.1	Nup98a	Nucleoporin autopeptidase	0.957928	0.216794	0.992	0.72	0.0832	1.99	1.65588	3.39582e-05	0.328864	AT1G10390.1	1.47251e+07	13247226	1.14681e+07	0	0	22422234	0	0	1.32183e+07	3.46	1.44	0.77	0	0	1.44	0	0	2.21	2	1	1			1			2	2	1	1			1	1		4	4.33878
AT3G01280.1	VDAC1, ATVDAC1	voltage dependent anion channel 1	0.832263	0.22153	0.991	0.722	-0.338	1.99	2.18344	2.82734	1.60717	AT3G01280.1	2.25135e+07	3.18813e+08	2.45543e+08	130112207	156094342	1.54186e+08	3.39073e+07	9.53283e+07	7.61453e+06	21.74	31.88	29.71	36.96	25.72	32.61	19.2	34.06	5.07	4	7	7	8	6	7	4	8	1	6	17	17	15	10	14	8	28	1	4.03572
AT5G62350.1		Plant invertase/pectin methylesterase inhibitor superfamily protein	0.598234	0.120697	0.988	0.656	-0.655	1.99	0.615588	0.673899	0.331307	AT5G62350.1	9.67291e+06	8.83415e+07	4.15502e+07	7.47428e+07	3.44917e+07	6.58e+07	0	3.13497e+07	0	15.84	28.22	16.34	9.9	16.34	6.44	0	15.84		2	3	2	1	2	2		2		2	4	2	2	2	2	4	4		2.88704
AT5G64940.1	ATATH13, ATH13, ATOSA1, OSA1	ABC2 homolog 13	0.489801	0.110411	0.986	0.645	-0.836	1.99	3.41676	3.90409	1.98209	AT5G64940.1	2.15882e+08	4.7222e+07	2.83438e+07	2.66502e+08	8.41953e+07	130051015	1.94091e+07	5.14378e+06	8.14564e+07	27.73	16.43	14.45	25.23	22.08	23	1.84	2.23	23.78	17	11	10	16	14	14	2	2	17	27	13	11	22	17	19	19	2	32	78.8949
AT3G05970.1	LACS6, ATLACS6	long-chain acyl-CoA synthetase 6	0.434404	0.142182	0.984	0.676	-1.03	1.99	0.179321	0.000107864	3.95442e-05	AT3G05970.1	0	0	0	34544561	18472575	2.51612e+07	0	0	1.03266e+07	1.57	0	0	1.57	1.57	2.57	0	0	1.28	1			1	1	1			1	1			1	1	1	1		1	1.93632
AT3G12030.1		Protein of unknown function DUF106, transmembrane	0.370023	0.175551	0.982	0.699	-1.3	1.99	1.87477	1.60831	0.628071	AT3G12030.1	0	1.08856e+08	1.72059e+08	1.23619e+08	8.88203e+07	1.49029e+08	1.76145e+07	8.94769e+07	0	0	16.84	9.18	16.84	16.84	16.84	11.73	11.73	0		3	2	3	3	3	2	2			4	3	9	4	4	4	5
AT1G80750.1		Ribosomal protein L30/L7 family protein	0.308351	0.25247	0.979	0.733	-1.76	1.99	1.69634	3.44513	2.14295	AT1G80750.1	6.81359e+06	1.8569e+08	3.30633e+08	1.25048e+08	2.45607e+08	2.60547e+08	5.42478e+07	6.56706e+07	0	5.26	42.11	55.87	46.96	38.87	51.42	41.7	48.18	0	1	9	11	11	10	11	10	10		1	14	20	15	17	15	17	29		0
AT2G35780.1	scpl26	serine carboxypeptidase-like 26	0.0245945	0.0759516	0.824	0.592	-2.6	1.99	1.97803	2.55832	0.660221	AT2G35780.1	7.31728e+07	1.61803e+08	311813916	6.43239e+08	6.00508e+08	5.70235e+08	8040587	17467738	1.11531e+08	14.6	13.05	29.87	28.32	15.49	10.62	2.43	5.31	7.74	4	5	9	8	6	4	1	2	2	4	6	14	13	10	10		2	3	5.88316
AT4G29840.1	MTO2, TS	Pyridoxal-5'-phosphate-dependent enzyme family protein	0.00289276	0.14181	0.293	0.676	4.47	1.98	0.663161	3.046e-05	0.956935	AT4G29840.1	7.62565e+07	375205262	27539905	34621093	0	0	1.89445e+07	2.1432e+07	3.88116e+07	9.7	1.9	5.32	1.9	0	0	3.99	4.18	3.99	4	1	2	1			2	2	2	6	1	2	1			3	2	4	10.821
AT5G15250.1	FTSH6, ATFTSH6	FTSH protease 6	0.0418676	0.119938	0.888	0.656	2.66	1.98	0.45218	0	3.95442e-05	AT5G15250.1	0	4.28923e+07	9.14005e+06	0	0	0	0	0	21466381	0	2.91	1.74	0	0	0	0	0	0.87		3	2						1		3	2						1
AT3G60245.1		Zinc-binding ribosomal protein family protein	0.237364	0.21585	0.974	0.719	1.88	1.98	1.02708	0.542186	0.000123407	AT3G60245.1	4.41105e+07	1441575864	2515705597	1.2388e+08	30028191	81384067	2.28961e+07	1.44346e+08	7.54403e+07	26.09	35.87	35.87	35.87	17.39	17.39	17.39	17.39	17.39	2	4	4	3	1	1	1	1	1	7	16	22	6	2	4	7	6	3	8.70057
AT4G01130.1		GDSL-like Lipase/Acylhydrolase superfamily protein	0.258689	0.14367	0.976	0.677	1.51	1.98	0.342712	0.343714	3.95442e-05	AT4G01130.1	2.67945e+07	2.1975e+07	0	4.06777e+07	0	0	0	0	5.81636e+06	4.71	4.71	0	4.71	0	0	0	0	2.09	2	2		2					1	2	2		2			2		1	3.02118
AT1G26630.1	FBR12, ATELF5A-2, ELF5A-2	Eukaryotic translation initiation factor 5A-1 (eIF-5A 1) protein	0.337626	0.057733	0.981	0.558	0.959	1.98	0.954001	1.8858	0.331397	AT1G26630.1	7.72423e+07	2.38103e+08	9.8253e+07	6.26073e+07	1.40692e+08	4.4748e+07	4.21192e+07	3.09e+07	36383481	21.38	45.28	48.43	43.4	21.38	40.88	6.29	13.84	6.29	2	4	6	6	2	4	1	2	1	5	7	13	7	4	8		3	1	3.51791
AT3G20390.1		endoribonuclease L-PSP family protein	0.707785	0.102978	0.989	0.636	0.438	1.98	0.690953	0	0	AT3G20390.1	0	1.70712e+07	2.42766e+07	0	0	0	0	0	0	0	17.11	17.11	0	0	0	0	0	0		2	2								2	2
AT5G51970.1		GroES-like zinc-binding alcohol dehydrogenase family protein	0.767366	0.0742082	0.99	0.589	-0.313	1.98	0.43377	0.542186	0.522344	AT5G51970.1	28767176	1.9721e+07	3.26844e+07	2.18965e+07	2.93121e+07	2.71586e+07	0	0	1.66254e+07	5.49	2.47	12.64	12.64	2.47	2.47	0	0	17.31	2	1	3	3	1	1			3	2	2	4	4	1	2	1		4	4.8562
AT5G48600.2	SMC3	structural maintenance of chromosome 3	0.697771	0.149607	0.989	0.682	-0.518	1.98	0.947328	1.99236	0.992132	AT5G48600.2	4.19085e+07	10994533	0	3.81435e+07	1.29708e+07	3.37831e+07	0	0	2.93361e+07	6.43	2.41	0	6.11	2.17	7.4	0	0	9.49	6	2		5	2	6			8	6	2		5	2	6	3		13	14.9805
AT2G38650.1	GAUT7, LGT7	galacturonosyltransferase 7	0.42386	0.0760161	0.984	0.592	-0.861	1.98	1.55335	0.673899	0.328864	AT2G38650.1	3.29741e+07	12042614	0	47946823	1.69202e+07	2.52508e+07	0	0	4.66074e+06	4.52	1.94	0	1.94	3.72	3.55	0	0	2.26	2	1		1	2	2			2	2	1		1	2	2	1		2	4.98668
AT4G04470.1	PMP22	Peroxisomal membrane 22 kDa (Mpv17/PMP22) family protein	0.458117	0.216532	0.985	0.72	-1.17	1.98	2.45787	0.871496	0.822376	AT4G04470.1	7.28636e+06	1.00997e+08	7.15962e+07	6.64657e+07	9.89001e+07	6.4672e+07	1.76547e+07	5.63923e+07	0	8.95	14.74	18.42	12.63	8.95	18.42	14.74	18.42	0	1	2	3	2	1	3	2	3		1	4	5	3	2	4	2	8		0
AT3G05590.1	RPL18	ribosomal protein L18	0.259705	0.194577	0.976	0.709	-1.71	1.98	1.78556	3.48692	2.37142	AT3G05590.1	1.3633e+08	3465837104	2772067532	2682911581	3601194577	3590594304	2.86967e+08	1043598414	5.37818e+07	33.69	55.61	49.73	49.2	53.48	49.73	44.39	42.25	11.23	5	13	11	10	11	12	9	9	2	12	30	34	36	30	39	25	44	6	21.6275
AT5G16750.1	TOZ	Transducin family protein / WD-40 repeat family protein	0.0427116	0.0798595	0.89	0.599	-2.32	1.98	2.96885e-05	1.01758	0	AT5G16750.1	0	1.20685e+07	3.71327e+06	3.46417e+07	1.41817e+07	3.82971e+07	0	0	0	0	2.28	1.71	3.42	3.2	3.42	0	0	0		1	1	2	2	2					1	1	2	2	2
AT3G03350.1		NAD(P)-binding Rossmann-fold superfamily protein	0.484615	0.183839	0.986	0.704	1.02	1.97	4.64967e-05	3.046e-05	0	AT3G03350.1	52355383	29950705	40050506	51524348	0	0	0	0	0	4.51	4.51	4.51	4.51	0	0	0	0	0	1	1	1	1						1	1	1	1						2.55729
AT3G44100.1		MD-2-related lipid recognition domain-containing protein	0.681513	0.145475	0.989	0.679	0.539	1.97	2.07347	1.01758	0.660221	AT3G44100.1	1.32945e+08	493785133	7.69739e+08	4.61274e+08	5.07568e+07	5.04781e+08	1.34604e+07	337694004	1.3286e+08	18.42	18.42	18.42	18.42	18.42	18.42	8.55	18.42	18.42	2	2	2	2	2	2	1	2	2	5	9	7	6	3	3	1	3	6	7.68273
AT1G77180.1	SKIP	chromatin protein family	0.78748	0.15392	0.99	0.685	0.362	1.97	2.10701	0.343748	0.296764	AT1G77180.1	34532151	9.0214e+06	2.31541e+07	4.18328e+07	0	2.42882e+07	1.44751e+07	0	0	1.79	4.24	1.79	3.59	0	1.79	3.59	0	0	1	2	1	2		1	2			1	2	1	2		1				3.30903
AT2G26800.3		Aldolase superfamily protein	0.976601	0.186251	0.992	0.705	-0.0426	1.97	0.342714	7.74043e-05	0.331307	AT2G26800.3	1.24435e+07	0	0	0	9.52882e+06	1.41304e+07	0	1.33993e+07	0	2.54	0	0	0	2.54	2.54	0	7.61	0	1				1	1		2		1				1	1		2		2.23637
AT5G07320.1		Mitochondrial substrate carrier family protein	0.00943325	0.111209	0.627	0.646	3.42	1.96	1.84895	6.44182e-05	3.95442e-05	AT5G07320.1	40729103	1.8929e+07	0	3.52368e+06	0	0	0	0	1.95569e+07	6.05	1.67	0	4.38	0	2.09	0	0	1.67	2	1		1		1			1	2	1		1		1			1	1.87163
AT4G35000.1	APX3	ascorbate peroxidase 3	0.268582	0.177331	0.977	0.7	1.59	1.96	1.00086	0.343757	3.36108e-05	AT4G35000.1	0	4.07532e+07	4.02226e+07	1.37453e+07	2.02777e+07	0	0	2.15582e+07	0	0	15.33	15.33	8.71	3.83	0	0	4.88	0		3	3	2	1			1			4	3	2	1			1
AT5G56010.1	HSP81-3, Hsp81.3, AtHsp90-3, AtHsp90.3	heat shock protein 81-3	0.84709	0.109359	0.991	0.644	-0.227	1.96	3.98353	4.01599	2.30945	AT5G56010.1	3.37404e+08	180217784	9.10538e+07	2.8088e+08	1.14504e+08	3.48902e+08	2.32414e+07	1.81526e+07	2.81714e+08	26.61	23.32	20.17	20.17	17.02	37.77	4.86	3.86	28.33	17	15	13	15	12	22	3	2	23	30	31	20	24	16	34	28	2	63	84.819
AT5G56030.1	HSP81-2, ERD8, HSP90.2, AtHsp90.2	heat shock protein 81-2	0.84709	0.109359	0.991	0.644	-0.227	1.96	2.00905	4.01599	2.30945	AT5G56030.1	3.37404e+08	180217784	9.10538e+07	2.8088e+08	1.14504e+08	3.48902e+08	2.32414e+07	1.81526e+07	2.81714e+08	26.61	23.32	22.89	20.17	17.02	37.77	4.86	3.86	28.33	17	15	15	15	12	22	3	2	23	30	31	22	24	16	34	28	2	63	84.819
AT3G06860.1	MFP2, ATMFP2	multifunctional protein 2	0.78922	0.100568	0.99	0.633	-0.306	1.96	2.36986	4.54194	3.58002	AT3G06860.1	9.9589e+08	3.9026e+08	1.18035e+08	8.16921e+08	2.35556e+08	7.04275e+08	1.05884e+08	4.07992e+07	2.83581e+08	51.72	38.34	39.59	40.97	35.59	50.34	23.59	12.28	37.24	31	23	24	23	19	27	13	6	26	89	54	43	62	41	68	41	9	73	267.02
AT2G17695.1		FUNCTIONS IN: molecular_function unknown; INVOLVED IN: biological_process unknown; LOCATED IN: chloroplast; CONTAINS InterPro DOMAIN/s: Domain of unknown function DUF1990 (InterPro:IPR018960); Has 259 Blast hits to 259 proteins in 120 species: Archae - 0; Bacteria - 197; Metazoa - 0; Fungi - 0; Plants - 57; Viruses - 0; Other Eukaryotes - 5 (source: NCBI BLink).	0.267834	0.208032	0.977	0.716	-1.72	1.96	0.394457	0.000107864	0.331307	AT2G17695.1	0	74672757	106894096	50073223	6.25832e+07	61930393	0	2.42272e+07	0	0	8.78	8.78	8.78	8.78	8.78	0	14.15	0		1	1	1	1	1		2			1	1	2	2	2		3
AT2G45290.1		Transketolase	0.724646	0.236735	0.99	0.727	-0.57	1.95	1.73799	1.99344	1.46486	AT2G45290.1	2.15227e+08	1.96163e+08	4.84481e+07	1.73437e+08	8.64988e+07	2.66381e+08	5.68289e+07	0	3.30733e+08	7.56	7.29	4.72	4.72	5.67	7.29	5.53	0	7.83	5	5	3	3	4	5	4		6	10	11	5	5	5	7	10		21	26.4939
AT5G17920.1	ATCIMS, ATMETS, ATMS1	Cobalamin-independent synthase family protein	0.545956	0.0977214	0.987	0.629	-0.684	1.95	3.88668	5.29363	4.73896	AT5G17920.1	7840443174	3044001666	1689760295	8318002154	4249739879	7120603329	5.59994e+08	4.05482e+08	4680094905	59.48	56.73	64.18	60.52	63.79	63.27	32.55	35.16	48.37	36	37	46	37	38	40	25	26	35	271	220	218	245	201	253	80	86	394	844.857
AT2G42600.2	ATPPC2, PPC2	phosphoenolpyruvate carboxylase 2	0.514229	0.150192	0.986	0.682	-0.862	1.95	1.46275	3.42063	1.22521	AT2G42600.2	1.66133e+08	7.18096e+07	2.93983e+07	1.75028e+08	6.31751e+07	1.71024e+08	0	0	1.34367e+08	12.98	6.85	9.14	10.07	11.42	19.11	0	0.73	15.99	10	5	8	8	9	16		1	13	12	6	10	10	10	21	8	1	27	34.9562
AT3G21110.1	PUR7, PURC, ATPURC	purin 7	0.0731833	0.071867	0.93	0.584	1.93	1.94	0.540644	0.343748	0.956935	AT3G21110.1	6.57949e+07	3.19403e+07	30201887	3.45095e+07	0	6.27001e+06	9.84397e+06	8.95571e+06	1.3531e+07	8.27	8.27	2.68	5.11	0	2.68	7.3	6.81	6.81	3	3	1	2		1	2	2	2	5	3	1	2		1	2	2	2	6.4861
AT1G75220.1		Major facilitator superfamily protein	0.358109	0.203009	0.982	0.714	1.38	1.94	1.22165	0	3.95442e-05	AT1G75220.1	3.92048e+07	0	9.58418e+06	0	0	0	0	0	2.0615e+07	2.05	0	2.05	0	0	0	0	0	2.05	1		1						1	1		1				1		2	2.41781
AT3G23810.1	SAHH2, ATSAHH2	S-adenosyl-l-homocysteine (SAH) hydrolase 2	0.552368	0.0648416	0.987	0.57	0.595	1.94	2.68955	3.38996	2.64529	AT3G23810.1	4.77253e+08	4.48586e+08	2.69529e+08	4.48212e+08	9.09665e+07	2.49708e+08	9.0232e+07	6.21735e+07	1.1107e+08	20.41	16.49	23.09	31.55	10.52	25.36	16.49	6.39	11.75	10	10	12	15	6	12	9	4	8	21	33	22	31	16	30	18	9	19	45.2023
AT2G30860.1	ATGSTF9, GLUTTR, ATGSTF7, GSTF9	glutathione S-transferase PHI 9	0.813745	0.273875	0.991	0.74	-0.41	1.94	1.37736	2.84607	1.76705	AT2G30860.1	3.70194e+07	5.33164e+08	3.79282e+08	1.47683e+08	1.93781e+08	2.62181e+08	8.66331e+07	3.40884e+08	0	12.56	47.91	43.26	45.12	37.21	57.21	23.72	37.67	0	1	7	6	7	5	10	5	9		3	12	16	14	8	16	13	22		5.68569
AT4G09650.1	ATPD	ATP synthase delta-subunit gene	0.315984	0.214092	0.98	0.718	-1.54	1.93	2.25506	2.82684	0.525663	AT4G09650.1	8.5449e+06	1.47241e+08	1.6213e+08	1.14656e+08	1.15249e+08	1.33936e+08	1.04773e+07	5.64409e+07	0	17.52	36.75	31.62	28.21	28.21	45.73	3.42	9.83	0	3	6	6	6	7	8	1	3		4	8	7	8	8	9	4	9		0
AT5G43460.1		HR-like lesion-inducing protein-related	0.133348	0.160678	0.958	0.69	2.07	1.92	0.342744	0	0	AT5G43460.1	1.92483e+07	4.68295e+07	7.60444e+07	0	0	0	0	0	0	4.55	4.55	4.55	0	0	0	0		0	1	1	1							1	1	1							1.63759
AT3G51840.1	ACX4, ATSCX, ATG6	acyl-CoA oxidase 4	0.2804	0.193624	0.978	0.709	1.59	1.92	0.452212	0.542109	0.659934	AT3G51840.1	4.55927e+07	2.61716e+07	2.38617e+07	4.58644e+07	0	0	0	0	1.60517e+07	2.29	8.94	5.96	8.94	0	0	0	0	11.7	1	3	2	3					4	1	3	2	4					4	2.76016
AT1G31870.1		unknown protein; FUNCTIONS IN: molecular_function unknown; INVOLVED IN: biological_process unknown; LOCATED IN: cytosol, nucleus; EXPRESSED IN: 25 plant structures; EXPRESSED DURING: 15 growth stages; CONTAINS InterPro DOMAIN/s: Protein of unknown function DUF2050, pre-mRNA-splicing factor (InterPro:IPR018609); Has 13303 Blast hits to 9618 proteins in 489 species: Archae - 8; Bacteria - 444; Meta…	0.302411	0.119511	0.979	0.655	1.25	1.92	1.48747	0	0	AT1G31870.1	0	1.43394e+07	1.45827e+07	0	0	0	0	0	0	0	2.32	2.32	0	0	0	0	0	0		1	1								1	1
AT4G09730.1	RH39	RH39	0.479843	0.0561892	0.986	0.555	0.677	1.92	1.10523	1.02315	1.27435	AT4G09730.1	4.31992e+07	109472929	1.21439e+08	5.2502e+07	4.45782e+07	35079277	1.22295e+07	2.21586e+07	2.28619e+07	8.53	12.08	14.65	8.05	3.54	2.25	7.09	4.99	3.38	3	5	6	4	2	1	4	4	1	3	7	6	6	2	1	1	7	1	11.3249
AT1G64790.1	ILA	ILITYHIA	0.899318	0.0941537	0.991	0.623	-0.139	1.92	4.35817	4.11863	1.61064	AT1G64790.1	9.33278e+07	4.88073e+07	4.61672e+07	1.01445e+08	4.02051e+07	8.2636e+07	0	0	7.49749e+07	13.95	7.47	11.99	10.15	9.73	9.69	0	0	13.87	26	14	25	18	17	16			29	35	15	28	22	18	19	10		64	68.8962
AT5G67500.1	VDAC2, ATVDAC2	voltage dependent anion channel 2	0.651233	0.159139	0.989	0.689	-0.6	1.92	2.96225	3.61356	2.86776	AT5G67500.1	3.75723e+07	6.56524e+08	5.14939e+08	2.04825e+08	4.35926e+08	3.72921e+08	5.44053e+07	1.42566e+08	2.27173e+07	50.72	63.41	59.42	59.42	52.9	53.26	27.17	47.1	20.65	12	15	14	13	11	12	7	13	5	15	34	29	32	22	25	14	40	6	15.1312
AT2G17290.1	CPK6, ATCDPK3, ATCPK6	Calcium-dependent protein kinase family protein	0.19473	0.174084	0.97	0.698	1.81	1.91	2.27327	3.046e-05	0.331397	AT2G17290.1	3.21176e+07	2.42676e+07	0	2.98778e+07	0	0	6864460	5.79617e+06	6.83549e+06	5.88	2.76	0	2.76	0	0	2.76	4.23	2.21	3	1		1			1	2	1	3	1		1				2	1	5.79547
AT5G57110.1	ACA8, AT-ACA8	autoinhibited Ca2+ -ATPase, isoform 8	0.219036	0.107161	0.972	0.641	1.43	1.91	0.944006	0.332901	3.95442e-05	AT5G57110.1	3.37712e+07	1.5768e+07	7.08348e+06	0	0	9.58459e+06	0	0	1.51408e+06	4.84	2.7	0.93	0	0	1.96	0	0	1.58	4	3	1			2			1	5	3	1			3			1	9.9235
AT5G20830.1	SUS1, ASUS1, atsus1	sucrose synthase 1	0.413286	0.210852	0.984	0.717	1.23	1.91	0.259831	3.39582e-05	0.76679	AT5G20830.1	2.90621e+07	0	3.10604e+06	0	0	1.13181e+07	0	0	1.79546e+07	3.22	0	0.74	0	0	1.36	0	0	6.06	3		1			1			5	3		1			1	2		6	6.55268
AT4G38770.1	PRP4, ATPRP4	proline-rich protein 4	0.465826	0.13885	0.985	0.673	0.917	1.91	1.75278	3.39582e-05	3.95442e-05	AT4G38770.1	3.17493e+07	0	0	0	0	1.54469e+07	0	0	6.51104e+06	1.56	1.56	0	0	0	1.56	0	0	1.56	1	1				1			1	1	1				1			1	0
AT4G05400.1		copper ion binding	0.606219	0.148512	0.988	0.681	0.663	1.91	0.340313	6.44182e-05	0	AT4G05400.1	0	0	0	5.73694e+06	0	1.54042e+07	0	0	0	0	0	0	8.4	0	8.4	0	0	0				1		1							1		2
AT5G54940.1		Translation initiation factor SUI1 family protein	0.834158	0.150758	0.991	0.683	0.27	1.91	1.28356	0	0	AT5G54940.1	0	2.64591e+07	1.86449e+07	0	0	0	0	0	0	0	19.64	19.64	0	0	0	0	0	0		2	2								2	2
AT5G10860.1		Cystathionine beta-synthase (CBS) family protein	0.861795	0.237386	0.991	0.728	-0.276	1.91	0.622418	0.527769	0.331307	AT5G10860.1	0	2.22607e+07	7.19892e+07	80474430	0	4.11456e+07	0	1.64565e+07	0	0	20.87	16.99	4.37	0	16.99	0	16.99	0		4	3	1		3		2			4	3	1		3	1	2
AT1G11260.1	STP1, ATSTP1	sugar transporter 1	0.503979	0.0863568	0.986	0.611	-0.717	1.91	1.18929	1.88662	0.522344	AT1G11260.1	4.10555e+07	3.41528e+07	2.45779e+07	8.89971e+07	32777162	6.32434e+07	0	0	2.60413e+07	5.17	6.13	10.73	10.34	8.43	10.34	0		6.51	2	2	5	4	3	4			3	2	3	6	5	3	5	3		5	5.07953
AT1G27450.2	APT1, ATAPT1	adenine phosphoribosyl transferase 1	0.318209	0.233009	0.98	0.726	-1.59	1.91	1.0611	2.56653	0.628071	AT1G27450.2	8.73342e+06	1.5137e+08	1.66159e+08	1.29215e+08	1.44203e+08	1.95764e+08	2.25659e+07	3.83895e+07	0	24.59	38.25	38.25	57.92	30.6	54.1	14.21	14.21	0	3	5	5	7	4	7	2	2		4	12	14	16	12	14	6	8		1.93239
AT2G22870.1	EMB2001	P-loop containing nucleoside triphosphate hydrolases superfamily protein	0.733676	0.220153	0.99	0.721	0.516	1.9	2.19817	7.39061e-05	3.36108e-05	AT2G22870.1	0	4.37042e+07	0	29749931	0	0	0	2.33953e+06	0	0	4.67	0	4.67	3.67	0	0	4.67	0		1		1	1			1			1		1	1			1
AT1G27430.1		GYF domain-containing protein	0.988477	0.264476	0.992	0.737	0.0242	1.9	1.32087	0.332944	0.659934	AT1G27430.1	9.25836e+06	9523884	0	0	4.96354e+06	4.72794e+07	0	0	1.21032e+07	2.61	0.6	0	0	0.6	1.54	0	0	3.69	3	1			1	2			4	3	1			1	2			4	2.4748
AT5G06910.1	ATJ6	J-domain protein 6	0.85244	0.134188	0.991	0.669	-0.228	1.9	1.98864	6.44182e-05	0	AT5G06910.1	0	0	0	6.06144e+06	0	6.0657e+06	0	0	0	0	0	0	3.87	0	2.82	0	0	0				1		1							1		1
AT5G62410.1	SMC2, TTN3, ATCAP-E1, ATSMC4	structural maintenance of chromosomes 2	0.838603	0.306231	0.991	0.748	-0.372	1.9	1.22117	1.31177	0.992132	AT5G62410.1	4.29111e+07	1.45757e+07	1.23446e+07	0	1.77501e+07	4.28644e+07	0	0	2.8582e+07	4.09	3.66	2.98	0.77	2.38	4.85	0	0	7.66	4	4	3	1	3	5			8	4	4	3	1	3	5	2		11	8.23679
AT2G20360.1		NAD(P)-binding Rossmann-fold superfamily protein	0.024722	0.103517	0.824	0.636	2.71	1.89	1.53768	0.68215	1.18555	AT2G20360.1	5.79767e+07	5.19974e+07	3.91223e+07	2.10073e+07	0	0	0	1.72308e+07	1.34041e+07	25.62	31.09	33.58	15.67	0	0	0	11.44	15.42	6	9	10	4				3	4	7	9	11	4			2	3	4	18.2065
AT4G40030.1		Histone superfamily protein	0.30986	0.13349	0.979	0.669	1.26	1.89	1.14837	1.40992	0.956935	AT4G40030.1	6.77604e+07	2.46987e+08	3.0727e+08	66141084	4.00693e+07	5.6046e+07	3.02607e+07	4.35918e+07	3.00786e+07	11.76	5.15	16.18	11.76	16.91	16.18	11.76	11.76	11.76	2	1	3	2	3	3	2	2	2	4	2	6	3	5	6	4	4	2	6.19482
AT4G15110.1	CYP97B3	cytochrome P450, family 97, subfamily B, polypeptide 3	0.70652	0.0740095	0.989	0.588	0.381	1.89	3.18864e-05	3.046e-05	7.3155e-05	AT4G15110.1	1.20541e+07	0	0	0	0	0	0	1.73225e+06	2.49615e+06	1.38	0	0	4.14	0	0	0	2.59	2.59	1			1				1	1	1			1				1	1	1.84546
AT5G14580.1		polyribonucleotide nucleotidyltransferase, putative	0.938802	0.106251	0.992	0.64	0.0863	1.89	1.35726	0.676658	0.659934	AT5G14580.1	4.28073e+07	1.93817e+07	6.52901e+06	37683958	1.49386e+07	2.58586e+07	0	0	1.48731e+07	6.46	4.84	1.72	2.22	1.72	2.62	0	0	5.65	5	4	2	2	1	2			4	5	4	2	2	1	2	3		6	9.00234
AT1G76405.2		unknown protein; FUNCTIONS IN: molecular_function unknown; INVOLVED IN: biological_process unknown; LOCATED IN: chloroplast envelope; EXPRESSED IN: 21 plant structures; EXPRESSED DURING: 13 growth stages; BEST Arabidopsis thaliana protein match is: unknown protein (TAIR:AT1G20816.1); Has 52 Blast hits to 52 proteins in 19 species: Archae - 0; Bacteria - 0; Metazoa - 0; Fungi - 0; Plants - 50; Vir…	0.777911	0.217921	0.99	0.72	-0.424	1.89	0.449697	0.87501	0	AT1G76405.2	0	63674046	5.8077e+07	2.88327e+07	0	2.83714e+07	0	0	0	0	22.16	22.75	28.74	0	14.97	0	0	0		2	3	3		2					3	4	3		2
AT4G27270.1		Quinone reductase family protein	0.585584	0.180593	0.988	0.702	-0.751	1.89	2.5589	1.41082	0.822376	AT4G27270.1	1.60843e+07	2.6578e+08	5.94015e+07	8.00909e+07	1.77304e+08	1.95315e+08	4.52922e+07	8.34817e+07	0	13.17	17.56	9.76	17.56	13.17	17.56	13.17	17.56	0	2	3	2	3	2	3	2	3		6	8	3	5	5	5	7	11		4.72835
AT1G28510.1		Optic atrophy 3 protein (OPA3)	0.489552	0.263375	0.986	0.736	-1.15	1.89	0.793738	1.99495	0.770771	AT1G28510.1	0	8.96582e+07	1.10104e+08	4.5589e+07	6.63918e+07	4.35648e+07	7.72331e+06	3.71162e+07	0	0	30.99	25.73	40.35	25.73	29.82	6.43	38.01	0		4	3	5	3	4	1	5			5	5	8	5	5	1	6
AT5G27470.1		seryl-tRNA synthetase / serine--tRNA ligase	0.10624	0.19356	0.949	0.709	2.37	1.88	2.77122	0.68215	1.06355	AT5G27470.1	2.5993e+07	2.47505e+07	3.65788e+07	6.5439e+07	0	0	1.15147e+07	0	2.42601e+07	6.43	6.87	9.09	13.3	0	0	4.88	0	16.63	2	2	3	4			2		5	2	2	4	5			2		5	6.12073
AT4G28400.1		Protein phosphatase 2C family protein	0.19602	0.177838	0.97	0.701	1.8	1.88	1.38962	0	0.331307	AT4G28400.1	0	37798676	18797452	0	0	0	0	1.19845e+07	0	0	4.95	4.95	0	0	0	0	8.13	0		1	1					2			1	1				7	3
AT5G22780.1		Adaptor protein complex AP-2, alpha subunit	0.814877	0.0875407	0.991	0.613	-0.247	1.88	0.507739	1.54909	1.09921	AT5G22780.1	4.12991e+07	1.98988e+07	1.40629e+07	2.87084e+07	2.77113e+07	2.82038e+07	0	0	2.33914e+07	5.33	3.36	1.88	3.46	2.67	4.94	0	0	13.03	4	2	1	3	2	4			10	4	3	1	3	2	5	2		11	12.6253
AT5G56850.2		unknown protein; EXPRESSED IN: 21 plant structures; EXPRESSED DURING: 13 growth stages; Has 35333 Blast hits to 34131 proteins in 2444 species: Archae - 798; Bacteria - 22429; Metazoa - 974; Fungi - 991; Plants - 531; Viruses - 0; Other Eukaryotes - 9610 (source: NCBI BLink).	0.806047	0.189736	0.991	0.707	-0.344	1.88	0.171397	3.046e-05	0	AT5G56850.2	28970716	0	0	25109424	0	0	0	0	0	3.15	3.15	0	3.15	0	0	0	0	0	1	1		1						1	1		1						2.20312
AT4G24190.1	SHD, HSP90.7, AtHsp90.7, AtHsp90-7	Chaperone protein htpG family protein	0.676594	0.102122	0.989	0.635	-0.461	1.88	4.48627	4.87988	3.92027	AT4G24190.1	9.88396e+08	4.95044e+08	2.01512e+08	1075533762	6.69255e+08	8.78907e+08	9.20349e+07	7.65342e+07	6.9777e+08	40.58	37.18	47.39	29.89	40.83	43.13	13.37	17.86	43.01	30	31	33	24	32	31	9	13	35	60	56	64	61	58	59	13	15	162	162.966
AT1G13270.1	MAP1C, MAP1B	methionine aminopeptidase 1B	0.366809	0.122349	0.982	0.658	-1.07	1.88	3.69864	2.68815	2.10379	AT1G13270.1	4.03057e+08	3.96879e+08	5.19992e+08	1343781500	2.71773e+08	5.87631e+08	2.41719e+07	6.13571e+07	3.08236e+08	31.17	24.93	31.17	31.17	31.17	34.69	10.03	25.75	31.17	6	5	6	6	6	7	3	5	6	11	10	12	18	20	17	6	7	12	46.269
AT4G14680.1	APS3	Pseudouridine synthase/archaeosine transglycosylase-like family protein	0.0359889	0.167615	0.872	0.694	2.95	1.87	0.439134	0.542143	7.3155e-05	AT4G14680.1	6.96835e+07	3.19083e+07	3.69106e+07	31138065	0	5.86253e+06	0	2.03891e+07	2.8843e+07	6.67	4.09	1.51	6.67	0	1.51	0	1.51	1.51	3	2	1	3		1		1	1	3	2	1	3		1	3	1	1	7.47238
AT1G42550.1	PMI1	plastid movement impaired1	0.537112	0.0765273	0.987	0.593	0.625	1.87	3.59364	2.57582	1.88883	AT1G42550.1	1.32645e+08	5.11085e+07	1.35655e+07	5.55192e+07	4.34989e+07	4.93357e+07	1.22491e+07	1.37774e+07	5.28395e+07	18.62	12.34	5.93	9.02	11.03	17.08	3.68	3.68	23.84	11	7	3	5	5	8	2	2	14	16	12	3	7	6	10	7	3	27	47.2825
AT3G11710.1	ATKRS-1	lysyl-tRNA synthetase 1	0.694123	0.186043	0.989	0.705	-0.542	1.87	1.1868	2.18986	0.76684	AT3G11710.1	3.98457e+07	2.90114e+07	0	5.49029e+07	2.88231e+07	4.70092e+07	7.15492e+06	0	3.03916e+07	5.91	12.14	0	10.54	4.63	11.82	2.08	0	10.54	4	6		5	3	6	1		5	5	7		6	3	6	2		5	8.61361
AT4G32150.1	VAMP711, ATVAMP711	vesicle-associated membrane protein 711	0.370105	0.159966	0.982	0.689	-1.17	1.87	0.35064	1.01758	0	AT4G32150.1	0	22214581	3.40688e+07	1.46987e+07	1.93239e+07	28178528	0	0	0	0	12.33	12.33	9.13	10.96	12.33	0	0	0		2	2	2	2	2					2	2	2	2	2
AT1G76080.1	ATCDSP32, CDSP32	chloroplastic drought-induced stress protein of 32 kD	0.203479	0.144824	0.971	0.678	-1.61	1.87	0.280907	1.74835	0.525613	AT1G76080.1	0	3.48202e+07	26181968	2.15881e+07	3.73027e+07	2.79634e+07	0	1.00692e+07	0	0	9.6	2.65	14.24	9.6	9.6	0	10.6	0		3	1	4	3	3		3			4	1	4	3	3		3
AT1G80480.1	PTAC17	plastid transcriptionally active 17	0.0398707	0.187804	0.883	0.706	3.01	1.86	1.29875	0.332975	0.328897	AT1G80480.1	8.82768e+07	3.43015e+07	2.26213e+07	37578416	0	6.3987e+06	0	3.5897e+07	3.34389e+07	5.41	2.25	2.25	2.48	3.38	6.08	0	4.5	9.91	2	1	1	1	1	2		1	2	2	1	1	1	1	2	2	2	3	7.46467
AT5G20970.1		HSP20-like chaperones superfamily protein	0.106182	0.233472	0.949	0.726	2.57	1.86	1.73945	7.39061e-05	8.38627e-05	AT5G20970.1	1.95283e+07	7.1388e+07	18717004	43013224	4.57707e+06	0	1.56731e+07	9.0755e+07	0	4.02	8.43	12.45	8.43	4.82	0	4.02	4.02	0	1	1	2	1	1		1	1		2	1	2	1	2		6	3		2.09615
ATCG00270.1	PSBD	photosystem II reaction center protein D	0.504949	0.0840273	0.986	0.607	0.69	1.86	2.96964	2.29524	1.93424	ATCG00270.1	4.67192e+08	2.53934e+08	1.13944e+08	2.42935e+08	8.95761e+07	1.83654e+08	3.71281e+07	5.59423e+07	1.68911e+08	23.51	23.51	15.3	15.3	13.03	24.36	15.3	15.3	15.3	6	6	4	4	4	7	4	4	4	18	20	11	9	7	13	16	14	18	58.2397
AT3G23300.1		S-adenosyl-L-methionine-dependent methyltransferases superfamily protein	0.388287	0.0901572	0.983	0.617	-0.915	1.86	2.67325	3.62525	1.85886	AT3G23300.1	2.36775e+08	1.04678e+08	5.97795e+07	356326077	1.91115e+08	2.47544e+08	2.9552e+07	1.49103e+07	1.19977e+08	11.62	13.75	14.89	18	19.64	24.55	4.91	3.6	19.48	7	9	7	10	11	16	3	2	9	17	16	11	19	19	23	22	3	25	37.5712
AT2G36200.1		P-loop containing nucleoside triphosphate hydrolases superfamily protein	0.410248	0.193762	0.984	0.709	-1.16	1.86	1.60674	0.000107864	0.522344	AT2G36200.1	69973263	0	1.64021e+07	76741571	8.56621e+06	6.00116e+07	0	0	1.07993e+07	1.39	0	1.39	1.39	0.99	1.39	0	0	4.06	1		1	1	1	1			3	1		1	1	1	1	1		4	3.19156
AT5G03530.1	ATRAB ALPHA, ATRAB, ATRAB18B, ATRABC2A, RABC2A	RAB GTPase homolog C2A	0.460433	0.322428	0.985	0.752	-1.38	1.86	1.02788	0.673899	0.331358	AT5G03530.1	0	1.38113e+08	1.2883e+08	3.43514e+07	9.75822e+07	7.52105e+07	8.81109e+06	2.8546e+07	0	0	9.05	9.05	3.81	9.05	9.05	3.81	9.05	0		2	2	1	2	2	1	2			4	2	1	2	3	1	2
AT4G35470.1	PIRL4	plant intracellular ras group-related LRR 4	0.024384	0.146459	0.822	0.68	3	1.85	0.503753	0.332931	0.525663	AT4G35470.1	90304797	2.14581e+07	6.49818e+07	2.9705e+07	0	2.83498e+06	1.53011e+07	1.73612e+07	0	4.37	1.82	8.38	1.82	0	4.37	1.82	6.74	0	2	1	4	1		2	1	3		2	1	5	1		2		3		2.60999
AT1G22700.3		Tetratricopeptide repeat (TPR)-like superfamily protein	0.131402	0.163614	0.958	0.692	2.01	1.85	1.70331	0.343714	0	AT1G22700.3	0	2.52008e+07	4.28383e+07	1.13573e+07	0	0	0	0	0	0	18.01	13.27	18.01	0	0	0	0	0		2	2	2							2	3	3
AT1G80770.1	PDE318	P-loop containing nucleoside triphosphate hydrolases superfamily protein	0.481888	0.181427	0.986	0.703	0.953	1.85	0.561046	0	3.95442e-05	AT1G80770.1	3.51419e+07	2.24994e+07	0	0	0	0	0	0	1.94973e+07	15.52	5.54	0	0	0	0	0	0	3.1	5	2							1	6	2					1		1	11.128
AT1G08130.1	ATLIG1, LIG1	DNA ligase 1	0.670268	0.105639	0.989	0.639	-0.468	1.85	1.17377	1.99307	0.92808	AT1G08130.1	5.34263e+07	3.45958e+07	1.6945e+07	6.81976e+07	2.97164e+07	4.74248e+07	0	0	36483783	7.72	11.39	4.56	8.1	2.66	6.84	0	0	11.14	5	8	3	6	2	5			7	5	10	3	6	2	6	3		13	14.4952
AT1G62750.1	ATSCO1, ATSCO1/CPEF-G, SCO1	Translation elongation factor EFG/EF2 protein	0.560131	0.117929	0.987	0.654	-0.669	1.85	1.62235	3.4207	1.78689	AT1G62750.1	1.24854e+08	1.0688e+08	3.798e+07	1.6093e+08	6.92436e+07	1.73326e+08	1.03039e+07	1.02353e+07	9.67698e+07	15.96	16.48	13.41	16.35	15.33	27.33	0.89	4.09	33.59	11	10	7	9	8	16	1	2	21	19	13	11	12	8	20	18	3	44	50.7427
AT5G58410.1		HEAT/U-box domain-containing protein	0.403455	0.167057	0.983	0.694	1.09	1.84	1.95665	3.39582e-05	0.522344	AT5G58410.1	11554613	4.441e+06	4.24093e+06	0	0	1.0609e+07	0	0	7.86178e+06	0.59	0.59	0.59	0	0	0.59	0	0	1.87	1	1	1			1			3	1	1	1			1			3	1.96819
AT2G25670.1		BEST Arabidopsis thaliana protein match is: copper ion binding (TAIR:AT4G32610.1); Has 43784 Blast hits to 26928 proteins in 1799 species: Archae - 86; Bacteria - 6347; Metazoa - 15971; Fungi - 5398; Plants - 1931; Viruses - 259; Other Eukaryotes - 13792 (source: NCBI BLink).	0.449407	0.197012	0.985	0.711	1.06	1.84	1.50827	0.343791	3.36108e-05	AT2G25670.1	4.37248e+07	4196107	2.74991e+07	3.61453e+07	3.49748e+06	1.7529e+06	0	12506046	0	8.49	5.35	15.41	8.49	5.35	5.35	0	4.4	0	2	1	2	2	1	1		1		3	2	3	4	2	2	1	1		11.1486
AT5G04130.1	GYRB2	DNA GYRASE B2	0.748202	0.112353	0.99	0.647	0.359	1.84	3.14516	2.0833	1.32349	AT5G04130.1	9.72544e+07	3.9722e+07	1.29686e+07	7.37512e+07	2.05277e+07	4.76679e+07	1.19869e+07	5.5789e+06	4.91583e+07	11.48	8.61	4.23	9.7	4.23	6.83	1.09	2.46	12.02	7	5	3	6	3	4	1	2	8	11	6	4	6	3	5	2	2	15	23.5158
ATCG00020.1	PSBA	photosystem II reaction center protein A	0.866108	0.0725059	0.991	0.586	0.164	1.84	1.71826	1.01758	1.52686	ATCG00020.1	3.75931e+08	2.37591e+08	110987510	2.92035e+08	1.3117e+08	2.40541e+08	4.19567e+07	6.44401e+07	1.04785e+08	13.88	11.61	12.18	8.5	8.5	8.5	11.61	11.61	11.61	4	3	3	2	2	2	3	3	3	13	9	6	5	5	5	8	8	8	30.7822
AT3G45970.1	ATEXLA1, EXPL1, ATEXPL1, ATHEXP BETA 2.1, EXLA1	expansin-like A1	0.729957	0.100366	0.99	0.632	-0.372	1.84	1.12816	6.44182e-05	3.36108e-05	AT3G45970.1	0	0	0	7.77992e+06	0	1.02851e+07	0	6.74358e+06	0	0	0	0	3.77	0	3.77	0	3.77					1		1		1					1		1		1
AT1G09200.1		Histone superfamily protein	0.184424	0.175826	0.968	0.699	1.79	1.83	1.8289	1.40992	0.660221	AT1G09200.1	110472512	1.75273e+08	3.12551e+08	5.8731e+07	1.9683e+07	4.80918e+07	4.52169e+07	4.16857e+07	2.72715e+07	5.15	11.76	16.18	11.76	16.91	16.18	5.15	11.76	11.76	1	2	3	2	3	3	1	2	2	2	4	6	3	4	4	2	4	2	3.58541
ATCG00750.1	RPS11	ribosomal protein S11	0.612148	0.0775018	0.988	0.595	0.503	1.83	0.686799	1.01758	0.956935	ATCG00750.1	1.26705e+08	2.33671e+08	3.37605e+08	1.57533e+08	1.18071e+08	1.10999e+08	2.54899e+07	7.92553e+07	6.47593e+07	17.39	27.54	17.39	17.39	17.39	17.39	17.39	17.39	17.39	2	4	2	2	2	2	2	2	2	9	12	8	9	6	6	7	8	8	14.8933
AT3G08920.1		Rhodanese/Cell cycle control phosphatase superfamily protein	0.703981	0.112396	0.989	0.647	-0.422	1.83	2.08179	1.20989	8.38627e-05	AT3G08920.1	0	26702527	4.07472e+07	1.71079e+07	0	2.05808e+07	6.40449e+06	6.53261e+06	0	0	8.41	13.55	19.63	0	15.89	3.27	3.27	0		2	3	4		3	1	1			2	3	4		3		1
AT1G74850.1	PTAC2	plastid transcriptionally active 2	0.649593	0.10152	0.989	0.634	-0.49	1.83	2.23692	2.13348	0.992132	AT1G74850.1	4.76375e+07	2.96883e+07	1.3852e+07	6.44208e+07	3.7402e+07	5.83542e+07	0	0	4.2478e+07	3.71	5.57	4.87	4.64	6.61	6.15	0	0	11.72	3	4	4	4	4	5			8	3	4	4	4	4	6	1		11	5.60841
AT1G73230.1		Nascent polypeptide-associated complex NAC	0.610592	0.249178	0.988	0.732	-0.795	1.83	0.89389	0.875053	0	AT1G73230.1	0	4.84427e+07	8.09756e+07	9.93791e+06	3.03649e+07	4.88078e+07	0	0	0	0	41.21	41.21	41.21	16.36	29.7	0	0	0		3	3	3	1	2					3	5	3	1	2
AT1G54780.1	TLP18.3	thylakoid lumen 18.3 kDa protein	0.495949	0.260489	0.986	0.735	-1.09	1.83	0.954003	2.75235	1.86769	AT1G54780.1	6.88632e+06	2.55281e+08	2.33613e+08	101384179	1.52494e+08	1.39876e+08	2.42819e+07	7.63376e+07	0	8.42	17.54	36.49	28.77	32.28	37.54	20	24.56		2	4	6	6	6	8	7	8		2	6	8	8	8	11	5	18		1.71825
AT1G44575.1	NPQ4, PSBS	Chlorophyll A-B binding family protein	0.522326	0.30162	0.986	0.747	-1.12	1.83	3.27751	2.76264	2.50939	AT1G44575.1	6.09473e+07	1564269729	1775568708	9.71121e+08	1283072837	9.56753e+08	3.71338e+08	6.1245e+08	1.13889e+07	27.55	30.19	30.57	27.55	28.3	28.3	26.42	27.55	16.98	6	7	8	6	7	7	8	9	3	12	26	25	25	19	24	23	47	3	18.1889
AT5G47190.1		Ribosomal protein L19 family protein	0.243828	0.417033	0.975	0.769	-2.65	1.83	1.73549	2.63044	1.33716	AT5G47190.1	0	3.85791e+08	5.44909e+08	2.5375e+08	2.77967e+08	3.31629e+08	2.87091e+07	1.09765e+08	0	0	31.88	34.93	14.85	39.74	18.34	17.47	23.58	0		5	6	4	8	7	3	6			9	11	6	12	10	9	17
AT1G07510.1	ftsh10	FTSH protease 10	0.0291102	0.204857	0.847	0.714	-3.3	1.83	2.14693	0.676658	0.76679	AT1G07510.1	1.16576e+07	2.91528e+07	1.12571e+07	1.79252e+08	250382060	2.01163e+08	0	0	7.22618e+07	3.32	0.74	2.09	3.08	1.48	3.08	0	0	8	2	1	2	2	1	2			5	2	1	2	2	1	2	1		8	4.86738
AT5G27740.1	EMB161, EMB2775, EMB251, RFC3	ATPase family associated with various cellular activities (AAA)	0.163034	0.326394	0.965	0.753	2.62	1.82	1.90949	0.542109	0.853651	AT5G27740.1	5.55861e+07	13955794	2887332012	3.34363e+07	0	0	0	5.386e+06	1.47385e+07	7.06	2.82	1.69	7.34	0	0	0	6.21	7.63	3	1	1	3				2	3	3	1	2	3			1	2	3	4.27465
AT3G46430.1		unknown protein; FUNCTIONS IN: molecular_function unknown; INVOLVED IN: biological_process unknown; LOCATED IN: mitochondrion, mitochondrial respiratory chain complex III; EXPRESSED IN: 25 plant structures; EXPRESSED DURING: 15 growth stages; BEST Arabidopsis thaliana protein match is: unknown protein (TAIR:AT5G59613.2); Has 51 Blast hits to 51 proteins in 16 species: Archae - 0; Bacteria - 0; Me…	0.649724	0.261634	0.989	0.736	0.723	1.82	0.350653	0	0	AT3G46430.1	0	5.89179e+07	172219721	0	0	0	0	0	0	0	38.18	38.18	0				0			2	2								3	4
AT4G24350.2		Phosphorylase superfamily protein	0.561919	0.147436	0.987	0.68	0.709	1.82	4.47668e-05	3.39582e-05	3.95442e-05	AT4G24350.2	0	1.59624e+07	1.52986e+07	0	0	1.2785e+07	0	0	1.07433e+07	0	2.89	2.89	0	0	4.55	0		2.89		1	1			1			1		1	1			1			1
ATCG00280.1	PSBC	photosystem II reaction center protein C	0.555412	0.0906966	0.987	0.618	0.61	1.82	2.63342	3.27297	2.9669	ATCG00280.1	1801873032	8.69942e+08	3.4658e+08	9.99378e+08	3.87581e+08	6.37138e+08	1.80511e+08	2.03387e+08	5.44989e+08	29.39	28.54	28.75	26.85	18.39	26.85	21.99	25.16	25.16	12	11	10	11	7	11	7	8	10	53	43	35	36	24	35	34	18	61	156.166
AT3G23310.1		AGC (cAMP-dependent, cGMP-dependent and protein kinase C) kinase family protein	0.871363	0.0803082	0.991	0.6	0.161	1.82	1.53688	1.65545	1.15042	AT3G23310.1	6.68015e+07	6.02579e+07	2.16487e+07	6.03499e+07	2.90501e+07	6.84642e+07	1.51313e+07	1.74764e+07	1.44738e+07	14.44	16.02	6.87	5.11	7.04	12.68	5.46	5.46	8.63	6	7	3	2	3	5	2	2	3	10	9	3	2	3	5	3	3	5	25.9403
AT4G35100.1	PIP3, PIP3A, PIP2;7, SIMIP	plasma membrane intrinsic protein 3	0.759509	0.094229	0.99	0.623	-0.32	1.82	0.709467	1.21242	0.660221	AT4G35100.1	1.73028e+08	104940350	6.64045e+07	1.88302e+08	1.58042e+08	1.04531e+08	2.28424e+07	1.73649e+07	9.10233e+07	23.57	11.07	13.21	11.07	11.07	23.57	4.29	11.07	11.07	3	2	3	2	2	3	1	2	2	4	5	7	5	3	7	3	4	9	15.0704
AT4G10340.1	LHCB5	light harvesting complex of photosystem II 5	0.761127	0.186169	0.99	0.705	-0.409	1.82	3.47662	3.3943	2.78521	AT4G10340.1	1.31981e+08	2753214001	1724016423	7.90805e+08	1108170404	9.45613e+08	3.4638e+08	4.89773e+08	4.71145e+07	37.14	51.43	49.64	44.64	35	45.71	37.14	52.86	22.86	9	13	12	11	9	11	8	12	4	24	65	41	35	25	39	23	56	7	38.4973
AT1G06000.1		UDP-Glycosyltransferase superfamily protein	0.0175826	0.114278	0.768	0.65	2.86	1.81	1.95832	0	0.660171	AT1G06000.1	2.06644e+07	32941401	0	0	0	0	0	6.10342e+06	7.18776e+06	7.59	2.53	0	0	0	0	0	6.21	7.59	2	1						2	2	2	1					1	2	2	4.49397
AT5G49890.1	CLC-C, ATCLC-C	chloride channel C	0.863764	0.225721	0.991	0.723	0.251	1.81	1.97801	7.39061e-05	3.95442e-05	AT5G49890.1	1.71784e+07	1.13783e+07	9.7098e+06	35207266	1.19758e+07	0	0	0	2.06781e+07	1.67	1.67	1.67	1.67	1.67	0	0	0	1.67	1	1	1	1	1				1	1	1	1	1	1				1	2.66931
AT3G15980.1		Coatomer, beta' subunit	0.689281	0.137259	0.989	0.672	-0.473	1.81	1.18168	2.21984	0.854165	AT3G15980.1	6.17743e+07	2.22975e+07	1.7307e+07	6.31452e+07	1.82651e+07	7.43648e+07	0	0	3.78574e+07	9.02	3.41	7.92	4.95	3.85	10.23	0	0	7.15	7	3	6	4	3	8			6	7	3	6	5	3	8	3		11	17.7178
AT1G21100.1		O-methyltransferase family protein	0.00322914	0.12083	0.323	0.657	3.78	1.8	0.342744	7.39061e-05	0.628111	AT1G21100.1	1.59191e+08	117401883	5.01006e+07	40159675	3.70956e+06	0	3.27428e+07	4.27089e+07	2.98599e+07	2.68	2.68	2.68	2.68	2.68	0	5.9	5.9	2.68	1	1	1	1	1		2	2	1	1	2	1	1	1		5	3	1	2.78478
AT3G03590.1		SWIB/MDM2 domain superfamily protein	0.257919	0.297335	0.976	0.746	1.96	1.8	0.521957	3.046e-05	3.36108e-05	AT3G03590.1	0	39542478	84128240	2.42375e+07	0	0	0	1.16234e+07	0	0	18.88	18.88	13.29	0	0	0	13.29	0		2	2	1				1			2	4	1				1
AT3G07590.1		Small nuclear ribonucleoprotein family protein	0.585766	0.223196	0.988	0.722	0.789	1.8	2.96885e-05	0	0	AT3G07590.1	0	0	3.29191e+07	0	0	0	0	0	0	0	17.54	17.54	0	0	0	0	0	0		1	1								1	1
AT2G26460.1	SMU2	RED family protein	0.538999	0.160249	0.987	0.69	0.768	1.8	0.259801	0.000107864	0	AT2G26460.1	37818989	0	0	0	0	0	0	0	0	3.59	0	0	1.54	1.54	1.54	0	0	0	1			1	1	1				1			1	1	1				0
AT1G63680.1	ATMURE, PDE316, MURE	acid-amino acid ligases;ligases;ATP binding;ATP binding;ligases	0.60128	0.169008	0.988	0.695	0.666	1.8	0.179318	0.676658	0.328864	AT1G63680.1	0	67657385	0	9173744	4.66928e+06	1.5021e+07	0	0	8.46708e+06	0	0.78	0	2.2	1.42	4.02	0	0	2.98		1		2	1	2			2		1		2	1	2			2
AT4G13940.1	HOG1, EMB1395, SAHH1, MEE58, ATSAHH1	S-adenosyl-L-homocysteine hydrolase	0.565217	0.0890834	0.987	0.615	0.584	1.8	2.37545	3.99144	3.4204	AT4G13940.1	549751826	5.00684e+08	2.91748e+08	5.52378e+08	9.34083e+07	2.88794e+08	1.19898e+08	7.81803e+07	1.27888e+08	35.46	37.11	33.4	37.11	24.54	42.89	26.19	19.38	26.19	15	17	16	18	11	19	14	8	13	34	50	31	46	25	49	25	14	30	76.4414
AT4G34870.1	ROC5, ATCYP1	rotamase cyclophilin 5	0.986961	0.215592	0.992	0.719	0.0232	1.8	0.350637	0.343791	0	AT4G34870.1	0	9.28147e+07	5.90178e+07	1.41097e+07	1.58311e+07	2.32812e+07	0	0	0	0	9.88	9.88	9.88	5.23	5.23	0	0	0		2	2	2	1	1					3	2	2	1	1
AT2G04350.1	LACS8	AMP-dependent synthetase and ligase family protein	0.698953	0.22232	0.989	0.722	-0.559	1.8	0.685365	1.41082	0.76684	AT2G04350.1	6.64941e+07	1.84494e+07	1.51777e+07	1.08211e+08	2.91478e+07	3.8602e+07	3.92087e+07	0	3.83169e+07	2.78	1.25	2.5	7.5	2.5	4.03	1.25	0	7.5	2	1	2	3	2	3	1		5	3	1	2	3	2	4			7	6.24663
AT4G27800.1	TAP38, PPH1	thylakoid-associated phosphatase 38	0.0109953	0.142403	0.666	0.676	3.32	1.79	2.15757	0	7.3155e-05	AT4G27800.1	0	34492870	0	0	0	0	0	8.7823e+06	7.58859e+06	0	4.64	0	0	0	0	0	3.61	3.61		1						1	1		1						1	1
AT1G62660.1		Glycosyl hydrolases family 32 protein	0.294482	0.162073	0.978	0.691	1.32	1.79	1.62236	6.44182e-05	0	AT1G62660.1	0	1.629e+07	3.57158e+07	3.01761e+06	0	2.6558e+06	0	0	0	0	1.39	1.39	1.39	0	1.7	0	0	0		1	1	1		1					1	1	1		1
AT4G02290.1	AtGH9B13, GH9B13	glycosyl hydrolase 9B13	0.432935	0.278695	0.984	0.741	1.28	1.79	6.1575e-05	3.046e-05	3.36108e-05	AT4G02290.1	0	1.91636e+07	2.36404e+07	3.05235e+07	0	0	0	1.35524e+07	0	0	1.74	1.74	1.74	0	0	0	1.74	0		1	1	1				1			1	1	1				2
AT1G47260.1	APFI, GAMMA CA2	gamma carbonic anhydrase 2	0.9908	0.316709	0.992	0.751	0.0203	1.79	0.930866	3.39582e-05	0.628071	AT1G47260.1	0	111036678	4.37716e+07	0	0	3.52016e+07	1.79186e+06	1.10918e+07	0	0	38.49	21.58	0	0	4.68	11.15	12.23	0		7	3			1	2	2			8	3			1	1	2
AT3G60190.1	ADL4, ADLP2, EDR3, DRP1E, ADL1E, DL1E	DYNAMIN-like 1E	0.352222	0.128484	0.981	0.664	-1.07	1.79	0.778982	2.13428	3.95442e-05	AT3G60190.1	4.25693e+07	2.48167e+07	1.09225e+07	8.41586e+07	4.23463e+07	4.46758e+07	0	0	2.63563e+07	2.72	1.44	3.21	7.05	6.57	8.01	0	0	1.44	2	1	2	4	5	4			1	2	1	2	4	5	4	1		1	5.00798
AT1G05190.1	emb2394	Ribosomal protein L6 family	0.472437	0.287325	0.985	0.743	-1.2	1.79	2.57926	4.44787	3.96467	AT1G05190.1	3.859e+08	8932423549	12034476972	6181945109	8721930773	4543794582	2588041011	2572220889	7.32089e+07	60.99	65.47	65.02	64.57	65.47	65.02	65.02	66.37	43.5	18	24	22	21	22	21	24	27	7	60	129	159	145	111	105	108	196	13	112.339
AT4G23670.1		Polyketide cyclase/dehydrase and lipid transport superfamily protein	0.41654	0.246036	0.984	0.731	-1.24	1.79	0.171378	0	0	AT4G23670.1	0	2.63439e+07	5.15752e+07	0	0	0	0	0	0	0	7.28	7.28	0	0	0	0	0	0		1	1								1	2
AT5G48760.1		Ribosomal protein L13 family protein	0.119869	0.220844	0.954	0.721	-2.3	1.79	0.90986	2.32945	1.06752	AT5G48760.1	9.62565e+06	193451531	2.05187e+08	2.29803e+08	2.67076e+08	3.82072e+08	22512660	7.87585e+07	2.68414e+06	13.11	23.3	23.79	26.21	23.3	26.21	10.19	25.73	6.31	2	4	5	5	4	6	2	5	1	5	13	13	18	14	22	7	17	1	4.61355
AT3G60830.1	ATARP7, ARP7	actin-related protein 7	0.390133	0.186677	0.983	0.705	1.14	1.78	0.16344	0	0.331347	AT3G60830.1	3.56234e+07	0	8.04905e+06	0	0	0	0	7.46992e+06	0	7.71	0	3.58	0	0	0	0	7.71	4.68	2		1					2	1	3		1					2	1	5.75441
AT2G10940.1		Bifunctional inhibitor/lipid-transfer protein/seed storage 2S albumin superfamily protein	0.731496	0.091365	0.99	0.619	0.346	1.78	2.38391	2.08462	1.79665	AT2G10940.1	1308957002	7.1567e+08	1115639819	1231427681	2.82442e+08	4.90834e+08	1.1869e+08	2.3373e+08	3.15153e+08	45.36	42.27	45.36	47.42	42.27	38.83	37.8	37.8	37.8	5	4	5	6	4	3	4	4	3	17	16	16	18	15	11	8	19	16	38.8077
AT5G60660.1	PIP2F, PIP2;4	plasma membrane intrinsic protein 2;4	0.955935	0.0935118	0.992	0.622	0.056	1.78	1.32501	1.41082	0.956935	AT5G60660.1	2.19018e+08	113977436	101991411	111637721	1.33576e+08	1.23997e+08	2.14455e+07	2.25336e+07	1.07097e+08	19.24	7.22	7.22	19.24	7.22	19.24	7.22	7.22	7.22	3	2	2	3	2	3	2	2	2	5	4	7	6	4	7	5	5	7	17.9643
AT1G03130.1	PSAD-2	photosystem I subunit D-2	0.70214	0.305327	0.989	0.748	-0.654	1.78	2.12834	2.59997	1.71046	AT1G03130.1	1.34989e+07	5.29556e+08	3.97936e+08	1.32499e+08	2.43605e+08	164227081	1.07974e+08	194159256	0	17.65	51.47	46.57	32.35	31.37	42.65	32.35	43.14	0	3	10	8	6	5	7	5	8		3	23	15	12	8	9	14	21		0
AT5G13490.1	AAC2	ADP/ATP carrier 2	0.509453	0.10146	0.986	0.634	-0.691	1.78	2.96979	3.65538	3.35068	AT5G13490.1	1784097608	6014900858	6791676381	4556143698	7530221123	4583332196	1252959530	1849931201	4.02093e+08	25.45	16.88	28.05	27.79	29.61	27.27	20.52	34.55	12.99	7	10	12	12	12	13	11	19	6	33	36	49	54	53	46	42	83	21	66.322
AT4G11850.1	PLDGAMMA1, MEE54	phospholipase D gamma 1	0.361376	0.146996	0.982	0.68	-1.1	1.78	1.34997	2.82684	0.854165	AT4G11850.1	86956522	3.60595e+07	2.84836e+07	1.20239e+08	6.99171e+07	9.62865e+07	0	0	5.63671e+07	11.19	5.94	8.28	6.76	8.86	11.89	0	0	9.56	8	4	4	6	7	8			6	10	4	5	7	7	10	8		11	20.2709
AT5G59840.1		Ras-related small GTP-binding family protein	0.423565	0.27069	0.984	0.739	-1.28	1.78	0.893252	1.88618	1.33716	AT5G59840.1	7.29664e+06	1.40809e+08	1.72413e+08	6.31469e+07	1.38468e+08	1.24426e+08	1.69292e+07	5.56476e+07	0	5.09	26.39	8.8	12.04	17.13	18.98	13.43	23.15	0	1	6	2	3	4	4	3	6		1	7	2	3	4	5	6	9		0
AT1G29310.1		SecY protein transport family protein	0.351651	0.202945	0.981	0.714	-1.29	1.78	1.62105	1.41082	3.95442e-05	AT1G29310.1	4.55551e+07	0	3.10699e+07	6.14736e+07	3.37552e+07	4.63032e+07	0	0	3.84049e+07	13.05	0	9.89	8	6.11	9.89	0	0	2.53	4		4	3	2	3			1	5		4	5	2	4			1	6.42301
AT4G00090.1	XF5 NEMPB-1	Transducin/WD40 repeat-like superfamily protein	0.479722	0.185051	0.986	0.705	0.925	1.77	2.10248	1.01505	0.659968	AT4G00090.1	2.2526e+07	2.44616e+07	4.20648e+07	58587800	0	1.75986e+07	0	13561308	1.69794e+07	4.88	3.95	5.58	8.14	0	3.95	0	2.56	9.07	2	2	3	4		2		1	4	2	2	3	4		2	28	1	6	2.18222
AT4G39090.1	RD19, RD19A	Papain family cysteine protease	0.577479	0.186772	0.988	0.705	0.73	1.77	0.61562	7.74043e-05	0.525652	AT4G39090.1	3.17363e+07	42949690	44306446	0	3.82036e+07	35406390	0	1.22462e+07	25225056	9.51	4.35	4.35	0	4.35	4.35	0	15.49	4.62	2	1	1		1	1		3	1	2	2	2		1	1		3	1	4.79671
AT3G10270.1	GYRB1	DNA GYRASE B1	0.726863	0.103489	0.99	0.636	0.365	1.77	1.0543	1.85668	1.09815	AT3G10270.1	7.13858e+07	3.02721e+07	1.29686e+07	4.33489e+07	2.51576e+07	3.66019e+07	1.19869e+07	5.5789e+06	3.22695e+07	9.2	2.59	4.02	7.77	4.15	4.53	1.04	2.33	7.51	6	2	3	5	3	3	1	2	5	9	3	4	5	3	3	2	2	11	19.7026
AT2G31570.1	ATGPX2, GPX2	glutathione peroxidase 2	0.886177	0.239424	0.991	0.728	0.211	1.77	2.66596	1.45648	0.663617	AT2G31570.1	0	4.04205e+07	3.33449e+07	1.57247e+07	0	2.21348e+07	0	1.45492e+07	0	0	28.4	15.98	27.22	0	21.89	0	22.49	0		6	4	5		4		4			6	4	5		4	2	6
AT1G56330.1	SAR1, ATSAR1, ATSARA1B, ATSAR1B, SAR1B	secretion-associated RAS 1B	0.568351	0.263715	0.987	0.736	-0.893	1.77	0.746481	2.13454	1.24962	AT1G56330.1	1.35063e+07	1.40251e+08	1.55536e+08	8.32758e+07	1.02087e+08	102596333	4.34879e+07	6.5426e+07	0	5.7	33.16	38.86	38.86	33.16	34.72	23.32	34.72	0	1	4	5	5	4	4	3	5		1	7	10	8	6	5	11	17		1.78332
AT3G15360.1	ATHM4, TRX-M4, ATM4	thioredoxin M-type 4	0.0260082	0.183024	0.832	0.703	3.09	1.76	0.179304	0	0	AT3G15360.1	0	2.27228e+07	2.54776e+07	0	0	0	0	0	0	0	9.33	4.66	0	0	0	0	0	0		2	1								2	1
AT1G22530.1	PATL2	PATELLIN 2	0.935837	0.127058	0.992	0.663	0.0899	1.76	2.48187	3.30727	2.09567	AT1G22530.1	2.82458e+08	1.47696e+08	5.76515e+07	2.19556e+08	6.6624e+07	2.04735e+08	22754913	2.09289e+07	1.93136e+08	18.59	29.28	21.82	18.16	15.37	28.26	1.02	7.32	34.26	11	15	11	10	7	13	1	5	16	17	24	15	17	8	17	7	6	28	41.1083
AT5G12470.1		Protein of unknown function (DUF3411)	0.969787	0.104562	0.992	0.638	-0.0394	1.76	1.10064	2.40356	1.66437	AT5G12470.1	2.01163e+08	8.23132e+07	1.34838e+08	2.06197e+08	4.53516e+07	9.70993e+07	1.47986e+07	2.15274e+07	6.75946e+07	17.88	7.51	13.47	11.92	10.36	20.73	8.03	5.44	17.1	6	3	5	5	4	7	3	2	6	11	7	7	9	6	12	6	3	11	22.4082
AT4G28390.1	AAC3, ATAAC3	ADP/ATP carrier 3	0.537246	0.103288	0.987	0.636	-0.644	1.76	1.45588	3.02295	2.63483	AT4G28390.1	1784097608	6014900858	5416818719	4507938494	7530221123	4073364161	1252959530	1849931201	4.02093e+08	17.41	12.4	27.97	25.59	19.26	19.53	12.4	19	10.82	5	7	11	9	7	8	7	10	4	24	26	42	44	43	36	35	57	15	54.0199
AT5G39850.1		Ribosomal protein S4	0.355145	0.175435	0.981	0.699	-1.18	1.76	1.22479	2.90173	2.06533	AT5G39850.1	7.43494e+07	8.23543e+08	815483945	685645792	776741857	7.20937e+08	8.80886e+07	3.10634e+08	3.0808e+07	14.21	27.41	26.4	27.41	35.03	34.52	14.72	18.78	14.21	3	7	7	7	8	7	4	7	3	10	24	18	22	16	19	16	37	6	14.6457
AT5G25940.1		early nodulin-related	0.116459	0.30931	0.953	0.749	2.76	1.75	0.652594	0	3.36108e-05	AT5G25940.1	4.53474e+06	138771658	115121673	0	0	0	0	6848909	0	15.65	15.65	15.65	0	0	0	0	15.65	0	1	1	1					1		1	2	2					1		0
AT4G35090.1	CAT2	catalase 2	0.307133	0.117852	0.979	0.653	1.12	1.75	2.01833	2.15483	1.7713	AT4G35090.1	1.77228e+08	2.12502e+08	2.09329e+08	2.30494e+08	4.06364e+07	4.24078e+07	3.51877e+07	2.02926e+07	1.49498e+08	16.06	15.85	14.43	14.84	4.27	20.12	7.72	7.72	12.8	6	7	5	6	2	7	3	3	5	8	13	9	9	4	13	15	5	12	21.8746
AT3G20440.1	EMB2729, BE1	Alpha amylase family protein	0.443327	0.185449	0.985	0.705	0.995	1.75	1.6056	0	0.328864	AT3G20440.1	4.59609e+07	0	0	0	0	0	0	0	8.97412e+06	3.57	1.15	0	0	0	0	0	0	3.45	3	1							2	3	1					1		3	6.96229
AT3G10670.1	ATNAP7, NAP7	non-intrinsic ABC protein 7	0.796244	0.258241	0.99	0.735	-0.392	1.75	1.77014	1.54909	0.960381	AT3G10670.1	9.88568e+06	1.16907e+08	8.36137e+07	3.61054e+07	6.30163e+07	8.20644e+07	3.62915e+07	4.65602e+07	0	10.65	17.46	17.46	12.13	8.88	16.27	8.88	14.2	0	2	4	4	3	2	4	2	4		2	6	5	4	3	5	4	12		0
AT3G07220.1		SMAD/FHA domain-containing protein	0.629053	0.220491	0.988	0.721	-0.678	1.75	1.50783e-05	0.332931	0	AT3G07220.1	0	0	0	1.31744e+07	0	7.95346e+06	0	0	0	0	0	0	6.56	0	9.69	0	0	0				1		2							1		2
AT4G14070.1	AAE15	acyl-activating enzyme 15	0.25595	0.208176	0.976	0.716	-1.57	1.75	0.741618	1.88404	0.854215	AT4G14070.1	50165374	3.17985e+07	1.23912e+07	3.20206e+08	2.92322e+07	5.06081e+07	6.14615e+06	0	5.00672e+07	3.71	9.35	3.16	7.29	3.16	12.38	1.51	0	13.07	2	5	2	4	2	6	1		6	2	5	2	4	2	6			9	4.78446
AT5G14780.1	FDH	formate dehydrogenase	0.0898151	0.209292	0.942	0.716	2.4	1.74	2.27443	0	8.38627e-05	AT5G14780.1	0	3.63e+07	6.14486e+07	0	0	0	6.95258e+06	8.70888e+06	0	0	5.73	13.54	0	0	0	1.56	3.65	0		2	4				1	1			2	4				1	1
AT1G33810.1		unknown protein; FUNCTIONS IN: molecular_function unknown; INVOLVED IN: biological_process unknown; LOCATED IN: chloroplast thylakoid membrane, chloroplast, chloroplast envelope; EXPRESSED IN: 22 plant structures; EXPRESSED DURING: 13 growth stages; Has 39 Blast hits to 39 proteins in 18 species: Archae - 0; Bacteria - 0; Metazoa - 0; Fungi - 0; Plants - 39; Viruses - 0; Other Eukaryotes - 0 (sou…	0.267486	0.333852	0.977	0.754	2.01	1.74	0.342731	3.046e-05	3.36108e-05	AT1G33810.1	8.96307e+06	145659163	1.71654e+08	28168285	0	0	0	2.11566e+07	0	11.59	11.59	16.67	11.59	0	0	0	11.59	0	1	1	2	1				1		1	1	3	1				1		0
AT1G79850.1	RPS17, CS17, PRPS17	ribosomal protein S17	0.54514	0.206148	0.987	0.715	0.817	1.74	1.00699	1.06989	1.24966	AT1G79850.1	4.84209e+07	9.8729e+08	1804794320	181411071	194069758	1.02005e+08	1.05457e+08	1.41405e+08	3.54086e+07	19.46	38.26	30.87	25.5	6.71	25.5	25.5	32.89	6.71	3	5	4	3	1	3	3	5	1	8	15	16	6	2	5	4	9	1	13.0672
AT3G60130.2	BGLU16	beta glucosidase 16	0.836122	0.238819	0.991	0.728	0.3	1.74	0.334789	6.44182e-05	0.328864	AT3G60130.2	5.48409e+06	2.94786e+07	3.76533e+07	53831994	0	7.91852e+06	0	0	1.45336e+07	1.95	1.52	1.52	1.52	0	1.52	0	0	3.68	1	1	1	1		1			2	1	1	1	1		1	13		2	2.10067
AT4G36690.4	ATU2AF65A	U2 snRNP auxilliary factor, large subunit, splicing factor	0.995265	0.279731	0.992	0.741	0.00941	1.74	0.439073	6.44182e-05	3.95442e-05	AT4G36690.4	4.17574e+07	2.28583e+07	0	19733662	0	19516794	0	0	9.78187e+06	7.08	10.53	0	2.9	0	1.81	0	0	4.36	3	2		1		1			1	4	2		1		1			1	10.5286
AT5G02940.1		Protein of unknown function (DUF1012)	0.979039	0.187218	0.992	0.706	-0.0338	1.74	2.68685	1.79639	1.34541	AT5G02940.1	6.15485e+07	3.92642e+07	2.36864e+07	4.28087e+07	2.98949e+07	6.30865e+07	1.61723e+07	0	7.98529e+07	9.47	11.81	9.72	4.67	2.83	7.87	2.71	0	12.3	8	7	7	4	2	5	2		9	9	8	8	4	2	6	3		20	17.2492
AT3G55220.1		Cleavage and polyadenylation specificity factor (CPSF) A subunit protein	0.813396	0.124643	0.991	0.66	-0.258	1.74	0.171364	7.74043e-05	0.328864	AT3G55220.1	0	7.13289e+06	7.2411e+06	0	9.8411e+06	20161769	0	0	8.52145e+06	0	0.82	0.82	0	0.82	0.82	0	0	2.22		1	1		1	1			2		1	1		1	1	1		3
AT1G52360.1		Coatomer, beta' subunit	0.636537	0.1479	0.989	0.681	-0.554	1.74	2.25785	2.54776	1.04865	AT1G52360.1	6.17743e+07	2.22975e+07	1.7307e+07	6.64562e+07	2.05338e+07	7.43648e+07	0	0	3.74582e+07	6.37	6.05	6.37	7.99	3.78	11.12	0	0	10.48	5	5	5	7	3	9			9	5	5	5	8	3	9	3		15	13.3071
AT5G41050.1		Pollen Ole e 1 allergen and extensin family protein	0.607933	0.160625	0.988	0.69	-0.619	1.74	0.259843	7.39061e-05	0	AT5G41050.1	0	30130529	5.88335e+07	1.52892e+07	2.30567e+07	0	0	0	0	0	5.23	5.23	5.23	5.23	0	0	0	0		1	1	1	1						1	1	1	1
AT2G27170.1	TTN7, SMC3	Structural maintenance of chromosomes (SMC) family protein	0.325792	0.113435	0.98	0.649	-1.06	1.74	1.17037	1.85668	0.328864	AT2G27170.1	1.65624e+07	0	0	4.04165e+07	1.71684e+07	2.17334e+07	0	0	9.41778e+06	2.74	1	0	3.74	2.91	2.82	0	0	1.91	3	1		5	3	3			2	3	1		5	3	3	3		2	5.06129
AT1G02930.1	ATGSTF6, GST1, ERD11, ATGSTF3, GSTF6, ATGST1	glutathione S-transferase 6	0.242147	0.331207	0.975	0.754	-2.11	1.74	0.961927	2.67459	0.822376	AT1G02930.1	0	7.75011e+07	8.23839e+07	6.52506e+07	8.53087e+07	1.30452e+08	1.15932e+07	1.46003e+07	0	0	27.88	29.33	44.23	23.08	33.17	7.69	14.9	0		4	6	7	5	7	2	3			4	7	10	5	12	3	6
AT4G16450.1		unknown protein; FUNCTIONS IN: molecular_function unknown; INVOLVED IN: photorespiration; LOCATED IN: mitochondrion, mitochondrial membrane, mitochondrial respiratory chain complex I, respiratory chain complex I, membrane; EXPRESSED IN: 25 plant structures; EXPRESSED DURING: 15 growth stages; Has 30201 Blast hits to 17322 proteins in 780 species: Archae - 12; Bacteria - 1396; Metazoa - 17338; Fun…	0.552736	0.2843	0.987	0.742	0.949	1.73	0.922924	0	0	AT4G16450.1	0	6.89668e+07	68450573	0	0	0	0	0	0	0	13.21	13.21	0	0			0	0		1	1								1	1
AT1G01610.1	ATGPAT4, GPAT4	glycerol-3-phosphate acyltransferase 4	0.924875	0.129144	0.992	0.665	0.104	1.73	1.71747	2.13454	1.59175	AT1G01610.1	8.74627e+07	3.14802e+07	2.64818e+07	6.90421e+07	2.48885e+07	4.1847e+07	4.13719e+06	1.41044e+07	4.19115e+07	10.93	6.56	8.75	11.73	9.54	7.95	2.98	10.14	16.7	5	3	4	5	4	4	1	4	7	8	4	6	6	4	5	6	4	16	24.5638
AT1G77590.1	LACS9	long chain acyl-CoA synthetase 9	0.728339	0.109875	0.99	0.644	-0.361	1.73	1.92774	3.74237	2.75655	AT1G77590.1	2.62191e+08	1.60311e+08	8.15367e+07	4.16828e+08	1.40719e+08	2.47073e+08	5.8835e+07	2.50091e+07	1.28411e+08	29.81	26.92	25.18	25.33	24.75	35.31	13.02	9.84	27.79	15	13	14	11	12	17	6	4	15	25	23	19	18	16	27	10	4	39	72.3442
AT3G11930.1		Adenine nucleotide alpha hydrolases-like superfamily protein	0.546152	0.131677	0.987	0.667	-0.671	1.73	1.68338	1.54909	8.38627e-05	AT3G11930.1	0	3.68278e+07	0	1.4328e+07	2.55801e+07	2.47618e+07	0	0	0	0	5.53	0	19.6	11.56	20.1	6.03	6.03	0		1		3	2	4	1	1			1		3	3	5	1	2
AT1G73370.2	SUS6	sucrose synthase 6	0.305524	0.162595	0.979	0.691	-1.25	1.73	0.342712	0.332975	0.328864	AT1G73370.2	34167678	1.41498e+07	0	3.79997e+07	1.92826e+07	27873900	0	0	1.23566e+07	3.01	2.45	0	1.56	1.56	2.56	0	0	3.01	2	2		1	1	2			2	2	2		1	1	2	5		2	3.95464
AT3G09900.1	ATRABE1E, ATRAB8E, RABE1e	RAB GTPase homolog E1E	0.421049	0.27975	0.984	0.741	-1.28	1.73	0.62289	1.88618	1.4112	AT3G09900.1	7.29664e+06	1.40809e+08	1.72413e+08	6.31469e+07	1.38468e+08	1.24426e+08	1.69292e+07	5.56476e+07	0	5.05	26.15	8.72	11.93	16.97	18.81	13.3	29.36	0	1	6	2	3	4	4	3	7		1	7	2	3	4	5	6	10		0
AT1G04640.1	LIP2	lipoyltransferase 2	0.733702	0.37447	0.99	0.762	0.652	1.72	0.523388	3.39582e-05	0.331358	AT1G04640.1	0	11012016	8.03218e+08	0	0	1.35502e+07	0	5.72029e+06	0	0	9.36	4.26	0	0	4.26	3.4	9.36	0		1	1			1	1	2			1	1			1		3
AT2G15430.1	RBP36A, RPB35.5A, NRPB3, NRPD3, NRPE3A	DNA-directed RNA polymerase family protein	0.0364558	0.166447	0.874	0.694	2.69	1.71	1.28864	0	0.331358	AT2G15430.1	0	0	1.38657e+07	0	0	0	4.96879e+06	8.77008e+06	0	0	0	3.13	0	0	0	4.08	7.21	0			1				1	2				1					2
AT1G04710.1	KAT1, PKT4	peroxisomal 3-ketoacyl-CoA thiolase 4	0.130681	0.166657	0.958	0.694	1.88	1.71	0.963667	0.676615	0.331347	AT1G04710.1	3.13544e+07	2.9725e+07	2.54198e+07	1.85909e+07	0	8.2815e+06	0	1.31128e+07	1.87612e+07	3.39	3.39	9.03	3.39	0	3.39	0	7.67	2.03	2	2	3	2		2		2	1	3	2	3	2		2	1	2	1	4.1317
AT2G45960.2	PIP1B, TMP-A, ATHH2, PIP1;2	plasma membrane intrinsic protein 1B	0.950616	0.0990023	0.992	0.63	-0.0616	1.71	0.714616	1.21508	0.328948	AT2G45960.2	1.53548e+08	6.90595e+07	8.00819e+07	1.19312e+08	5.36988e+07	1.04201e+08	1.43498e+07	2.13338e+07	5.46412e+07	10.22	13.5	13.5	10.22	13.5	10.22	6.57	6.57	10.22	2	3	3	2	3	2	1	1	2	4	5	5	2	4	4	1	1	3	12.7586
AT1G15440.2	PWP2	periodic tryptophan protein 2	0.791801	0.256339	0.99	0.734	-0.39	1.71	0.613074	0.527782	0.328864	AT1G15440.2	0	1.09784e+07	7.85819e+06	0	1.962e+07	2.93008e+07	0	0	1.75195e+07	0	1.28	1.28	0	1.28	2.79	0	0	2.44		1	1		1	3			2		1	1		1	3			2
AT2G18220.1		Noc2p family	0.497357	0.118268	0.986	0.654	-0.721	1.71	1.87006	1.21242	0.328864	AT2G18220.1	3.7572e+07	2.54794e+07	2.02785e+07	7.63799e+07	4.5483e+07	4.63192e+07	0	0	4.50021e+07	4.06	1.44	1.44	3.14	3.01	5.63	0	0	3.66	2	1	1	2	2	3			2	3	1	1	2	2	4	3		6	8.55368
AT1G04430.1		S-adenosyl-L-methionine-dependent methyltransferases superfamily protein	0.369028	0.110734	0.982	0.645	-0.938	1.71	3.3528	3.56104	1.65937	AT1G04430.1	2.36775e+08	1.04678e+08	5.74203e+07	356326077	1.91115e+08	2.5941e+08	2.9552e+07	1.99635e+07	1.2177e+08	20.71	18.3	11.4	20.87	20.06	25.52	6.42	1.61	18.14	12	11	5	10	11	14	4	1	9	20	20	9	18	18	22	20	1	23	50.2581
AT1G54520.1		unknown protein; FUNCTIONS IN: molecular_function unknown; INVOLVED IN: biological_process unknown; LOCATED IN: chloroplast; EXPRESSED IN: 24 plant structures; EXPRESSED DURING: 15 growth stages; CONTAINS InterPro DOMAIN/s: Protein of unknown function DUF1517 (InterPro:IPR010903); Has 276 Blast hits to 275 proteins in 83 species: Archae - 0; Bacteria - 108; Metazoa - 6; Fungi - 0; Plants - 113; V…	0.528007	0.324605	0.987	0.752	-1.08	1.71	1.33994	2.61404	1.57229	AT1G54520.1	5.37833e+06	1.25751e+08	8.5774e+07	5.55888e+07	5.41904e+07	7.70509e+07	2.73018e+07	4.77704e+07	0	9.72	21.48	27.37	17.9	19.18	21.48	14.07	16.88	0	2	7	8	6	6	6	5	6		2	8	9	8	6	6	2	13		4.51408
AT3G51250.1		Senescence/dehydration-associated protein-related	0.112216	0.209954	0.952	0.717	2.18	1.7	1.39363	0.682227	1.18596	AT3G51250.1	5.49295e+07	1.83063e+07	3.78624e+07	5.88541e+07	1.27007e+06	3.198e+06	0	1.74334e+07	1.43236e+07	13.82	10.37	9.72	13.82	2.16	2.16	0	14.25	10.58	4	3	3	4	1	1		4	3	5	3	4	5	1	1	1	4	3	13.8228
AT1G03230.1		Eukaryotic aspartyl protease family protein	0.181481	0.116238	0.968	0.652	1.43	1.7	2.1916	2.51283	2.1482	AT1G03230.1	2.23102e+08	1.71027e+08	203233657	2.56434e+08	2.92235e+07	3.25744e+07	4.71371e+07	5.62497e+07	5.26129e+07	17.28	20.05	20.05	21.89	14.06	15.9	12.67	14.98	14.98	6	7	7	7	5	5	4	5	5	13	14	12	13	7	10	7	10	8	29.7765
AT2G47320.1		Cyclophilin-like peptidyl-prolyl cis-trans isomerase family protein	0.619079	0.299737	0.988	0.746	0.805	1.7	1.01795	7.39061e-05	5.02518e-05	AT2G47320.1	0	6.29418e+07	2.15975e+08	1.5476e+07	1.96687e+07	0	5.54421e+06	0	0	0	8.26	4.78	4.78	3.48	0	5.22	0	0		2	1	1	1		1				3	4	2	1
AT1G22300.1	GRF10, 14-3-3EPSILON, GF14 EPSILON	general regulatory factor 10	0.950893	0.245066	0.992	0.73	0.0884	1.7	0.628972	1.41082	0.770771	AT1G22300.1	3.86375e+07	9.25175e+07	32540505	2.80097e+07	6.08383e+07	1.58029e+07	1.88e+07	1.26293e+07	0	3.15	7.09	12.6	11.42	7.09	13.78	3.15	25.98	0	1	2	3	3	2	3	1	5		1	6	3	4	2	5	3	5		0
AT4G31210.1		DNA topoisomerase, type IA, core	0.8913	0.148189	0.991	0.681	-0.156	1.7	0.735295	1.06989	0.76679	AT4G31210.1	7.06403e+07	1.89237e+07	0	2.92281e+07	1.57457e+07	2.55837e+07	0	0	1.43772e+07	4.6	5.3	0	3.27	1.17	3.19	0	0	5.22	4	5		3	1	3			5	5	6		3	1	3	2		6	10.7733
AT2G30520.2	RPT2	Phototropic-responsive NPH3 family protein	0.739296	0.1437	0.99	0.677	-0.374	1.7	2.73399	0.875053	2.39715	AT2G30520.2	2.28651e+08	1.3766e+08	5.76313e+07	9.40227e+07	7.60458e+08	5.36103e+07	3.0871e+07	3.91109e+07	4.27747e+07	20.73	17.43	9.54	6.61	2.02	4.77	8.26	15.23	14.86	10	8	4	3	1	2	4	7	6	13	11	5	4	1	5	7	7	12	33.4113
AT5G64580.1		AAA-type ATPase family protein	0.722489	0.186594	0.99	0.705	-0.445	1.7	1.03384	0.773348	0.659934	AT5G64580.1	4.27821e+07	5.48593e+06	0	1.95923e+07	1.12084e+07	3.12228e+07	0	0	2.03328e+07	8.07	1.17	0	1.17	1.17	9.36	0	0	7.72	5	1		1	1	5			4	5	1		1	1	5	3		10	9.90925
AT3G02780.1	IPP2, IPIAT1, IDI2	isopentenyl pyrophosphate:dimethylallyl pyrophosphate isomerase 2	0.72946	0.200423	0.99	0.712	-0.45	1.7	2.00071	0.666053	3.36108e-05	AT3G02780.1	0	3.34224e+07	4.74176e+06	0	1.73913e+07	3.16735e+07	0	2.08256e+07	0	0	10.21	3.17	0	2.11	17.61	0	4.23	0		2	1		1	4		1			3	1		1	4	2	1
AT1G50140.2		P-loop containing nucleoside triphosphate hydrolases superfamily protein	0.32542	0.142493	0.98	0.676	-1.12	1.7	1.94687	0.000107864	8.9796e-05	AT1G50140.2	165839034	4.46809e+07	54038501	229697352	166886086	192672980	2.10083e+07	0	127217308	1.22	3.16	1.22	1.22	1.22	1.22	1.22	0	1.22	1	2	1	1	1	1	1		1	4	4	3	3	2	3	5		5	12.1233
AT3G04260.1	PTAC3	plastid transcriptionally active 3	0.348638	0.187069	0.981	0.706	-1.19	1.7	1.8023	2.43804	1.14497	AT3G04260.1	3.90811e+07	2.49479e+07	2.32212e+07	1.04931e+08	5.1255e+07	3.80909e+07	0	0	7.00679e+07	16.81	9.78	14.51	10.88	12.64	11.21	0	0	19.89	8	5	7	5	6	5			11	9	6	7	7	7	6	5		20	28.8922
AT3G07420.1	NS2, ATNS2, SYNC2_ARATH, SYNC2	asparaginyl-tRNA synthetase 2	0.271944	0.177298	0.977	0.7	-1.37	1.7	1.38351	3.68779	0.76684	AT3G07420.1	6.8514e+07	2.78708e+07	8.31832e+06	9.94685e+07	5.26787e+07	7.83218e+07	2.06919e+07	0	1.80886e+07	19.75	13.32	5.33	21.16	18.5	22.26	1.72	0	7.84	12	8	3	14	11	13	1		5	13	9	3	15	11	13	10		6	33.474
AT2G40100.1	LHCB4.3	light harvesting complex photosystem II	0.286999	0.341812	0.978	0.756	-1.91	1.7	0.801285	1.54909	3.36108e-05	AT2G40100.1	0	1.85869e+08	2.3302e+08	3.51808e+07	57549264	8.30893e+07	0	3.94107e+07	0	0	31.88	35.87	15.94	13.41	26.09	0	2.54	0		5	5	3	2	4		1			8	8	3	3	6		3
AT4G04720.1	CPK21	calcium-dependent protein kinase 21	0.0540671	0.182956	0.91	0.703	2.52	1.69	1.3081	1.28634	1.43046	AT4G04720.1	1.08865e+08	9.41e+07	8.6401e+07	1.1652e+08	0	1.4095e+07	2.91195e+07	2.86064e+07	2.24223e+07	14.5	10.73	18.83	19.59	0	4.71	3.01	9.6	10.73	6	5	7	7		2	1	4	5	9	7	7	8		2	4	4	6	21.4546
AT3G52920.2		Family of unknown function (DUF662)	0.863505	0.205238	0.991	0.715	-0.224	1.69	1.98591	0	0	AT3G52920.2	2.91287e+07	6926512	0	0	0	0	0	0	0	6.21	7.34	0	0	0	0	0	0	0	1	1								1	1								1.63422
AT3G16100.1	ATRABG3C, ATRAB7D, RABG3c	RAB GTPase homolog G3C	0.714657	0.332008	0.99	0.754	-0.63	1.69	0.800465	6.44182e-05	0.331307	AT3G16100.1	0	6.53475e+07	7.28879e+07	2.87997e+07	0	38740850	0	1.23846e+07	0	0	15.53	20.39	4.85	0	4.85	0	10.19	0		3	4	1		1		2			3	4	1		1	1	3
AT5G23900.1		Ribosomal protein L13e family protein	0.128439	0.212147	0.957	0.718	-2.09	1.69	1.65517	3.67746	3.0509	AT5G23900.1	1.11371e+08	1516287522	1542521652	3682264429	2127381160	1995948088	1.46852e+08	6.14029e+08	6.69336e+07	41.75	34.47	37.86	58.74	47.09	58.74	48.54	58.25	17.96	8	10	11	14	10	14	12	14	4	17	28	31	58	23	38	16	51	7	20.7314
AT3G24170.1	ATGR1, GR1	glutathione-disulfide reductase	0.00220381	0.159243	0.227	0.689	4.1	1.68	1.0029	0.343714	1.33255	AT3G24170.1	9.39744e+07	5.08806e+07	4.8811e+07	2.83798e+07	0	0	1.5589e+07	2.76392e+07	2.16035e+07	13.83	8.82	11.82	3.81	0	0	9.02	3.81	7.82	5	3	4	2			3	2	3	5	4	4	2			8	2	3	11.7506
AT3G60880.1	DHDPS, DHDPS1	dihydrodipicolinate synthase 1	0.0397805	0.205233	0.883	0.715	2.83	1.68	0.439119	0	3.95442e-05	AT3G60880.1	1.91101e+07	3.76791e+07	0	0	0	0	0	0	3.11303e+07	2.75	2.75	0	0	0	0	0	0	2.75	1	1							1	1	1							1	2.56869
AT3G27300.1	G6PD5	glucose-6-phosphate dehydrogenase 5	0.0422994	0.145896	0.889	0.679	2.42	1.68	2.07859	4.03261	4.28223	AT3G27300.1	3.34611e+08	9.46593e+08	1050795625	3.85159e+08	2.46454e+07	7.49895e+07	1.19402e+08	1.55422e+08	178774375	40.12	36.82	42.83	49.81	24.81	26.94	38.37	52.13	38.95	15	17	20	21	13	15	19	22	21	26	35	40	46	22	27	24	37	53	71.6315
AT1G80030.1		Molecular chaperone Hsp40/DnaJ family protein	0.0900987	0.150126	0.942	0.682	2.01	1.68	2.23284	1.45653	2.22119	AT1G80030.1	4.32492e+08	1.7044e+08	1.27746e+08	2.459e+08	1.4913e+07	3.38113e+07	4.28766e+07	6.32195e+07	8.97362e+07	14.2	12.4	4	12.8	2.4	10.2	4.8	16.6	18.2	7	6	2	5	1	4	2	7	8	9	8	2	6	1	5	7	8	9	22.7089
AT1G03220.1		Eukaryotic aspartyl protease family protein	0.193251	0.118414	0.969	0.654	1.38	1.68	2.81316	2.08602	2.01641	AT1G03220.1	2.23102e+08	2.08561e+08	203233657	2.56434e+08	2.92235e+07	4.38448e+07	4.7065e+07	8.42715e+07	4.47381e+07	18.94	25.87	25.64	20.32	19.86	5.77	8.78	14.32	14.55	6	8	7	6	6	2	3	5	5	16	17	15	14	9	6	8	12	9	37.0392
ATCG01020.1	RPL32	ribosomal protein L32	0.367163	0.158131	0.982	0.688	1.05	1.68	1.04038	0.875053	0.660221	ATCG01020.1	1.75112e+08	1168072124	3193010036	1.96812e+08	229963728	2.1954e+08	1.80639e+08	1.46366e+08	1.02428e+08	42.31	32.69	30.77	30.77	15.38	30.77	15.38	30.77	30.77	4	3	2	3	1	2	1	2	2	9	11	11	10	5	9	8	5	8	6.947
AT1G21670.1		LOCATED IN: cell wall, plant-type cell wall; EXPRESSED IN: 23 plant structures; EXPRESSED DURING: 14 growth stages; CONTAINS InterPro DOMAIN/s: WD40-like Beta Propeller (InterPro:IPR011659), Six-bladed beta-propeller, TolB-like (InterPro:IPR011042); BEST Arabidopsis thaliana protein match is: DPP6 N-terminal domain-like protein (TAIR:AT1G21680.1); Has 8461 Blast hits to 5060 proteins in 1257 spec…	0.592609	0.189838	0.988	0.707	-0.672	1.68	0.350655	2.02622	0.522394	AT1G21670.1	2.79837e+07	1.86244e+07	5.08172e+06	6.18858e+07	1.74128e+07	2.87006e+07	0	0	3.06324e+07	1.42	4.27	2.42	6.54	6.69	7.68	3.7	0	7.82	1	2	2	4	4	4	1		3	1	2	2	5	4	4	3		6	2.50945
AT5G43060.1		Granulin repeat cysteine protease family protein	0.432932	0.139418	0.984	0.674	-0.87	1.68	0.990295	1.74658	0.331347	AT5G43060.1	8.31318e+07	5.48929e+07	69116514	8.76157e+07	8.37109e+07	1.59553e+08	0	3.65749e+07	46853408	10.58	10.58	10.58	10.58	10.58	10.58	0	7.13	3.46	3	3	3	3	3	4		2	1	3	8	4	6	5	7	2	3	2	10.3786
AT3G48500.1	PDE312, PTAC10	Nucleic acid-binding, OB-fold-like protein	0.388634	0.155888	0.983	0.687	-1	1.68	1.41819	3.16088	1.2889	AT3G48500.1	4.71039e+07	3.71221e+07	1.58315e+07	94794210	68388308	79485325	1.7821e+07	0	5.03268e+07	13.02	12.72	7.93	14.67	13.47	23.05	4.34	0	15.87	6	7	4	7	8	12	2		8	6	8	4	7	8	12	7		15	10.5127
AT5G45420.1		Duplicated homeodomain-like superfamily protein	0.0197138	0.187775	0.788	0.706	3.14	1.67	0.350656	0.542143	1.47014	AT5G45420.1	2.44542e+08	1.32252e+08	7.96669e+07	9.23174e+07	0	2.40126e+07	3.88298e+07	4.85489e+07	4.59767e+07	5.18	8.74	10.36	13.92	0	5.18	20.06	11.97	26.86	1	2	2	3		1	3	2	4	2	3	2	4		2	21	3	6	6.17308
AT5G42820.2	ATU2AF35B, U2AF35B	Zinc finger C-x8-C-x5-C-x3-H type family protein	0.186299	0.176301	0.968	0.7	1.63	1.67	0.328464	3.39582e-05	7.3155e-05	AT5G42820.2	8.79866e+07	35763979	7.1138e+07	0	0	4.55022e+07	0	11670963	12123865	6.36	6.36	6.36	0	0	6.36	0	6.36	6.36	1	1	1			1		1	1	1	1	1			1	1	1	2	4.20125
AT4G37910.1	mtHsc70-1	mitochondrial heat shock protein 70-1	0.570668	0.0996362	0.987	0.631	0.554	1.67	4.30881	3.42183	3.03463	AT4G37910.1	1.73384e+08	1.33133e+08	7.76951e+07	9.70768e+07	5.9506e+07	1.25057e+08	3.83398e+07	2.31402e+07	8.01421e+07	29.47	32.26	20.53	14.66	17.89	24.78	20.09	7.92	37.1	19	21	14	7	11	15	9	4	18	31	34	18	8	11	19	16	4	34	82.7766
AT1G26670.1	VTI12, ATVTI12, VTI1B	Vesicle transport v-SNARE family protein	0.784981	0.172219	0.99	0.697	0.325	1.67	0.171378	0	3.36108e-05	AT1G26670.1	0	8.67615e+06	24129386	0	0	0	0	5.3059e+06	0	0	4.95	4.95	0	0	0	0	4.95	0		1	1					1			1	1					1
AT2G40300.1	ATFER4, FER4	ferritin 4	0.86868	0.181375	0.991	0.703	-0.201	1.67	1.78973	7.39061e-05	0.331307	AT2G40300.1	0	0	0	8.15644e+06	1.61365e+07	0	0	7.37943e+06	0	0	0	0	3.86	3.86	0	0	11.97	0				1	1			2					1	1			2
AT1G15140.1		FAD/NAD(P)-binding oxidoreductase	0.524681	0.188604	0.987	0.706	-0.792	1.67	1.32926	0.332975	3.36108e-05	AT1G15140.1	0	2.27099e+07	1.64892e+07	4.39807e+06	16290630	1.89118e+07	0	9.15844e+06	0	0	7.12	9.83	3.39	2.71	6.1	0	8.47	0		2	3	1	1	2		1			2	3	1	1	2	1	1
AT1G17840.1	WBC11, ABCG11, DSO, COF1, ATWBC11	white-brown complex homolog protein 11	0.272093	0.159186	0.977	0.689	-1.29	1.67	0.621193	0.000107864	7.3155e-05	AT1G17840.1	3.82855e+06	0	3.14515e+06	1.6912e+07	5.61716e+06	1.20002e+07	0	4.2524e+06	0	3.41	0	3.41	3.41	3.41	3.41	0	1.71	1.99	1		1	1	1	1		1	1	1		1	1	1	1		1	1	0
AT4G23940.1		FtsH extracellular protease family	0.292942	0.191943	0.978	0.708	-1.33	1.67	2.93605	2.22113	1.04865	AT4G23940.1	3.0564e+07	4.67066e+06	0	1.9566e+07	1.503e+07	4.08549e+07	0	0	1.68658e+07	7.08	2.01	0	5.29	5.39	8.67	0	0	10.78	6	1		4	4	6			9	8	1		5	4	6	4		9	12.3522
AT4G34050.1	CCoAOMT1	S-adenosyl-L-methionine-dependent methyltransferases superfamily protein	0.409272	0.37598	0.984	0.762	-1.55	1.67	0.714648	1.35069	0.331397	AT4G34050.1	6.46127e+06	1.46915e+08	1.58397e+08	8.27629e+07	9.47315e+08	3.56165e+07	1.58529e+07	2.62774e+07	8.35255e+06	2.32	13.13	14.67	10.04	6.95	17.76	4.63	6.95	7.72	1	3	3	2	2	4	1	2	1	1	7	5	3	2	4	3	3	2	0
AT3G25070.1	RIN4	RPM1 interacting protein 4	0.267759	0.314701	0.977	0.75	-1.84	1.67	0.794877	0.332931	0	AT3G25070.1	0	9.10456e+07	96727199	37712322	0	5.00531e+07	0	0	0	0	21.8	9.95	9.95	0	18.48	0	0	0		2	1	1		2					2	1	1		2
AT2G39780.1	RNS2	ribonuclease 2	0.0415654	0.367381	0.887	0.761	-3.98	1.67	1.07079	2.22113	0.331307	AT2G39780.1	0	7.56069e+07	3.82944e+08	201299945	3.37083e+08	3.31951e+08	0	5.91055e+07	0	0	8.11	19.69	11.58	17.76	27.03	0	8.11	0		2	4	4	4	6		2			3	9	9	10	13	5	6
AT2G09990.1		Ribosomal protein S5 domain 2-like superfamily protein	0.225288	0.32263	0.973	0.752	2.05	1.66	2.09284	1.40661	0.992531	AT2G09990.1	21436115	2.71169e+08	3.01827e+08	1.01449e+08	0	6.69935e+07	15367358	3.45076e+07	2.42693e+07	15.07	35.62	35.62	42.47	5.48	20.55	5.48	27.4	12.33	2	5	5	6	1	3	1	4	2	2	10	11	7	1	6	4	5	3	2.02494
ATCG00730.1	PETD	photosynthetic electron transfer D	0.589091	0.421891	0.988	0.77	1.11	1.66	1.42189	0	0	ATCG00730.1	0	279900316	261776462	0	0	0	0	0	0	0	6.25	6.25		0	0	0	0	0		1	1								2	2
AT2G47110.1	UBQ6	ubiquitin 6	0.972839	0.126577	0.992	0.662	0.0358	1.66	1.32565	2.52586	2.31723	AT2G47110.1	4.43543e+08	6.26003e+08	1552490629	557722513	2.86571e+08	322788291	8.26618e+07	1.0334e+08	2.04789e+08	23.57	50.96	54.78	45.86	33.76	40.76	32.48	37.58	23.57	4	7	8	6	5	6	6	6	4	16	30	25	17	22	15	22	14	19	24.2857
AT4G04910.1	NSF	AAA-type ATPase family protein	0.892936	0.139577	0.991	0.674	-0.146	1.66	1.12802	1.79639	1.14502	AT4G04910.1	3.73881e+07	2.25463e+07	6.22621e+06	3.03472e+07	1.51846e+07	3.46679e+07	3.49336e+06	0	2.28017e+07	8.36	5.66	1.35	7.95	2.56	9.16	1.48	0	17.39	6	4	1	4	2	5	1		11	7	4	1	4	2	5	1		13	15.9239
AT3G20680.1		Domain of unknown function (DUF1995)	0.597958	0.358714	0.988	0.759	-0.946	1.66	0.692355	1.74658	1.46895	AT3G20680.1	5.64297e+06	9.27018e+07	9.29682e+07	4.59209e+07	6.98253e+07	7.42725e+07	3.05325e+07	4.70924e+07	0	4.73	16.86	18.34	12.13	11.83	16.86	12.43	22.19	0	1	4	4	3	3	4	4	6		1	7	5	5	3	5	6	17		0
AT4G26690.1	SHV3, MRH5, GPDL2	PLC-like phosphodiesterase family protein	0.358027	0.236488	0.982	0.727	-1.28	1.66	1.83348	0.000107864	0	AT4G26690.1	1.62081e+07	0	0	1.14871e+07	6.5841e+06	1.60605e+07	0	0	0	1.58	0	0	1.58	1.58	1.58	0	0	0	1			1	1	1				1			1	1	1				2.17249
AT5G41210.1	ATGSTT1, GST10, GSTT1	glutathione S-transferase THETA 1	0.31369	0.27859	0.979	0.741	-1.54	1.66	1.52596	3.29162	1.66371	AT5G41210.1	9.12591e+06	1.35016e+08	2.94848e+08	1.98856e+08	1.45881e+08	1.61312e+08	4.54831e+07	8.00728e+07	0	17.96	40	43.27	51.43	37.14	46.12	16.73	40.82	0	3	9	9	11	8	10	4	9		3	16	20	18	11	17	5	23		0
AT1G80270.1	PPR596	PENTATRICOPEPTIDE REPEAT 596	0.0809828	0.16538	0.936	0.693	-2.12	1.66	0.783158	0.343791	1.28801	AT1G80270.1	5.1448e+08	1.53625e+08	2.44392e+08	1314381515	1854908347	3.25067e+08	1.92558e+08	2.49321e+07	6.38785e+07	4.53	6.21	2.68	2.68	1.01	1.01	2.68	2.68	7.72	3	4	2	2	1	1	2	2	4	3	6	6	5	5	5	2	3	4	4.76687
AT1G78680.2	GGH2	gamma-glutamyl hydrolase 2	0.029179	0.308129	0.847	0.749	-3.77	1.66	1.00358	2.34986	0.659934	AT1G78680.2	0	1.28533e+07	6.90886e+07	1.81493e+08	2.17165e+08	2.19736e+08	0	0	6.5107e+07	0	4.8	10.51	24.02	27.33	23.72	0	0	21.02		1	2	5	5	5			4		1	3	10	7	7	1		4
AT1G55900.2	TIM50	Haloacid dehalogenase-like hydrolase (HAD) superfamily protein	0.000914119	0.115804	0.111	0.651	3.99	1.65	2.07956	3.046e-05	0.991292	AT1G55900.2	1.2868e+08	7.40066e+07	1.61226e+07	1.21384e+07	0	0	2.94738e+07	2.68448e+07	1.87836e+07	22.7	15.14	5.41	5.41	0	0	4.05	7.03	12.43	5	4	1	1			1	2	4	6	6	2	1				2	4	20.5694
AT1G63660.1		GMP synthase (glutamine-hydrolyzing), putative / glutamine amidotransferase, putative	0.0179701	0.203941	0.772	0.714	3.27	1.65	1.29782	1.01505	1.99668	AT1G63660.1	1.47198e+08	6.05505e+07	4.61228e+07	8.70349e+07	0	2.42842e+06	2.20299e+07	2.47751e+07	3.07268e+07	11.24	20.04	11.8	7.68	0	3.18	7.49	10.86	14.42	5	8	5	4		2	3	4	6	10	11	6	5		2	3	5	6	26.2473
AT4G27585.1		SPFH/Band 7/PHB domain-containing membrane-associated protein family	0.000233071	0.0947677	0.0275	0.624	4.29	1.64	0.905115	0	0.956935	AT4G27585.1	1.462e+08	90303289	5.34366e+07	0	0	0	2.73367e+07	2.91581e+07	3.14848e+07	16.06	14.11	5.35	0	0	0	5.35	5.35	5.35	5	4	2				2	2	2	7	6	2				2	2	2	21.4436
AT5G27820.1		Ribosomal L18p/L5e family protein	0.0710918	0.180268	0.929	0.702	2.26	1.64	1.70815	0	0	AT5G27820.1	0	28763903	4.07041e+07	0	0	0	0	0	0		9.65	9.65	0	0	0	0	0	0		1	1								1	2
AT5G60670.1		Ribosomal protein L11 family protein	0.64131	0.231516	0.989	0.726	-0.626	1.64	0.89389	1.21242	1.00455	AT5G60670.1	4.9174e+07	1128583246	9.16424e+08	6.72771e+08	4.11733e+08	3.79111e+08	8.22924e+07	4.11192e+08	2.79473e+07	16.87	22.29	22.29	16.87	16.87	22.29	22.29	22.29	5.42	2	3	3	2	2	3	3	3	1	4	7	7	7	4	5	4	8	2	8.4128
AT5G02740.1		Ribosomal protein S24e family protein	0.451452	0.371024	0.985	0.761	-1.37	1.64	0.439117	0.341001	0.525613	AT5G02740.1	0	1.08675e+08	4.06804e+07	0	5.11634e+07	67137977	0	2.12718e+07	0	0	14.47	5.26	0	14.47	9.21	0	20.61	0		2	1		2	1		3			4	1		2	1	3	8
AT3G07110.1		Ribosomal protein L13 family protein	0.138406	0.309966	0.96	0.749	-2.44	1.64	2.30815	3.19471	1.8521	AT3G07110.1	1.10827e+07	353300019	2.41927e+08	4.49635e+08	4.95846e+08	6.44012e+08	6.95464e+07	160824041	2.68414e+06	19.42	29.61	34.95	40.78	35.44	38.35	28.64	40.29	6.31	3	7	7	9	8	10	6	9	1	6	18	16	23	19	27	11	24	1	4.61355
AT1G65270.2		unknown protein; FUNCTIONS IN: molecular_function unknown; INVOLVED IN: biological_process unknown; LOCATED IN: endoplasmic reticulum, plasma membrane; EXPRESSED IN: 24 plant structures; EXPRESSED DURING: 13 growth stages; Has 149 Blast hits to 149 proteins in 49 species: Archae - 0; Bacteria - 0; Metazoa - 98; Fungi - 0; Plants - 47; Viruses - 0; Other Eukaryotes - 4 (source: NCBI BLink).	0.519373	0.1189	0.986	0.655	-0.655	1.63	1.00625	1.99389	1.1856	AT1G65270.2	60456981	6.46239e+07	9.22113e+07	1.37795e+08	5.6395e+07	9.33872e+07	7.62762e+06	1.59865e+07	5.09494e+07	11.99	23.29	23.97	23.97	19.18	26.03	4.11	15.07	16.44	3	4	5	4	3	5	1	3	4	4	4	5	5	3	5	2	3	4	10.2528
AT5G24650.1		Mitochondrial import inner membrane translocase subunit Tim17/Tim22/Tim23 family protein	0.633077	0.252964	0.988	0.733	-0.671	1.63	2.7618	2.35282	1.8521	AT5G24650.1	1.26302e+07	2.24901e+08	156827812	8.59887e+07	9.38073e+07	1.38073e+08	2.3107e+07	5.73387e+07	6957650	11.58	28.57	25.1	28.96	13.51	27.03	22.39	34.36	6.56	2	6	5	7	3	6	6	9	1	2	11	10	8	4	9	6	34	3	2.1692
AT1G20950.1		Phosphofructokinase family protein	0.32087	0.195316	0.98	0.71	-1.23	1.63	1.59657	1.68778	0.854249	AT1G20950.1	2.40492e+07	1.17046e+07	1.19419e+07	47405427	2.70563e+07	2.76716e+07	0	0	3.59435e+07	5.37	3.91	6.84	5.37	8.31	7	2.93	1.47	12.87	2	2	3	2	4	4	1	1	6	3	3	3	2	4	4		1	8	4.41739
AT1G24360.1		NAD(P)-binding Rossmann-fold superfamily protein	0.571544	0.292731	0.987	0.745	-0.861	1.62	2.805	3.4911	3.04244	AT1G24360.1	5.41308e+07	1453397444	1326392087	6.79069e+08	923930307	7.65591e+08	1.77285e+08	4.43153e+08	3.50168e+07	31.35	38.56	41.38	38.56	38.56	38.56	34.17	33.54	16.93	8	12	12	11	11	11	11	12	5	18	30	31	35	27	25	22	49	7	20.4524
AT3G14067.1		Subtilase family protein	0.568544	0.294675	0.987	0.745	-0.871	1.62	0.66713	1.66184	0.659934	AT3G14067.1	1.19214e+07	4.15072e+07	5.22217e+07	6.97934e+07	7.04618e+06	1.09488e+07	0	0	3.61567e+07	3.6	2.06	8.88	10.42	5.28	5.15	0	0	7.34	2	1	4	5	3	2			4	2	2	7	6	3	2	1		4	2.79355
AT1G09590.1		Translation protein SH3-like family protein	0.282605	0.212949	0.978	0.718	-1.39	1.62	2.59679	2.82696	2.09591	AT1G09590.1	6.53731e+07	8.44717e+08	7.22283e+08	7.59433e+08	8.43579e+08	8.59369e+08	1.03884e+08	2.65306e+08	3.83465e+07	28.66	38.41	37.8	38.41	34.15	39.63	16.46	31.71	10.98	4	8	6	7	6	8	5	9	2	14	24	16	23	12	22	17	31	3	10.608
AT3G54670.1	TTN8, SMC1, ATSMC1	Structural maintenance of chromosomes (SMC) family protein	0.0417821	0.200764	0.887	0.712	-2.67	1.62	0.425388	2.4033	3.95442e-05	AT3G54670.1	2.32648e+07	0	0	2.51907e+07	1.91291e+08	3.88519e+07	0	0	0	5.01	0	0	3.07	4.28	6.22	0	0	1.21	6			4	5	7			1	6			5	5	7	3		1	6.28211
AT1G36730.1		Translation initiation factor IF2/IF5	0.254446	0.136174	0.976	0.671	1.22	1.61	1.25613	2.40556	2.25154	AT1G36730.1	1.28115e+08	5.60264e+07	9.10237e+07	1.45419e+08	1.86841e+07	2.03279e+07	2.04108e+07	2.6749e+07	4.43304e+07	10.25	15.26	12.76	19.59	9.57	8.66	13.67	13.67	12.53	4	7	6	7	5	4	5	5	5	5	8	7	11	5	6	4	9	7	8.98704
AT3G48990.1		AMP-dependent synthetase and ligase family protein	0.712816	0.226722	0.99	0.724	0.48	1.61	3.06145	2.08462	1.5178	AT3G48990.1	2.54181e+08	1.60043e+08	1.64929e+08	2.70814e+08	4.48333e+07	6.29075e+07	1.48432e+07	1.28716e+07	3.83206e+08	13.81	11.87	18.09	14.79	13.23	8.37	1.36	7	15.18	4	5	6	6	4	3	1	3	8	6	8	10	10	6	5	5	3	12	14.5951
AT5G67590.1	FRO1	NADH-ubiquinone oxidoreductase-related	0.724341	0.208489	0.99	0.716	0.442	1.61	1.05891	3.046e-05	0	AT5G67590.1	0	1.02111e+07	3.49542e+07	4988782	0	0	0	0	0	0	13.64	5.19	7.14	0	0	0	0			2	1	1							2	1	1
AT1G11840.2	ATGLX1, GLX1	glyoxalase I homolog	0.805805	0.322781	0.991	0.752	-0.396	1.61	2.82969	1.00977	0.628071	AT1G11840.2	0	5.01391e+07	3.42248e+07	9.42701e+06	27517937	2.48295e+07	9.61379e+06	1.7124e+07	0	0	16.96	11.31	7.77	3.89	15.55	8.13	7.77	0		4	3	2	1	4	2	2			6	3	2	1	4	4	4
AT3G62360.1		Carbohydrate-binding-like fold	0.495492	0.201362	0.986	0.713	-0.841	1.61	2.09718	3.23327	1.3249	AT3G62360.1	5.38954e+07	2.46652e+07	1.45359e+07	1.02368e+08	3.30867e+07	5.03654e+07	0	0	3.8217e+07	7.74	7.5	6.11	13.04	6.28	11.9	0	0	17.6	8	7	6	13	6	10			16	9	7	7	15	7	11	13		25	17.1113
AT5G15350.1	ENODL17, AtENODL17	early nodulin-like protein 17	0.23996	0.291945	0.974	0.744	-1.81	1.61	1.69446	0.000107864	0.956935	AT5G15350.1	194463442	0	0	189056017	4.23599e+08	3.15503e+08	2.33429e+07	3.5043e+07	2.52454e+07	4.65	0	0	4.65	4.65	4.65	8.72	8.72	8.72	1			1	1	1	2	2	2	2			2	1	2		2	2	5.04163
AT3G06730.1	TRX P, TRX z	Thioredoxin z	0.0613487	0.244947	0.919	0.73	2.66	1.6	1.52755	0	0	AT3G06730.1	0	3.02715e+07	6.87256e+07	0	0	0	0	0	0	0	9.84	15.85	0	0	0	0	0	0		1	2								1	3
AT3G47340.2	ASN1, DIN6, AT-ASN1	glutamine-dependent asparagine synthase 1	0.118093	0.142547	0.954	0.677	1.72	1.6	2.20605	1.01758	1.29245	AT3G47340.2	6.15319e+07	5.83975e+07	1.01694e+07	3.65635e+07	1.19687e+07	1.6957e+07	1.39318e+07	2.14562e+07	3.14143e+07	16.41	4.1	1.95	4.3	3.13	5.47	3.91	7.62	11.91	6	3	1	2	2	2	1	3	5	8	3	1	2	2	2		3	6	6.30309
AT3G12145.1	FLR1, FLOR1	Leucine-rich repeat (LRR) family protein	0.522736	0.274898	0.986	0.74	0.925	1.6	0.449697	0.343748	0.663656	AT3G12145.1	51935203	6.03888e+07	4.09695e+07	70449387	0	4.78447e+07	0	3.06425e+07	3.54861e+07	7.69	8	15.69	12.62	0	4.92	0	18.77	4.92	1	2	3	2		1		4	1	1	2	3	2		1		6	1	3.09627
AT5G43745.1		Protein of unknown function (DUF1012)	0.817696	0.217867	0.991	0.72	-0.292	1.6	0.943903	1.79745	0.76684	AT5G43745.1	5.96711e+07	2.631e+07	1.67905e+07	4.83474e+07	34052164	5.16773e+07	2.17691e+07	0	5.12656e+07	9.18	2.82	3.43	6.24	2.82	5.51	1.59	0	7.59	8	2	3	5	2	4	1		5	8	2	3	5	2	4	3		10	13.7356
AT2G28710.1		C2H2-type zinc finger family protein	0.882035	0.425234	0.991	0.77	-0.295	1.6	0.952139	3.39582e-05	0	AT2G28710.1	4.7581e+07	0	2.7699e+07	0	0	1.44418e+08	0	0	0	11.54	0	11.54	0	0	11.54	0	0	0	1		1			1				1		2			1				0
AT1G04780.1		Ankyrin repeat family protein	0.706477	0.153147	0.989	0.685	-0.409	1.6	0.776453	6.44182e-05	0	AT1G04780.1	7.64394e+06	6.49879e+06	0	1.29718e+07	0	1.15553e+07	0	0	0	3.77	3.16	0	1.81	0	1.81	0	0	0	2	2		1		1				2	2		1		1	1			1.84255
AT4G28600.1	NPGR2	no pollen germination related 2	0.501284	0.243369	0.986	0.73	0.903	1.59	0.811023	7.74043e-05	0.328864	AT4G28600.1	1.94879e+07	8.47464e+06	0	0	1.65802e+07	1.59425e+07	0	0	10850710	4.33	1.35	0	0	1.62	1.35	0	0	3.11	3	1			1	1			2	3	1			1	1			4	7.20539
ATCG00830.1	RPL2.1	ribosomal protein L2	0.958281	0.258964	0.992	0.735	-0.0722	1.59	2.20739	3.02295	2.84121	ATCG00830.1	8.29124e+07	1328081839	1300227720	3.65174e+08	4.41088e+08	4.33201e+08	2.08594e+08	2.22512e+08	4.76142e+07	26.28	41.61	41.61	40.88	38.69	40.88	30.66	31.39	33.21	6	10	11	9	7	8	8	9	6	15	33	35	27	22	23	25	36	11	29.8071
AT1G10200.1	WLIM1	GATA type zinc finger transcription factor family protein	0.8677	0.199421	0.991	0.712	-0.201	1.59	2.22527	1.40992	1.27435	AT1G10200.1	1.67985e+07	1.7162e+08	1.80149e+08	4.76818e+07	8.15974e+07	9.47337e+07	2.77171e+07	5.84951e+07	5.48569e+06	8.95	20.53	24.74	16.84	21.05	20.53	25.26	25.26	8.95	1	3	4	2	3	3	4	4	1	2	6	7	5	4	5	3	9	1	0
AT1G22280.1	PAPP2C	phytochrome-associated protein phosphatase type 2C	0.591841	0.221762	0.988	0.722	-0.683	1.59	0.800291	0.684715	0.525663	AT1G22280.1	0	3.52327e+07	2.90358e+07	1.15529e+07	2.79884e+07	28130456	4.37513e+06	1.26973e+07	0	0	8.54	8.54	8.54	8.54	4.98	4.98	14.95	0		2	2	2	2	1	1	3			2	2	2	2	1	4	4
AT1G48350.1		Ribosomal L18p/L5e family protein	0.125372	0.389984	0.956	0.765	2.89	1.58	2.06761	0.542143	0.296837	AT1G48350.1	1.99397e+07	312557820	1100969067	1.48901e+08	0	4.8523e+07	1.06793e+08	2.71578e+07	2.29044e+07	11.76	11.76	24.12	23.53	0	11.76	17.06	11.76	11.76	1	1	4	3		1	2	1	1	1	3	9	4		1	1	2	1	0
AT2G03350.1		Protein of unknown function, DUF538	0.219356	0.15407	0.972	0.685	1.35	1.58	0.280907	0	0	AT2G03350.1	0	18333574	2.31003e+07	0	0	0	0	0	0	0	7.26	7.26	0	0	0	0	0	0		1	1								1	1
AT5G08540.1		unknown protein; FUNCTIONS IN: molecular_function unknown; INVOLVED IN: biological_process unknown; LOCATED IN: chloroplast thylakoid membrane, chloroplast, chloroplast envelope; EXPRESSED IN: 24 plant structures; EXPRESSED DURING: 13 growth stages; Has 30201 Blast hits to 17322 proteins in 780 species: Archae - 12; Bacteria - 1396; Metazoa - 17338; Fungi - 3422; Plants - 5037; Viruses - 0; Other…	0.458477	0.116414	0.985	0.652	0.723	1.58	2.80628	3.02265	3.32969	AT5G08540.1	2.42114e+08	2.93651e+08	2.52824e+08	2.67332e+08	69837304	1.34613e+08	4.7906e+07	7.55204e+07	1.17815e+08	29.77	36.71	36.71	33.24	30.64	30.64	34.39	28.61	34.39	7	13	10	8	7	9	10	10	12	11	31	19	15	14	14	4	22	20	40.2567
AT4G24620.2	PGI1, PGI	phosphoglucose isomerase 1	0.564874	0.205205	0.987	0.715	0.704	1.58	0.551254	0	0	AT4G24620.2	0	9094445	1.38814e+06	0	0	0	0	0	0	0	1.4	2.63	0	0	0	0	0	0		1	1								1	1
AT1G15130.1		Endosomal targeting BRO1-like domain-containing protein	0.847556	0.253992	0.991	0.733	0.261	1.58	0.449668	6.44182e-05	0.328864	AT1G15130.1	4.20658e+07	0	0	5.82781e+06	0	2.04197e+07	0	0	1.03944e+07	1.42	0	0	1.18	0	1.18	0	0	2.84	1			1		1			2	1			1		1			2	2.28744
AT5G09500.1		Ribosomal protein S19 family protein	0.767633	0.311652	0.99	0.749	-0.454	1.58	1.40694	1.54909	0.331397	AT5G09500.1	1.65352e+07	2.73374e+08	3.76541e+08	1.78443e+08	38064920	110370068	1.92657e+07	58301029	9.73941e+06	11.33	34	34	34	16	46.67	11.33	16	11.33	1	3	3	3	2	4	1	2	1	3	11	17	13	2	8	3	2	1	2.33631
AT1G04270.2	RPS15	cytosolic ribosomal protein S15	0.710019	0.320353	0.989	0.751	-0.582	1.58	1.83227	1.68913	0.992531	AT1G04270.2	1.0291e+07	2.86249e+08	3.76541e+08	1.78443e+08	38064920	110370068	1.92657e+07	4.5014e+07	9.73941e+06	23.84	46.36	46.36	46.36	15.89	46.36	11.26	39.07	23.84	2	4	4	4	2	4	1	4	2	4	19	26	20	2	10	8	11	2	2.33631
AT5G09510.1		Ribosomal protein S19 family protein	0.710019	0.320353	0.989	0.751	-0.582	1.58	0.855746	1.68913	0.854527	AT5G09510.1	1.0291e+07	2.86249e+08	3.76541e+08	1.78443e+08	38064920	110370068	1.92657e+07	4.5014e+07	9.73941e+06	23.68	46.05	46.05	46.05	15.79	46.05	11.18	28.29	23.68	2	4	4	4	2	4	1	3	2	4	19	26	20	2	10	8	10	2	2.33631
AT3G52950.1		CBS / octicosapeptide/Phox/Bemp1 (PB1) domains-containing protein	0.0127758	0.258789	0.701	0.735	3.74	1.57	1.53579	0.542109	0.660221	AT3G52950.1	1.92514e+08	1.08348e+08	3.57229e+07	1.36466e+08	0	0	4.64816e+07	2.54567e+07	5.1895e+07	14.57	13.49	2.7	7.73	0	0	3.06	5.76	5.76	5	5	1	3			1	2	2	6	6	1	3			2	2	4	15.1278
AT2G24180.1	CYP71B6	cytochrome p450 71b6	0.036062	0.176803	0.872	0.7	2.54	1.57	1.35096	3.046e-05	0.992481	AT2G24180.1	4.61731e+07	2.55165e+07	2.66515e+07	1.94121e+07	0	0	0	1.91962e+07	16184108	11.93	4.77	10.93	3.18	0	0	0	9.54	4.77	5	2	4	1				4	2	5	2	4	1			1	4	2	12.8321
AT5G57020.1	NMT1, ATNMT1	myristoyl-CoA:protein N-myristoyltransferase	0.318617	0.193958	0.98	0.709	1.19	1.57	1.32386	0.000107864	1.2924	AT5G57020.1	6.44735e+07	2.60258e+07	5.11491e+07	101944692	6.96118e+06	9.965e+06	0	1.6713e+07	3.49623e+07	5.3	12.67	12.67	2.53	2.53	2.53	0	8.29	13.82	2	3	3	1	1	1		3	5	2	3	3	1	1	1	5	3	5	5.1996
AT5G56680.1	SYNC1, EMB2755, SYNC1 ARATH	Class II aminoacyl-tRNA and biotin synthetases superfamily protein	0.78562	0.240321	0.99	0.729	0.356	1.57	0.720061	0.684681	8.9796e-05	AT5G56680.1	42603294	2.8551e+07	1.40949e+07	50769800	3.03478e+07	0	8108252	0	1.64434e+07	1.22	1.22	4.9	4.02	3.85	0	2.1	0	2.8	1	1	3	2	2		1		1	1	2	4	2	2		1		1	1.73316
AT3G26070.1		Plastid-lipid associated protein PAP / fibrillin family protein	0.973655	0.276223	0.992	0.74	0.0466	1.57	0.270408	0.684681	0.81021	AT3G26070.1	2.68078e+06	8.15189e+07	4.72592e+07	4.16086e+07	4.59418e+07	0	5.89686e+06	1.72884e+07	0	5.79	5.79	14.05	11.16	11.16	0	17.77	11.98	0	1	1	3	2	2		3	2		1	2	3	2	2		2	4		0
AT1G02560.1	CLPP5, NCLPP5, NCLPP1	nuclear encoded CLP protease 5	0.73131	0.339493	0.99	0.755	-0.557	1.57	1.50112	1.74658	1.27431	AT1G02560.1	1.28e+07	1.98164e+08	1.12385e+08	7.02588e+07	9.67792e+07	1.37908e+08	4.22972e+07	8.45526e+07	0	5.7	21.48	10.4	12.75	12.75	24.5	13.76	16.11	0	1	5	2	3	3	4	4	4		1	9	4	4	3	12	5	15		0
AT4G22010.1	sks4	SKU5 similar 4	0.44145	0.234883	0.984	0.727	-1	1.57	0.433817	0.000107864	3.95442e-05	AT4G22010.1	20620479	1.79343e+07	2.51236e+07	6.41805e+07	2.09474e+07	6.72099e+06	0	0	1.06881e+07	2.96	2.96	2.96	2.96	2.96	2.96	0	0	2.96	1	1	1	1	1	1			1	1	2	1	2	1	1			1	2.97338
AT4G08950.1	EXO	Phosphate-responsive 1 family protein	0.274012	0.255221	0.977	0.734	-1.51	1.57	1.1284	0.875053	0.331307	AT4G08950.1	0	5.26204e+07	5.79364e+07	2.73029e+07	38443544	2.14746e+07	0	6.44901e+06	0	0	5.73	5.73	13.06	5.73	9.55		9.55	0		1	1	3	1	2		2			2	1	3	1	2		3
AT4G31780.2	MGD1, MGDA	monogalactosyl diacylglycerol synthase 1	0.151545	0.298679	0.963	0.746	2.19	1.56	0.259845	3.046e-05	7.3155e-05	AT4G31780.2	3.89803e+07	2.08712e+07	0	41460300	0	0	0	2.46274e+07	2.6788e+07	6.94	2.06	0	2.06	0	0	0	2.06	2.06	3	1		1				1	1	3	1		1			1	1	1	7.4718
AT5G11520.1	ASP3, YLS4	aspartate aminotransferase 3	0.143023	0.171233	0.961	0.697	1.68	1.56	2.67416	1.12337	1.72717	AT5G11520.1	79845172	7.94191e+07	6.12891e+07	1.00087e+08	0	1.69472e+07	1.70119e+07	1.83727e+07	3.64332e+07	12.47	13.36	12.03	13.59	0	4.9	5.57	11.8	13.14	5	5	5	5		2	2	4	5	7	7	5	6		2	2	4	6	15.0548
AT1G52780.1		Protein of unknown function (DUF2921)	0.652413	0.269249	0.989	0.738	0.624	1.56	0.438598	0.332901	0.76679	AT1G52780.1	0	9.28229e+06	3.41262e+06	0	0	1.0568e+07	0	0	1.66133e+07	0	1.51	1.51	0	0	4.15	0	0	6.89		1	1			2			5		1	1			2			6
AT5G26667.2	PYR6	P-loop containing nucleoside triphosphate hydrolases superfamily protein	0.987134	0.21285	0.992	0.718	-0.0197	1.56	2.10556	0.343791	3.36108e-05	AT5G26667.2	0	42345978	25576750	1.31042e+07	1.68922e+07	2.20661e+07	0	1.5397e+07	0	0	4.46	4.46	12.38	7.92	7.92	0	4.46	0		1	1	2	1	1		1			1	1	2	1	1	2	1
AT4G25740.1		RNA binding Plectin/S10 domain-containing protein	0.884242	0.266461	0.991	0.737	-0.2	1.56	2.40687	2.29751	1.93424	AT4G25740.1	5.95791e+07	1661783675	1566864017	7.69831e+08	3.4447e+08	4.23943e+08	1.76578e+08	3.90987e+08	4.22144e+07	24.86	33.9	28.81	33.33	25.42	25.42	25.42	25.42	25.42	3	7	5	7	4	4	4	4	4	7	23	23	20	9	13	9	25	6	14.5688
AT5G52650.1		RNA binding Plectin/S10 domain-containing protein	0.884242	0.266461	0.991	0.737	-0.2	1.56	1.17591	2.22289	1.93424	AT5G52650.1	5.95791e+07	1661783675	1566864017	7.69831e+08	3.4447e+08	4.23943e+08	1.76578e+08	3.90987e+08	4.22144e+07	24.58	34.08	29.61	29.61	25.14	25.14	25.14	25.14	25.14	3	8	5	6	4	4	4	4	4	7	24	23	19	9	13	9	25	6	14.5688
AT5G19510.1		Translation elongation factor EF1B/ribosomal protein S6 family protein	0.745389	0.239701	0.99	0.729	-0.422	1.56	2.10808	1.85385	1.48272	AT5G19510.1	9.11587e+07	2.7159e+08	1.62258e+08	1.55526e+08	1.87118e+08	3.11403e+08	2.60842e+07	6.47864e+07	8.7536e+07	18.3	29.02	23.21	18.3	18.3	29.02	14.29	24.11	17.86	3	5	4	3	3	5	2	4	3	5	12	9	7	6	10	9	11	4	4.33949
AT2G44430.1		DNA-binding bromodomain-containing protein	0.60131	0.177682	0.988	0.7	-0.59	1.56	0.280861	7.39061e-05	3.36108e-05	AT2G44430.1	0	0	0	1.49117e+07	5.18095e+06	0	0	2.60594e+06	0	0	0	0	1.86	1.86	0	0	1.24	0				1	1			1					1	1			1
AT3G08580.1	AAC1	ADP/ATP carrier 1	0.495446	0.145091	0.986	0.679	-0.71	1.56	2.38467	4.55311	4.15159	AT3G08580.1	2158156778	6709073667	8442409198	5574135853	8616888139	5653308581	1514854946	2655259795	6.04175e+08	41.47	41.21	52.23	45.93	47.24	49.08	31.76	35.17	32.55	15	23	25	21	23	25	19	22	16	104	133	160	150	144	141	98	188	79	242.179
AT5G22360.1	ATVAMP714, VAMP714	vesicle-associated membrane protein 714	0.407044	0.250728	0.983	0.732	-1.11	1.56	0.882757	0.000107864	8.38627e-05	AT5G22360.1	0	22214581	3.40688e+07	19004992	2.91973e+07	28178528	1.14195e+07	8.2286e+06	0	0	3.17	3.17	3.17	3.17	3.17	9.05	9.05	0		1	1	1	1	1	1	1			1	1	1	1	1		1
AT1G06760.1		winged-helix DNA-binding transcription factor family protein	0.298252	0.176933	0.979	0.7	-1.19	1.56	3.77248	2.76276	1.88899	AT1G06760.1	2.75261e+07	3.53113e+08	3.05181e+08	2.89314e+08	1.41299e+08	227391945	2.18433e+07	6.13236e+07	2.28907e+07	5.11	10.58	23.36	13.14	10.58	13.87	5.11	17.88	10.22	2	6	10	7	6	7	2	7	4	3	15	22	28	13	15	3	17	4	3.38433
AT1G04040.1		HAD superfamily, subfamily IIIB acid phosphatase	0.306668	0.286134	0.979	0.743	-1.49	1.56	2.02447	0.673899	3.36108e-05	AT1G04040.1	0	0	3.66681e+07	4.20685e+06	3.31325e+07	1.76788e+07	0	1.67597e+07	0	0	0	5.9	3.32	5.9	5.9	0	2.58	0			2	1	2	2		1				2	1	2	2		2
AT5G40890.2	ATCLC-A, CLC-A, CLCA, ATCLCA	chloride channel A	0.00372056	0.178239	0.362	0.701	3.71	1.55	0.570315	0	3.95442e-05	AT5G40890.2	4.39411e+07	1.25342e+07	0	0	0	0	0	0	2.40388e+07	1.4	1.4	0	0	0	0	0	0	1.4	1	1							1	1	1					1		2	2.86729
AT1G05150.1		Calcium-binding tetratricopeptide family protein	0.36187	0.213992	0.982	0.718	-1.12	1.55	2.93806	1.45547	0.854165	AT1G05150.1	1.6307e+07	2.32351e+07	9.41582e+06	3.13077e+07	38302433	3.23894e+07	0	0	4.01854e+07	4.83	3.59	4.46	6.56	1.86	8.91	0	0	10.77	3	2	3	4	1	5			6	3	3	4	5	2	6	3		12	7.31566
AT3G16640.1	TCTP	translationally controlled tumor protein	0.4553	0.327876	0.985	0.753	-1.18	1.55	0.675304	2.22113	0.960381	AT3G16640.1	1.65383e+07	1.43179e+08	4.0716e+08	1.28592e+08	1.87512e+08	199149540	3.73123e+07	1.4123e+08	0	5.36	23.81	33.93	25	21.43	38.1	11.9	21.43	0	1	3	5	4	4	6	2	4		2	4	11	6	5	8	6	8		1.82788
ATCG00430.1	PSBG	photosystem II reaction center protein G	0.413333	0.305951	0.984	0.748	-1.23	1.55	0.952121	6.44182e-05	0	ATCG00430.1	0	2.56592e+07	0	4.99135e+07	0	5.3265e+07	0	0	0	0	7.11	0	12.44	0	12.44	0	0	0		1		1		1					1		1		1
AT5G11450.1		Mog1/PsbP/DUF1795-like photosystem II reaction center PsbP family protein	0.380672	0.360433	0.983	0.76	-1.48	1.55	0.350654	1.54909	1.27431	AT5G11450.1	0	1.43011e+08	1.2945e+08	7.64802e+07	125755504	1.34898e+08	3.60007e+07	6.72426e+07	0	0	9.09	12.46	18.18	9.09	22.22	15.15	20.88	0		2	2	3	2	4	4	4			3	3	4	3	6	2	6
AT5G51550.1	EXL3	EXORDIUM like 3	0.716453	0.21098	0.99	0.717	0.438	1.54	1.53973	0.343748	0.328948	AT5G51550.1	0	20781917	2.33859e+07	3.13207e+07	0	2.16397e+07	2.27028e+06	4.44393e+06	1.28999e+07	0	2.97	5.64	5.64	0	3.56	2.97	2.97	5.64		1	2	2		1	1	1	2		1	2	2		1		1	2
AT3G53420.1	PIP2A, PIP2, PIP2;1	plasma membrane intrinsic protein 2A	0.723294	0.186717	0.99	0.705	0.403	1.54	1.98461	1.01758	0.991292	AT3G53420.1	1.79579e+08	1.51841e+08	1.02013e+08	3.19253e+07	1.71088e+08	8.54635e+07	2.00486e+07	1.54977e+07	1.41375e+08	25.44	10.8	13.24	15.33	6.62	15.33	3.14	7.67	17.42	5	4	4	2	2	2	1	2	4	6	6	6	3	3	4	4	4	5	15.6234
AT5G05210.2		Surfeit locus protein 6	0.780633	0.130243	0.99	0.666	0.273	1.54	1.12837	2.19056	1.27086	AT5G05210.2	3.74887e+07	1.15567e+08	1.15652e+08	1.08993e+08	3.25853e+07	3.831e+07	2.87667e+07	1.74737e+07	1.95887e+07	5.03	15.61	15.34	12.17	4.76	9.52	12.17	5.29	4.76	2	7	7	6	3	5	4	2	2	2	9	11	9	4	6	2	2	2	5.13036
AT1G17340.1		Phosphoinositide phosphatase family protein	0.857987	0.184472	0.991	0.704	0.202	1.54	1.94195	2.90546	1.80383	AT1G17340.1	1.398e+08	7.64395e+07	1.21873e+08	7.35892e+07	6.26244e+07	1.30201e+08	2.18803e+07	9.1768e+06	1.85955e+08	16.69	11.08	23.57	9.3	11.46	19.62	3.95	1.66	26.24	9	6	13	6	6	11	3	1	16	10	7	18	6	6	13	6	1	41	27.2334
AT2G39670.1		Radical SAM superfamily protein	0.0647526	0.210613	0.923	0.717	2.32	1.53	0.431162	6.44182e-05	7.3155e-05	AT2G39670.1	3.69778e+07	4.11239e+07	2.69223e+07	3.12281e+07	0	3.91543e+06	0	23496163	8441164	8.88	3.5	7.01	3.5	0	3.5	0	3.5	3.5	3	1	2	1		1		1	1	4	1	2	1		1	1	1	1	10.6473
AT1G79870.1		D-isomer specific 2-hydroxyacid dehydrogenase family protein	0.155818	0.213394	0.963	0.718	1.76	1.53	1.82439	0	0	AT1G79870.1	2.21475e+07	9558883	0	0	0	0	0	0	0	2.88	2.56	0	0	0	0	0	0	0	1	1								1	1								2.1546
AT5G53070.1		Ribosomal protein L9/RNase H1	0.413965	0.248774	0.984	0.732	-1.07	1.53	0.622418	1.9644	3.36108e-05	AT5G53070.1	0	4.79118e+07	5.12261e+07	6.77547e+07	4.05548e+07	1.38989e+07	0	1.76516e+07	0	0	26.24	22.17	33.03	21.27	13.12	0	4.07	0		4	3	7	4	2		1			4	3	7	4	2	1	2
AT3G03920.1		H/ACA ribonucleoprotein complex, subunit Gar1/Naf1 protein	0.0982177	0.354165	0.946	0.758	-2.81	1.53	0.909845	2.33016	1.06749	AT3G03920.1	6.5482e+06	3.79009e+08	5.04237e+08	5.21651e+08	7.13627e+08	5.01188e+08	3.59335e+07	6.89834e+07	0	6.44	20.3	32.67	30.69	25.25	37.62	14.36	23.27	0	2	4	5	6	4	5	2	5		2	10	10	17	12	10	3	10		0
AT4G01100.1	ADNT1	adenine nucleotide transporter 1	0.0524923	0.194789	0.908	0.71	2.35	1.52	1.86669	2.61392	2.70259	AT4G01100.1	376770584	1.91891e+08	1.32849e+08	1.64106e+08	7.14549e+06	5.08566e+07	5.89794e+07	6.7211e+07	8.39754e+07	29.83	28.69	26.14	32.1	14.49	19.89	18.18	26.42	27.27	8	8	8	9	4	6	5	8	8	12	12	9	10	4	7	4	10	8	40.3304
AT2G35840.1		Sucrose-6F-phosphate phosphohydrolase family protein	0.166359	0.161505	0.965	0.69	1.5	1.52	1.57654	1.40656	1.53756	AT2G35840.1	1.14791e+08	4.96847e+07	6.00165e+07	6.37693e+07	0	8.74214e+06	1.06109e+07	2.66804e+07	3.26332e+07	23.93	13.27	19.91	16.82	0	7.82	1.9	15.4	13.51	9	5	7	6		3	1	5	5	13	5	8	7		4	5	6	7	32.7691
AT1G61770.1		Chaperone DnaJ-domain superfamily protein	0.769522	0.211971	0.99	0.718	0.348	1.52	2.01062	2.61234	2.22128	AT1G61770.1	2.62392e+08	1.44834e+08	1.38798e+08	2.93296e+08	1.68392e+07	1.68682e+08	2.99381e+07	3.09973e+07	7.92272e+07	20.33	25.67	20.67	32.67	15	34	10.67	34	31.33	4	5	4	8	3	9	2	8	7	7	6	5	9	3	13	16	12	10	25.7682
AT1G71240.2		Plant protein of unknown function (DUF639)	0.911239	0.227918	0.991	0.724	-0.137	1.52	0.444254	1.06989	3.95442e-05	AT1G71240.2	21348822	3.35547e+07	0	2.53703e+07	7.47857e+06	3.23477e+07	0	0	2.22593e+07	2.19	1.09	0	3.28	0.97	3.4	0	0	1.09	2	1		3	1	3			1	2	1		3	1	3			1	4.14086
AT4G02230.1		Ribosomal protein L19e family protein	0.488002	0.188138	0.986	0.706	-0.786	1.52	1.14336	2.49242	2.20292	AT4G02230.1	4.17434e+07	3.94044e+08	3.80515e+08	2.70333e+08	1.83748e+08	263111670	3.70478e+07	97629731	29786755	11.06	23.08	19.71	30.77	19.23	22.6	9.62	31.25	18.27	3	7	5	7	4	6	4	7	4	4	14	9	18	7	11	12	18	5	1.81469
AT1G17220.1	FUG1	Translation initiation factor 2, small GTP-binding protein	0.407963	0.122387	0.983	0.658	-0.791	1.52	1.63838	3.56164	2.18495	AT1G17220.1	8.3488e+07	7.7023e+07	6.48755e+07	2.03146e+08	8.46028e+07	1.12488e+08	2.00443e+07	1.68943e+07	4.72063e+07	8.87	17.54	10.82	22.71	15.11	14.42	5.07	4.29	10.23	7	13	9	14	11	10	4	3	9	11	18	13	20	12	14	9	3	18	27.2376
AT5G10360.1	EMB3010, RPS6B	Ribosomal protein S6e	0.527633	0.281099	0.987	0.742	-0.879	1.52	2.18951	3.39911	2.80446	AT5G10360.1	9.1184e+07	3100469638	2496508683	1710112692	1339412635	9.38094e+08	2.54362e+08	6.18917e+08	9.35547e+07	15.66	44.18	44.18	38.55	38.96	38.96	31.73	32.13	22.09	3	10	10	10	10	11	8	10	5	9	40	34	37	29	28	27	48	18	17.989
AT1G67230.1	LINC1 (CRWN1)	little nuclei1	0.501599	0.269588	0.986	0.738	0.911	1.51	1.972	7.74043e-05	8.9796e-05	AT1G67230.1	3.15602e+07	4.17132e+06	6.56134e+06	0	8.78763e+06	1.17085e+07	3.32048e+06	0	1.40494e+07	5.92	2.83	0.8	0	0.8	1.24	0.62	0	1.5	5	3	1		1	1	1		1	5	3	1		1	1	111		1	9.92225
AT3G25770.1	AOC2	allene oxide cyclase 2	0.67753	0.276521	0.989	0.74	0.567	1.51	0.270406	6.44182e-05	3.36108e-05	AT3G25770.1	0	2.56453e+07	4.85205e+07	1.28036e+07	0	1.82718e+07	0	1.41197e+07	0	0	3.56	12.25	3.56	0	5.53	0	11.07	0		1	3	1		1		1			1	3	1		1		2
AT5G09860.2	THO1	nuclear matrix protein-related	0.654434	0.2293	0.989	0.725	-0.551	1.51	0.671085	0.673899	3.95442e-05	AT5G09860.2	2.47161e+07	1.2759e+07	0	26533643	1.30184e+07	1.437e+07	0	0	1.91463e+07	7.02	3.85	0	1.67	4.01	4.01	0	0	1.51	4	2		1	2	2			1	4	2		2	2	2	1		1	8.42721
AT3G53020.1	STV1, RPL24B, RPL24	Ribosomal protein L24e family protein	0.399972	0.250795	0.983	0.732	-1.09	1.51	1.46612	2.02622	1.81361	AT3G53020.1	1.23389e+08	1786939237	1765010789	1302621167	1213362198	1227260870	2.6736e+08	4.31401e+08	75612302	14.72	20.25	20.25	20.25	20.25	20.25	26.38	26.38	14.72	2	4	4	4	4	4	5	5	2	6	19	16	17	14	21	15	31	5	11.7117
AT1G49240.1	ACT8	actin 8	0.376702	0.348691	0.982	0.757	1.41	1.5	2.05404	3.68258	3.94581	AT1G49240.1	18649755653	1974784630	1799767556	22044338879	2.08843e+08	5.0518e+08	1018356175	1344227241	1418035631	56.23	57.82	59.42	54.11	40.58	44.83	55.17	54.11	53.85	16	16	18	15	11	12	16	16	17	71	71	79	67	35	65	65	67	96	190.986
AT5G09810.1	ACT7	actin 7	0.530616	0.337084	0.987	0.755	0.97	1.5	3.20873	3.75566	3.85499	AT5G09810.1	18298068731	1790642068	1748747195	21802424945	2.726e+08	7.81056e+08	9.86071e+08	1319525523	1192194337	56.23	57.82	59.42	59.68	48.28	48.28	53.58	55.17	53.58	16	16	18	16	12	12	15	16	15	69	73	78	67	43	75	52	65	89	195.771
AT2G34840.2		Coatomer epsilon subunit	0.727625	0.34126	0.99	0.756	0.541	1.5	4.64967e-05	3.39582e-05	0	AT2G34840.2	0	7.62568e+06	7.91812e+07	0	0	56820836	0	0	0	0	12.62	12.62	0	0	12.62	0	0	0		1	1			1					1	2			2
AT1G01180.1		S-adenosyl-L-methionine-dependent methyltransferases superfamily protein	0.751432	0.334986	0.99	0.755	0.487	1.5	0.171383	0.343714	0	AT1G01180.1	1.09051e+08	0	67463580	28546847	0	0	0	0	0	6.51	0	6.51	10.42	0	0	0	0	0	1		1	2						2		2	2						7.78123
AT3G55510.1	RBL	Noc2p family	0.567116	0.164297	0.987	0.692	-0.604	1.5	2.42617	2.02622	1.04801	AT3G55510.1	2.32087e+07	3.36224e+07	2.20984e+07	5.82201e+07	4.26102e+07	3.69576e+07	31832458	9.32935e+06	3.85073e+06	4.04	7.07	3.7	7.58	8.25	6.73	2.86	5.72	5.72	2	3	2	4	4	4	1	3	3	2	3	2	4	4	4	2	3	3	6.28171
AT1G15290.1		Tetratricopeptide repeat (TPR)-like superfamily protein	0.61484	0.310589	0.988	0.749	-0.735	1.5	2.1514	1.68913	0.992132	AT1G15290.1	6.25425e+07	3.18157e+07	1.72453e+07	1.8565e+07	49996996	5.33642e+07	0	0	1.00855e+08	2.43	1.43	1.99	2.99	1.06	2.11	0	0	7.71	4	3	3	4	2	4			8	4	3	3	5	2	4	2		14	7.98688
AT1G02130.1	ATRAB1B, ARA5, ARA-5, ATRABD2A, RABD2A, RA-5	RAS 5	0.256632	0.344113	0.976	0.756	-1.82	1.5	1.89213	1.40992	0.822376	AT1G02130.1	0	1.36899e+08	1.2883e+08	6.29737e+07	1.35947e+08	109655988	1.05221e+07	3.80866e+07	0	0	17.73	9.36	9.36	14.78	14.78	9.36	14.78	0		4	2	2	3	3	2	3			6	2	2	3	4	3	4
AT2G15090.1	KCS8	3-ketoacyl-CoA synthase 8	0.191738	0.199425	0.969	0.712	1.51	1.49	1.25287	0.87886	1.79624	AT2G15090.1	2.68929e+08	3.72328e+07	6.01078e+07	5.10368e+07	0	10234871	1.63017e+07	2.86134e+07	1.68869e+07	17.88	8.52	15.8	13.1	0	2.29	6.65	7.69	7.07	7	4	6	6		1	4	3	4	7	4	6	6		1	5	3	5	18.4358
AT2G38780.1		unknown protein; FUNCTIONS IN: molecular_function unknown; INVOLVED IN: biological_process unknown; LOCATED IN: chloroplast; EXPRESSED IN: 21 plant structures; EXPRESSED DURING: 13 growth stages; Has 58 Blast hits to 58 proteins in 23 species: Archae - 0; Bacteria - 4; Metazoa - 1; Fungi - 0; Plants - 44; Viruses - 0; Other Eukaryotes - 9 (source: NCBI BLink).	0.722616	0.318468	0.99	0.751	0.524	1.49	0.326847	0.343714	0.991242	AT2G38780.1	6.13836e+07	2.70071e+07	20818245	2.87702e+07	0	0	0	9.72807e+06	1.45944e+07	5.59	2.58	2.58	5.59	0	0	0	5.38	10.75	2	1	1	2				2	4	3	1	1	2				2	5	8.46658
AT2G37190.1		Ribosomal protein L11 family protein	0.695165	0.270649	0.989	0.739	-0.522	1.49	0.855746	1.74658	1.14256	AT2G37190.1	4.9174e+07	1128583246	9.16424e+08	4.94037e+08	3.32241e+08	3.79111e+08	8.22924e+07	4.11192e+08	2.79473e+07	16.87	31.33	31.33	25.9	25.9	31.33	22.29	31.33	5.42	2	4	4	3	3	4	3	4	1	4	9	10	8	5	6	4	9	2	8.4128
AT3G53430.1		Ribosomal protein L11 family protein	0.695165	0.270649	0.989	0.739	-0.522	1.49	1.08986	1.74658	1.24966	AT3G53430.1	4.9174e+07	1128583246	9.16424e+08	4.94037e+08	3.32241e+08	3.79111e+08	8.22924e+07	4.11192e+08	2.79473e+07	16.87	40.96	31.33	25.9	25.9	31.33	22.29	40.96	5.42	2	5	4	3	3	4	3	5	1	4	10	10	8	5	6	4	10	2	8.4128
AT1G60070.1		Adaptor protein complex AP-1, gamma subunit	0.507478	0.234179	0.986	0.727	-0.816	1.49	0.711993	1.41082	0.992132	AT1G60070.1	1.94167e+07	1.0339e+07	7092955	2.22675e+07	1.21313e+07	2.15355e+07	0	0	2.59964e+07	4.99	4.87	3.36	4.76	3.36	4.64	0	0	12.18	3	3	2	3	2	3			8	3	3	2	3	2	3	3		9	7.72318
AT5G08450.1		CONTAINS InterPro DOMAIN/s: Histone deacetylation protein Rxt3 (InterPro:IPR013951); Has 34444 Blast hits to 20801 proteins in 1175 species: Archae - 64; Bacteria - 2390; Metazoa - 15568; Fungi - 3729; Plants - 1886; Viruses - 208; Other Eukaryotes - 10599 (source: NCBI BLink).	0.375581	0.200051	0.982	0.712	-1.02	1.49	1.24636	1.94503	0.522344	AT5G08450.1	3.25585e+07	9.15374e+06	9.48513e+06	4.83448e+07	1.96212e+07	3.49004e+07	0	0	2.19479e+07	6.75	2.29	2.4	7.63	3.49	4.9	0	0	5.66	5	2	2	6	3	3			3	6	3	2	7	3	3	1		4	15.7279
AT2G19190.1	FRK1	FLG22-induced receptor-like kinase 1	0.0770831	0.130642	0.934	0.666	-1.77	1.49	1.21592	1.74658	0	AT2G19190.1	0	0	0	1.50877e+07	9.16742e+06	1.45354e+07	0	0	0	0	0	0	4.79	5.59	7.19	0	0	0				3	3	4							3	3	4
AT4G21110.1		G10 family protein	0.259054	0.362597	0.976	0.76	1.84	1.48	1.8958	0	0	AT4G21110.1	0	5.18806e+07	6.42769e+07	0	0	0	0	0	0	0	10.34	10.34	0	0	0	0	0	0		1	1								1	1
AT2G30970.1	ASP1	aspartate aminotransferase 1	0.139087	0.221965	0.96	0.722	1.81	1.48	0.96129	0	0.296797	AT2G30970.1	1.58381e+07	1.11232e+07	0	0	0	0	9.08224e+06	3.70632e+06	0	2.79	12.33	0	0	0	0	8.6	2.79	0	1	4					2	1		2	4						1		2.13132
AT5G27330.1		Prefoldin chaperone subunit family protein	0.39242	0.406009	0.983	0.767	1.53	1.48	0.623558	0.790507	0.328914	AT5G27330.1	1.48781e+08	1.37228e+07	0	1.97838e+08	0	0	1.13381e+07	0	3.66245e+07	2.39	2.39	1.11	8.12	0	1.11	1.59	0	3.34	2	2	1	5		1	1		2	4	3	1	5		1	6		4	0
AT2G19480.3	NAP1;2	nucleosome assembly protein 1;2	0.211256	0.22009	0.972	0.721	1.51	1.48	0.851762	1.06985	0.628111	AT2G19480.3	53736258	5.84917e+07	1.10489e+07	3.66788e+07	0	6.43524e+06	6.53498e+06	7.59355e+06	2.07506e+07	13.17	12.1	7.8	9.95	0	8.33	6.18	8.06	2.96	4	4	2	3		3	2	2	1	4	4	2	3		3	10	2	2	10.2895
AT2G32920.1	ATPDIL2-3, PDI9, ATPDI9, PDIL2-3	PDI-like 2-3	0.255315	0.21408	0.976	0.718	1.35	1.48	2.73466	1.65918	1.93259	AT2G32920.1	1.67741e+08	1.05276e+08	1.1801e+08	1.706e+08	1.01316e+07	2.60505e+07	2.45001e+07	1.6888e+07	8.29964e+07	13.64	8.18	10.45	15.91	7.5	10.68	8.41	5.45	17.73	4	2	3	5	2	3	3	3	7	5	3	4	6	2	4	3	3	10	15.0971
AT5G03540.1	ATEXO70A1, EXO70A1	exocyst subunit exo70 family protein A1	0.726045	0.201145	0.99	0.713	0.397	1.48	0.856574	0.000107864	0.328948	AT5G03540.1	3.75814e+07	3.37328e+08	1.61984e+07	63463996	3.30759e+07	4.7091e+07	2.36332e+07	14848913	2.95221e+07	1.88	11.76	5.33	1.88	1.88	1.88	1.88	3.45	3.29	1	5	3	1	1	1	1	1	2	1	6	3	1	1	1	1	1	3	3.17878
AT2G21960.1		unknown protein; LOCATED IN: chloroplast; EXPRESSED IN: 22 plant structures; EXPRESSED DURING: 13 growth stages; BEST Arabidopsis thaliana protein match is: unknown protein (TAIR:AT1G56180.1); Has 224 Blast hits to 222 proteins in 59 species: Archae - 0; Bacteria - 65; Metazoa - 0; Fungi - 0; Plants - 134; Viruses - 0; Other Eukaryotes - 25 (source: NCBI BLink).	0.790671	0.292647	0.99	0.745	0.368	1.48	0.883421	0.542143	0.525663	AT2G21960.1	0	7.10921e+07	4.24599e+07	2.15599e+07	0	3.90774e+07	9.10383e+06	1.89962e+07	0	0	3.31	9.04	10.24	0	2.41	3.31	10.54	0		1	3	3		1	1	3			1	3	3		1		5
AT3G13860.1	HSP60-3A	heat shock protein 60-3A	0.849578	0.250977	0.991	0.732	0.239	1.48	0.462293	0	7.3155e-05	AT3G13860.1	0	0	5856454	0	0	0	0	8016689	0	0	0	4.02	0	0	0	0	3.5	3.5			1					1	1			1					1	1
AT5G09440.1	EXL4	EXORDIUM like 4	0.864508	0.221446	0.991	0.722	-0.203	1.48	0.75302	1.41082	0.960381	AT5G09440.1	5.3025e+07	3.95756e+07	8.60456e+07	3.81309e+07	67952798	5.27862e+07	3.60336e+07	3.9305e+07	0	2.88	6.83	16.91	10.07	7.19	10.07	6.12	14.75	0	1	2	5	3	2	3	2	4		1	3	6	4	2	3	2	10		1.98454
AT4G25130.1	PMSR4	peptide met sulfoxide reductase 4	0.576381	0.353497	0.988	0.758	-0.885	1.48	0.350637	1.21598	0.331307	AT4G25130.1	0	8.36514e+07	5.97006e+07	2.02835e+07	5.01513e+07	5.14438e+07	0	3.35077e+07	0		8.53	8.53	12.79	8.53	8.53	0	8.53	0		2	2	3	2	2		2			2	2	3	2	2	3	3
AT5G06660.1		Protein of unknown function DUF106, transmembrane	0.375273	0.176208	0.982	0.7	-0.953	1.48	0.874015	1.60831	0.822416	AT5G06660.1	41806944	1.40176e+08	2.05619e+08	1.56248e+08	1.35446e+08	1.8028e+08	1.76145e+07	8.11614e+07	17085762	5.1	21.94	9.18	16.84	16.84	16.84	11.73	16.84	5.1	1	4	2	3	3	3	2	3	1	2	7	5	11	6	6	8	8	2	2.82718
AT1G78870.3	UBC35, UBC13A	ubiquitin-conjugating enzyme 35	0.185163	0.201597	0.968	0.713	-1.54	1.48	0.350654	0	0	AT1G78870.3	0	7.7317e+06	1.20467e+07	0	0	0	0	0	0	0	8.93	15.18		0	0		0	0		1	2								1	2
AT1G21130.2		O-methyltransferase family protein	0.00645125	0.201365	0.522	0.713	3.44	1.47	1.87907	7.39061e-05	1.27435	AT1G21130.2	1.15274e+08	8.31678e+07	5.01006e+07	40159675	3.70956e+06	0	34338185	4.14974e+07	2.98599e+07	6.42	6.42	3.38	3.38	3.38	0	17.57	17.57	3.38	2	2	1	1	1		4	4	1	2	3	1	1	1		8	5	1	4.67245
AT4G33220.1	PME44, ATPME44	pectin methylesterase 44	0.787547	0.292961	0.99	0.745	0.37	1.47	2.15031	0.682193	1.00125	AT4G33220.1	4.71005e+07	2.82055e+07	3.74766e+07	1.08725e+08	8.22111e+06	0	2.67337e+07	0	3.35833e+07	5.52	3.62	5.14	7.43	2.29	0	6.29	0	5.52	3	2	3	4	1		3		3	3	2	3	4	1		1		3	6.18526
AT5G65020.1	ANNAT2	annexin 2	0.819523	0.142725	0.991	0.677	0.222	1.47	2.87194	2.663	2.46109	AT5G65020.1	2.9795e+08	2.18567e+08	1.93451e+08	1.84161e+08	107191168	2.58432e+08	3.77638e+07	8.17114e+07	1.22711e+08	31.86	40.38	41.32	33.44	14.83	41.64	15.14	26.81	33.75	7	10	10	8	3	10	4	6	8	11	18	18	12	6	15	9	16	13	28.7957
AT5G09590.1	MTHSC70-2, HSC70-5	mitochondrial HSO70 2	0.999087	0.157017	0.992	0.687	-0.00115	1.47	1.72721	1.39942	0.992216	AT5G09590.1	1.38924e+08	5.83286e+07	7.52073e+07	115911969	4.52988e+07	1.13818e+08	2.41905e+07	16957560	6.8083e+07	5.13	16.42	6.16	1.61	4.69	8.65	1.91	1.91	14.37	5	11	5	1	3	6	1	1	8	6	13	6	1	3	9	5	1	12	14.3481
AT5G59090.2	ATSBT4.12, SBT4.12	subtilase 4.12	0.754372	0.190233	0.99	0.707	-0.343	1.47	1.37277	1.88662	0.660018	AT5G59090.2	9.19077e+07	4.95851e+07	1.16636e+07	1.29269e+08	4.44546e+07	9.84764e+07	22543230	1.13522e+07	5.08781e+07	11.49	7.8	2.46	7.93	6.7	7.93	1.78	2.46	7.93	4	4	1	4	3	4	1	1	4	7	8	1	6	3	5	5	1	7	23.0438
AT4G27500.1	PPI1	proton pump interactor 1	0.57964	0.195066	0.988	0.71	-0.616	1.47	1.21718	2.89154	1.62494	AT4G27500.1	1.14793e+08	3.23089e+07	3.8776e+07	166294185	4.05445e+07	6.60887e+07	5.15813e+06	2.27922e+07	4.94956e+07	12.91	10.62	9.15	18.79	18.63	19.28	2.29	13.73	11.93	6	6	4	8	6	8	1	5	6	8	9	4	14	6	12	11	5	9	17.294
AT1G67680.1		SRP72 RNA-binding domain	0.297315	0.138648	0.979	0.673	-1.01	1.47	2.59626	3.9618	2.56438	AT1G67680.1	7.74385e+07	1.19759e+08	9.52224e+07	2.62817e+08	1.3325e+08	1.62404e+08	2.34871e+07	2.35308e+07	5.90861e+07	27.26	25.6	21.99	34.49	31.17	35.09	14.01	7.68	26.05	11	11	9	17	13	16	5	4	12	17	20	12	31	19	28	27	6	28	54.0067
AT2G36620.1	RPL24A	ribosomal protein L24	0.417522	0.258851	0.984	0.735	-1.05	1.47	0.714633	1.60831	1.60317	AT2G36620.1	1.23389e+08	1786939237	1734888840	1266929504	1126371444	1150032482	2.6736e+08	4.31401e+08	75612302	14.63	15.24	15.24	15.24	15.24	15.24	21.34	21.34	14.63	2	3	3	3	3	3	4	4	2	6	18	13	15	11	18	13	26	5	11.7117
AT5G52560.1	ATUSP, USP	UDP-sugar pyrophosphorylase	0.365569	0.241556	0.982	0.729	-1.13	1.47	1.00624	0.000107864	3.95442e-05	AT5G52560.1	1.88746e+07	0	0	2.06086e+07	1.69871e+07	1.76342e+07	0	0	1.68685e+07	2.28	0	0	1.47	2.28	2.28	0	0	1.47	1			1	1	1			1	1			1	1	1	1		1	2.55973
AT4G13170.1		Ribosomal protein L13 family protein	0.140215	0.358298	0.96	0.759	-2.4	1.47	1.06108	2.79541	1.41124	AT4G13170.1	1.10827e+07	3.1541e+08	2.28723e+08	3.97625e+08	4.07805e+08	5.4614e+08	6.89934e+07	1.52551e+08	2.68414e+06	19.42	23.3	23.79	37.38	23.3	37.38	16.5	32.04	6.31	3	5	5	7	5	9	3	7	1	6	15	14	22	16	26	10	20	1	4.61355
AT3G18390.1	EMB1865	CRS1 / YhbY (CRM) domain-containing protein	0.0853691	0.266229	0.939	0.737	2.31	1.46	1.69713	0	0.522344	AT3G18390.1	2.49114e+07	1.04257e+07	0	0	0	0	0	0	7.18409e+06	2.12	4.25	0	0	0	0	0	0	6.49	2	2							3	2	2					1		4	1.96221
AT3G13930.1		Dihydrolipoamide acetyltransferase, long form protein	0.0432724	0.17992	0.891	0.702	2.28	1.46	1.67622	0.343748	1.90309	AT3G13930.1	1.30932e+08	4.59179e+07	53612537	4.1528e+07	0	6.81981e+06	1.89922e+07	1.45492e+07	3.33384e+07	13.54	9.83	9.28	4.08	0	1.67	7.42	6.31	9.83	6	5	4	2		1	4	3	5	9	6	4	2		1	1	3	6	27.5381
AT2G32230.1	PRORP1	proteinaceous RNase P 1	0.083301	0.232971	0.938	0.726	2.17	1.46	1.84949	1.56379	1.99556	AT2G32230.1	1.63238e+08	6.72417e+07	5.67681e+07	1.02593e+08	3.82233e+06	1.30621e+07	1.48794e+07	3.36375e+07	4.50035e+07	10.84	12.76	10.14	8.57	2.27	9.79	3.15	10.49	17.13	7	7	5	5	1	5	2	5	7	9	7	5	6	1	5	4	5	8	22.6531
AT1G63160.1	RFC2	replication factor C 2	0.389209	0.270558	0.983	0.739	1.13	1.46	0.171351	0	8.9796e-05	AT1G63160.1	0	0	0	0	0	0	0	0	1.18797e+07	0	0	0	0	0	0	3.9	0	3.9							1		1									1
AT4G36580.1		AAA-type ATPase family protein	0.437734	0.188899	0.984	0.707	0.845	1.46	2.12253	0.332975	0.822416	AT4G36580.1	3.44696e+08	1.00705e+08	6.19293e+07	251343935	6.07701e+07	6.13084e+07	6.39896e+07	6.91795e+07	59421603	7.12	6.8	2.53	1.42	1.42	3.32	2.69	4.59	1.42	4	4	2	1	1	2	2	3	1	6	9	4	3	2	5	1	6	4	16.5832
AT1G06430.1	FTSH8	FTSH protease 8	0.635515	0.1485	0.988	0.681	0.466	1.46	1.66784	2.75235	1.88846	AT1G06430.1	2.29996e+08	1.49782e+08	4.74539e+07	1.57394e+08	7.6122e+07	1.29576e+08	5.34503e+07	3.89202e+07	9.4346e+07	12.55	25.55	16.79	11.68	12.55	16.06	4.23	7.88	11.82	6	14	11	6	6	8	2	4	7	19	31	17	13	9	12	16	4	13	65.0918
AT1G49970.1	CLPR1, NCLPP5, SVR2	CLP protease proteolytic subunit 1	0.750642	0.362543	0.99	0.76	-0.503	1.46	1.17215	2.24181	1.38145	AT1G49970.1	1.4095e+07	1.8875e+08	1.08953e+08	5.38942e+07	9.99389e+07	1.01384e+08	4.88957e+07	5.84341e+07	3.23741e+06	7.49	19.38	12.14	14.21	13.7	14.73	13.95	17.83	3.36	2	7	4	5	4	5	4	5	1	2	11	7	7	6	7	4	12	1	2.24775
AT3G57410.1	VLN3, ATVLN3	villin 3	0.49844	0.210635	0.986	0.717	-0.778	1.46	1.1796	2.06647	1.14497	AT3G57410.1	3.24774e+07	1.62356e+07	6937869	2.84617e+07	3.01025e+07	4.425e+07	0	0	3.48115e+07	12.02	2.59	3.32	7.88	3.83	12.85	0	0	17.72	8	2	2	5	2	7			11	8	2	2	5	2	7	7		15	16.2563
AT1G10290.1	ADL6, DRP2A	dynamin-like protein 6	0.281977	0.176875	0.978	0.7	-1.15	1.46	1.76754	3.69696	1.47632	AT1G10290.1	9.35394e+07	5.10687e+07	1.41824e+07	196204531	9.52145e+07	1.00285e+08	1.83306e+07	1.03194e+07	4.40388e+07	16.96	15.43	6.78	21.77	13.89	16.85	1.31	2.63	12.69	13	11	5	17	10	12	1	2	11	14	13	5	20	13	16	13	2	17	34.4605
AT5G13770.1		Pentatricopeptide repeat (PPR-like) superfamily protein	0.737889	0.297661	0.99	0.746	0.458	1.45	0.334757	3.046e-05	3.95442e-05	AT5G13770.1	2.88549e+07	0	1.62781e+07	27952205	0	0	0	0	0	3.12	0	1.48	1.64	0	0	0	0	2.63	2		1	1					1	2		1	1					1	4.50741
AT1G31220.1		Formyl transferase	0.594989	0.31468	0.988	0.75	-0.76	1.45	1.62188	1.60831	1.57229	AT1G31220.1	0	3.46084e+07	5.67548e+07	2.40323e+07	4.26345e+07	4.19627e+07	2.66383e+07	3.49201e+07	0	0	9.59	25.34	15.07	14.73	15.07	20.55	23.97	0		2	5	3	3	3	5	6			2	5	3	3	3	3	11
AT5G51100.1	FSD2	Fe superoxide dismutase 2	0.487683	0.350711	0.986	0.758	-1.07	1.45	1.3992	1.74835	1.38141	AT5G51100.1	0	4.53358e+07	5.24038e+07	3.57007e+07	4.35709e+07	3.26428e+07	1.60899e+07	1.52171e+07	0	0	10.16	10.49	13.11	9.51	10.49	12.46	15.08	0		3	3	4	3	3	4	5			4	5	4	4	3	2	9
AT3G02110.1	scpl25	serine carboxypeptidase-like 25	0.334873	0.207516	0.981	0.716	-1.1	1.45	0.449681	1.46434	0.663667	AT3G02110.1	0	55463651	3.57187e+07	6.42341e+07	3.54451e+07	3.94493e+07	6967498	2.24437e+07	0	0	4.23	8.25	12.05	3.38	4.23	2.33	10.57	0		2	3	5	2	2	1	4			4	3	7	3	2		7
AT4G17530.1	RAB1C, ATRAB1C, ATRABD2C	RAB GTPase homolog 1C	0.334798	0.344058	0.981	0.756	-1.48	1.45	1.71829	2.4033	1.38145	AT4G17530.1	0	1.71956e+08	1.27523e+08	7.29017e+07	1.35947e+08	1.68225e+08	1.76297e+07	6.83929e+07	3.12047e+06	0	43.56	45.54	25.74	31.19	50.99	25.74	31.19	7.92		7	6	4	5	7	4	5	1		10	6	5	5	10	7	13	1
AT2G03240.1		EXS (ERD1/XPR1/SYG1) family protein	0.0648692	0.236582	0.923	0.727	-2.33	1.45	3.14184e-05	0.000107864	0	AT2G03240.1	0	0	0	19537133	2.03786e+07	32092264	0	0	0	0	0	0	1.46	1.46	1.46	0	0	0				1	1	1							1	1	1
AT4G11220.1	BTI2, RTNLB2	VIRB2-interacting protein 2	0.698166	0.38078	0.989	0.763	-0.63	1.44	0.792365	1.01758	0.296797	AT4G11220.1	2.81232e+07	9.89687e+07	1.79128e+08	5.23839e+07	3.15934e+07	5.0982e+07	1.70301e+07	2.48204e+07	0	7.01	12.18	7.01	12.18	12.18	12.18	12.18	5.17	0	1	2	1	2	2	2	2	1		1	5	4	5	2	4	2	3		4.80249
AT5G19940.1		Plastid-lipid associated protein PAP / fibrillin family protein	0.371172	0.447727	0.982	0.773	-1.7	1.44	1.90992	1.68913	0.663667	AT5G19940.1	0	1.14844e+08	8.64841e+07	5.15169e+07	9.49451e+07	9.87854e+07	4.7747e+07	4.54552e+07	0	5.44	10.04	19.67	19.67	10.04	19.67	5.44	19.67	0	1	2	4	4	2	4	1	4		1	4	5	4	3	6	5	12		0
AT5G54100.1		SPFH/Band 7/PHB domain-containing membrane-associated protein family	1.28e-05	0.158237	0.000254	0.688	5.85	1.43	0.439117	0	0.000123407	AT5G54100.1	8.89014e+07	156429238	7.60046e+07	0	0	0	3.38146e+07	3.27092e+07	37024022	9.23	2.74	2.74	0	0	0	2.74	2.74	2.74	3	1	1				1	1	1	6	3	1				1	1	1	16.9337
AT5G16290.1	VAT1	VALINE-TOLERANT 1	0.270163	0.398033	0.977	0.766	1.88	1.43	1.18304	6.44182e-05	8.9796e-05	AT5G16290.1	238541447	0	233118320	294010538	0	2.27442e+07	77382148	0	1.17098e+08	1.47	0	1.47	1.47	0	1.47	1.47	0	1.47	1		1	1		1	1		1	1		1	2		1			1	1.60365
AT2G02080.2	AtIDD4, IDD4	indeterminate(ID)-domain 4	0.219674	0.256175	0.973	0.734	1.56	1.43	0.521988	0	3.36108e-05	AT2G02080.2	0	2.07592e+07	1.32262e+07	0	0	0	0	7.70566e+06	0	0	2.28	4.1	0	0	0	0	2.28	0		1	2					1			2	2					1
AT5G54160.1	ATOMT1, OMT1	O-methyltransferase 1	0.556847	0.212435	0.987	0.718	0.663	1.43	0.280909	0.343748	0.854527	AT5G54160.1	65766391	1.93925e+07	0	3.70284e+07	0	1.89269e+07	4.6856e+06	8.01272e+06	18831543	3.31	8.82	0	6.89	0	3.31	3.58	9.64	6.06	1	3		2		1	1	3	2	1	3		2		1	2	3	2	3.04795
AT2G19940.1		oxidoreductases, acting on the aldehyde or oxo group of donors, NAD or NADP as acceptor;copper ion binding	0.784679	0.280576	0.99	0.741	-0.355	1.43	0.179318	0	0	AT2G19940.1	0	12912589	1.19424e+07	0	0	0	0	0	0	0	2.99	2.99	0	0	0	0	0	0		1	1								1	1
AT1G12270.1	Hop1	stress-inducible protein, putative	0.744037	0.283112	0.99	0.742	-0.427	1.43	1.58507	0.343757	0	AT1G12270.1	2.57129e+07	0	0	1.44514e+07	1.44814e+07	0	0	0	0	1.57	0	0	4.9	2.1	0	0	0	0	1			2	1					1			2	1					0
AT3G10920.2	MSD1	manganese superoxide dismutase 1	0.649967	0.374108	0.989	0.762	-0.723	1.43	0.621174	0.868737	8.38627e-05	AT3G10920.2	0	5.47943e+07	47312605	2.11075e+07	1.52997e+07	2.86526e+07	7.40364e+06	32283612	0	0	16.09	33.91	9.57	10	19.57	6.52	6.52	0		3	4	1	2	3	1	1			4	4	1	2	3	2	2
AT2G43030.1		Ribosomal protein L3 family protein	0.280324	0.409624	0.978	0.768	-1.89	1.43	2.00123	3.80161	3.12203	AT2G43030.1	8.55734e+07	4214382517	5396897536	2845532187	4099458275	3511922425	8.03409e+08	1587868677	3.21024e+07	32.47	51.66	46.13	50.92	46.13	46.49	47.6	52.03	17.71	9	15	13	15	13	13	13	15	4	15	67	71	60	52	56	39	69	6	23.61
AT5G42790.1	PAF1, ATPSM30, ARS5	proteasome alpha subunit F1	0.219488	0.225523	0.972	0.723	1.44	1.42	7.61852e-05	0	8.38627e-05	AT5G42790.1	0	1.65645e+07	17616802	0	0	0	2.05235e+06	6395540	0	0	5.4	5.4		0	0	6.12	5.4	0		1	1				1	1			1	1					1
AT2G28800.4	ALB3	63 kDa inner membrane family protein	0.459399	0.183135	0.985	0.704	0.776	1.42	0.880958	0.542186	1.34472	AT2G28800.4	1.746e+08	9.40408e+07	2.64776e+08	2.63158e+08	2.71797e+07	5.49361e+07	4.68702e+07	3.14976e+07	6.93476e+07	9.49	9.49	15.28	9.49	4.4	4.4	7.87	9.49	10.88	3	3	4	3	1	1	2	3	3	4	4	7	6	2	2	2	3	4	13.9983
AT2G05990.1	MOD1, ENR1	NAD(P)-binding Rossmann-fold superfamily protein	0.955279	0.172399	0.992	0.697	0.0566	1.42	0.935071	1.54312	1.65865	AT2G05990.1	1.02217e+08	8.05938e+07	1.09179e+08	1.80131e+08	32922987	8.5885e+07	3.18279e+07	1.55247e+07	6.097e+07	12.56	12.56	22.82	19.49	3.08	27.95	15.9	11.28	12.56	3	3	5	4	1	6	4	3	3	5	5	8	6	3	6	6	6	5	15.1586
AT5G08420.1		RNA-binding KH domain-containing protein	0.699602	0.281373	0.989	0.742	-0.5	1.42	1.00272	1.21598	0.296797	AT5G08420.1	0	1.13991e+07	7.8208e+07	7.69293e+07	5.9469e+06	1.00609e+07	1.88445e+07	0	0	0	3.58	11.76	12.28	7.67	7.67	7.67	4.09	0		1	3	3	2	2	2	1			1	4	4	2	2	1	1
AT4G14360.1		S-adenosyl-L-methionine-dependent methyltransferases superfamily protein	0.324483	0.169095	0.98	0.695	-1	1.42	1.37782	2.96593	1.73829	AT4G14360.1	1.37563e+08	6.92773e+07	4.6872e+07	2.40297e+08	1.28401e+08	1.57329e+08	2.9552e+07	1.49103e+07	7.20829e+07	13.32	8.88	10.36	11.35	12.66	11.51	4.93	3.62	14.47	8	7	5	7	8	8	3	2	7	16	12	8	15	15	14	18	3	20	33.0588
AT4G34110.1	PAB2, PABP2, ATPAB2	poly(A) binding protein 2	0.485002	0.355731	0.986	0.759	-1.07	1.42	3.14184e-05	7.74043e-05	3.95442e-05	AT4G34110.1	3.9953e+07	3.0549e+07	0	0	2.50694e+07	6.85464e+07	0	0	3.80867e+07	1.11	1.11	0	0	1.11	1.11	0	0	1.11	1	1			1	1			1	1	1			1	1	2		2	1.75481
AT5G63280.1		C2H2-like zinc finger protein	0.178311	0.20833	0.967	0.716	-1.53	1.42	1.43662	0.000107864	8.38627e-05	AT5G63280.1	0	2.19287e+06	1.5326e+07	3.37663e+06	6.34987e+06	2.75775e+07	1.54465e+06	2.22286e+06	0	0	5.9	8.49	2.58	5.9	5.9	2.58	2.58	0		1	2	1	1	1	1	1			1	3	1	1	2	1	2
AT5G01500.1	TAAC	thylakoid ATP/ADP carrier	0.33827	0.190638	0.981	0.707	1.02	1.41	2.56295	0.875053	1.62031	AT5G01500.1	6.16172e+07	7.57519e+07	6.28159e+07	5.69847e+07	9.61476e+06	2.91785e+07	1.16356e+07	1.97337e+07	3.09704e+07	4.58	19.52	18.8	7.47	2.89	4.82	5.54	11.33	11.33	2	6	8	3	1	2	2	4	4	2	8	9	3	1	2		6	4	4.90587
AT3G53460.1	CP29	chloroplast RNA-binding protein 29	0.459602	0.305905	0.985	0.748	1.01	1.41	0.342698	0.332931	0.331358	AT3G53460.1	0	3.46354e+07	0	0	0	2.34767e+07	6.19563e+06	4.72958e+06	0	0	8.19	0	3.8	0	8.19	3.8	8.48	0		2		1		2	1	2			2		1		2	5	2
AT1G61250.2	SC3	secretory carrier 3	0.565826	0.3594	0.987	0.759	0.876	1.41	1.42288	3.046e-05	3.95442e-05	AT1G61250.2	62628504	1.74732e+07	0	6.16962e+07	0	0	0	0	35217364	5.47	5.47	0	5.47		0	0	0	5.47	1	1		1					1	1	1		1			1		2	2.00791
AT1G68680.1		unknown protein; FUNCTIONS IN: molecular_function unknown; INVOLVED IN: biological_process unknown; LOCATED IN: chloroplast; EXPRESSED IN: 23 plant structures; EXPRESSED DURING: 16 growth stages; Has 20 Blast hits to 20 proteins in 11 species: Archae - 0; Bacteria - 0; Metazoa - 0; Fungi - 0; Plants - 20; Viruses - 0; Other Eukaryotes - 0 (source: NCBI BLink).	0.863326	0.367582	0.991	0.761	0.266	1.41	1.96232	6.44182e-05	0	AT1G68680.1	5.57622e+06	41049324	1.41792e+08	7.5121e+06	0	3.35762e+06	0	0	0	20	20	20	20	0	20	0			1	1	1	1		1				3	3	3	1		1				1.6745
AT4G19710.2	AK-HSDH II, AK-HSDH	aspartate kinase-homoserine dehydrogenase ii	0.896575	0.203898	0.991	0.714	0.141	1.41	1.28187	0.773305	0.992132	AT4G19710.2	2.26064e+07	1.36708e+07	0	11905894	0	1.64075e+07	0	0	2.13183e+07	6.33	7.31	0	0.98	0	7.31	0	0	10.04	6	5		1		5			8	6	5		1		5	4		11	13.4614
AT1G31230.1	AK-HSDH I, AK-HSDH	aspartate kinase-homoserine dehydrogenase i	0.935692	0.222286	0.992	0.722	0.0914	1.41	2.53195	1.68142	1.09921	AT1G31230.1	2.45852e+07	1.20255e+07	8.61648e+06	1.3947e+07	0	2.27957e+07	0	0	2.52722e+07	8.34	8.56	1.98	3.95	1.1	11.86	0	0	13.39	6	6	2	4	1	8			10	6	6	2	4	1	9	4		17	12.272
AT2G07360.1		SH3 domain-containing protein	0.723534	0.342406	0.99	0.756	-0.518	1.41	0.425373	1.54909	1.09921	AT2G07360.1	4.65362e+07	1.84581e+07	0	2.01158e+07	7.50008e+06	3.13003e+07	0	0	1.8545e+07	5.52	1.09	0	2.93	1.76	4.1	0	0	10.12	6	1		3	2	4			10	7	1		3	2	4	5		13	14.8139
AT1G65440.3	GTB1	global transcription factor group B1	0.640049	0.253905	0.989	0.733	-0.568	1.41	4.64967e-05	6.44182e-05	0	AT1G65440.3	1.51368e+07	4.38419e+06	0	2.22022e+07	0	1.03536e+07	0	0	0	0.96	0.96	0	0.96	0	0.96	0	0	0	1	1		1		1				1	1		1		1				2.09556
AT1G73030.1	VPS46.2, CHMP1A	SNF7 family protein	0.643799	0.403773	0.989	0.767	-0.773	1.41	1.83966	0.000107864	8.38627e-05	AT1G73030.1	0	9.57166e+07	0	1.60365e+07	3.97279e+07	3.66272e+07	5.95454e+06	3.64731e+07	0	0	10.34	0	6.4	6.4	6.4	6.4	6.4	0		2		1	1	1	1	1			2		1	1	1	1	2
AT1G21680.1		DPP6 N-terminal domain-like protein	0.328474	0.220509	0.98	0.721	-1.12	1.41	2.96885e-05	0.542186	3.95442e-05	AT1G21680.1	0	0	2.45169e+06	2.89552e+07	24143154	1.15499e+07	0	0	1.23114e+07	0	0	2.55	5.52	1.98	1.98	0	0	2.55			1	3	1	1			1			1	4	1	1			1
AT3G20410.1	CPK9	calmodulin-domain protein kinase 9	0.0161923	0.240865	0.752	0.729	3.07	1.4	0.600128	0.343757	1.39486	AT3G20410.1	42388029	46909565	2.27671e+07	2.67776e+07	3.59079e+06	0	3.11653e+07	7.48967e+06	1.85721e+07	3.14	2.4	8.69	4.25	3.14	0	5.18	5.18	10.17	1	1	4	2	1		2	2	5	1	1	4	2	1		2	2	5	3.22171
AT3G48200.1		unknown protein; FUNCTIONS IN: molecular_function unknown; INVOLVED IN: biological_process unknown; LOCATED IN: endomembrane system; EXPRESSED IN: 21 plant structures; EXPRESSED DURING: 13 growth stages; Has 210 Blast hits to 148 proteins in 42 species: Archae - 0; Bacteria - 118; Metazoa - 0; Fungi - 0; Plants - 48; Viruses - 0; Other Eukaryotes - 44 (source: NCBI BLink).	0.238787	0.357411	0.974	0.759	1.8	1.4	3.14184e-05	0	3.95442e-05	AT3G48200.1	41813317	1.38621e+07	0	0	0	0	0	0	9.53229e+06	0.83	0.83	0	0	0	0	0	0	0.83	1	1							1	1	1							1	2.11418
AT3G51800.3	ATG2	metallopeptidase M24 family protein	0.277204	0.227814	0.977	0.724	1.25	1.4	1.00884	1.21983	0.660018	AT3G51800.3	7.63253e+07	5.71617e+07	6.44154e+07	9.60343e+07	5.95984e+06	1.28736e+07	1.06658e+07	1.92902e+07	2.65724e+07	6.23	14.29	15.84	16.88	5.71	2.86	3.12	2.86	8.31	2	5	6	6	2	1	1	1	4	3	6	6	6	2	1	3	1	4	9.99354
ATCG01110.1	NDHH	NAD(P)H dehydrogenase subunit H	0.755248	0.353638	0.99	0.758	0.466	1.4	1.14259	1.20993	1.13884	ATCG01110.1	4.96664e+07	0	2.01753e+07	8.21988e+07	7.15961e+06	5.98308e+06	1.91755e+07	0	3.66091e+07	10.18	0	3.82	13.49	2.8	11.45	7.63	0	12.21	3		1	4	1	3	3		4	3		1	4	1	3	1		4	9.97648
AT1G67490.2	GCS1, KNF	glucosidase 1	0.519848	0.332412	0.986	0.754	-0.923	1.4	1.86957	6.44182e-05	0	AT1G67490.2	1.3285e+07	0	0	1.85146e+07	0	9.8491e+06	0	0	0	3.52	0	0	2.99	0	2.99	0	0	0	2			1		1				2			1		1	9			2.90484
AT3G16810.1	APUM24, PUM24	pumilio 24	0.110537	0.207892	0.951	0.716	-1.81	1.4	1.73406	3.65204	8.9796e-05	AT3G16810.1	3.82931e+07	1.79796e+07	1.05414e+07	1.30033e+08	5.30467e+07	7.06444e+07	1.23603e+07	0	1.96658e+07	9.67	2.03	2.18	26.37	19.34	25.74	2.18	0	2.18	5	1	1	13	11	13	1		1	9	1	1	20	13	16	1		2	25.0655
AT2G18990.1	TXND9	thioredoxin domain-containing protein 9 homolog	0.211729	0.385581	0.972	0.764	-2.04	1.4	0.851791	0.000107864	3.36108e-05	AT2G18990.1	0	4.67215e+07	5.16179e+07	3.61804e+07	5.59894e+07	3.66201e+07	0	2.05188e+07	0	0	5.21	5.21	5.21	5.21	5.21	0	5.21	0		1	1	1	1	1		1			1	1	2	1	2		1
AT2G45140.1	PVA12	plant VAP homolog 12	0.00532897	0.296085	0.467	0.746	4.12	1.39	0.350653	0	1.1363	AT2G45140.1	0	2.06174e+07	27101450	0	0	0	1.3486e+07	1.55651e+07	0	0	12.13	5.44	0	0	0	25.1	17.99	0		2	1				4	3			2	1				2	5
AT5G63490.1		CBS / octicosapeptide/Phox/Bemp1 (PB1) domains-containing protein	0.0186181	0.261661	0.778	0.736	3.11	1.39	1.15909	6.44182e-05	1.15124	AT5G63490.1	8.59482e+07	5.71158e+07	2.32037e+07	43554311	0	6.53648e+06	1.20415e+07	3.76709e+07	2.48905e+07	7.37	4.6	7	2.76	0	2.76	4.97	6.81	3.87	3	2	3	1		1	2	3	2	3	2	4	1		1	1	3	2	8.0432
AT1G49400.1	emb1129	Nucleic acid-binding, OB-fold-like protein	0.38647	0.262429	0.983	0.736	1.07	1.39	0.523405	0	0	AT1G49400.1	0	2.99296e+07	8.4992e+06	0	0	0	0	0	0	0	7.76	10.34	0					0		1	1								1	1
AT3G18740.1		Ribosomal protein L7Ae/L30e/S12e/Gadd45 family protein	0.884099	0.382119	0.991	0.763	0.23	1.39	0.621161	3.046e-05	0.331307	AT3G18740.1	4.98014e+06	7.28682e+07	1.32698e+08	2.67346e+07	0	0	0	5.43087e+06	0	14.29	36.61	47.32	9.82		0	0	15.18	0	1	3	4	1				2		1	3	5	1			1	2		0
AT1G29880.1		glycyl-tRNA synthetase / glycine--tRNA ligase	0.836834	0.221217	0.991	0.721	0.229	1.39	3.52612	4.36952	3.00196	AT1G29880.1	3.54363e+08	3.54764e+08	4.9281e+07	2.276e+08	1.58936e+08	2.39074e+08	8.35712e+07	5.18232e+07	1.78072e+08	30.73	29.22	21.95	18.93	29.63	31.14	10.29	5.9	31.96	22	22	15	15	22	25	6	4	25	40	34	19	20	27	38	24	5	74	97.2554
AT1G69070.1		FUNCTIONS IN: molecular_function unknown; INVOLVED IN: biological_process unknown; LOCATED IN: cellular_component unknown; EXPRESSED IN: 23 plant structures; EXPRESSED DURING: 13 growth stages; CONTAINS InterPro DOMAIN/s: Nop14-like protein (InterPro:IPR007276); Has 69842 Blast hits to 35213 proteins in 1572 species: Archae - 363; Bacteria - 20593; Metazoa - 20851; Fungi - 8010; Plants - 2912; Vi…	0.841364	0.356371	0.991	0.759	-0.298	1.39	1.18304	7.74043e-05	3.95442e-05	AT1G69070.1	0	39501507	1.52191e+07	0	16684754	19295662	0	0	16310956	0	1	0.89	0	1.11	1.11	0	0	1.89		1	1		1	1			1		1	1		1	1			1
AT5G48600.1	ATSMC3, ATCAP-C, ATSMC4, SMC3	structural maintenance of chromosome 3	0.709696	0.287911	0.989	0.743	-0.481	1.39	1.31082	1.88404	0.92808	AT5G48600.1	3.35101e+07	8.64775e+06	0	2.94721e+07	1.29708e+07	2.54781e+07	0	0	2.93361e+07	6.29	3.46	0	4.92	2.18	7.25	0	0	8.3	6	3		4	2	6			7	6	3		4	2	6	3		12	13.7115
AT1G62330.1		O-fucosyltransferase family protein	0.427434	0.23821	0.984	0.728	-0.921	1.39	0.514033	0.332944	3.95442e-05	AT1G62330.1	9.25467e+06	0	0	0	1.05519e+07	11221095	0	0	1.03271e+07	1.84	0	0	0	1.84	3.07	0	0	1.84	1				1	2			1	1				1	2			1	1.95974
AT2G22230.1		Thioesterase superfamily protein	0.190213	0.284663	0.969	0.743	-1.72	1.39	1.8402	1.88662	1.28924	AT2G22230.1	5.37875e+07	2.19925e+08	2.83814e+08	4.97521e+08	4.6076e+08	4.14315e+08	4.40064e+07	1.43003e+08	2.36926e+07	10	10	16.36	22.73	16.36	22.73	10	22.73	10	2	2	3	4	3	4	2	4	2	4	4	5	13	5	8	7	8	3	4.85248
AT1G72410.1		COP1-interacting protein-related	0.728873	0.251331	0.99	0.733	0.411	1.38	0.259828	0	0	AT1G72410.1	0	2.73144e+06	0	0	0	0	0	0	0	0	0.69	1.2	0	0	0	0	0	0		1	1								1	1
AT4G15530.3	PPDK	pyruvate orthophosphate dikinase	0.792007	0.2623	0.99	0.736	-0.319	1.38	0.77994	1.54312	0.992132	AT4G15530.3	3.80332e+07	2.28716e+07	0	3.40166e+07	1.28383e+07	3.78652e+07	0	0	3.20843e+07	5.25	8.75	0	5.95	2.1	11.67	0	0	11.32	4	6		4	1	6			8	4	6		4	1	6	2		11	9.67067
AT1G78620.1		Protein of unknown function DUF92, transmembrane	0.734324	0.311753	0.99	0.749	-0.458	1.38	0.521972	6.44182e-05	3.95442e-05	AT1G78620.1	0	2.11919e+07	23019458	1.6752e+07	0	1.97415e+07	0	0	2.61059e+07	0	3	5.71	3	0	3	0	0	2.7		1	2	1		1			1		1	3	1		1			1
AT2G18710.1	SCY1	SECY homolog 1	0.623502	0.181559	0.988	0.703	-0.497	1.38	1.30891	2.32945	2.10379	AT2G18710.1	1.39969e+08	6.44012e+07	5.05064e+07	1.97474e+08	6.42699e+07	1.14398e+08	2.39188e+07	2.24686e+07	5.41568e+07	12.89	17.6	14.16	11.07	7.26	12.89	8.53	17.24	17.79	6	7	5	5	4	6	3	5	6	11	12	11	10	6	8	9	6	22	28.7558
AT1G14250.1		GDA1/CD39 nucleoside phosphatase family protein	0.358371	0.422981	0.982	0.77	-1.59	1.38	1.79077	1.00977	0.525613	AT1G14250.1	0	5.87828e+07	7.78054e+07	2.60702e+07	78777945	37028031	0	3.99272e+07	0	0	7.38	7.38	7.38	3.07	11.07	0	7.58	0		2	2	2	1	4		3			3	2	2	2	6	2	4
AT3G53650.1		Histone superfamily protein	0.170309	0.387064	0.966	0.764	-2.22	1.38	1.45589	0.343791	0.331358	AT3G53650.1	1.74753e+07	4.21036e+08	2.57363e+08	3.16449e+08	6.03508e+08	426842828	1.04149e+08	9.85942e+07	0	10.87	17.39	22.46	17.39	10.87	10.87	10.87	17.39	0	1	2	3	2	1	1	1	2		2	9	14	10	5	7	4	6		3.78492
AT5G22080.1		Chaperone DnaJ-domain superfamily protein	0.141977	0.390287	0.96	0.765	-2.41	1.38	0.56579	1.85385	0.525652	AT5G22080.1	981188	4.77721e+07	1.10676e+08	4.43585e+07	6.79461e+07	4.59972e+07	0	1.33155e+07	4.16267e+06	4.47	3.66	26.02	16.26	16.26	28.86	0	17.48	4.47	1	1	5	3	3	5		3	1	1	1	6	4	3	5	1	5	1	0
AT3G18830.1	ATPLT5, PMT5, ATPMT5	polyol/monosaccharide transporter 5	0.216637	0.326803	0.972	0.753	1.74	1.37	0.342712	0	3.95442e-05	AT3G18830.1	2.50886e+07	9.63559e+06	0	0	0	0	0	0	6887733	4.45	4.45	0	0	0	0	0	0	2.41	2	2							1	2	2							1	4.73716
AT1G66530.1		Arginyl-tRNA synthetase, class Ic	0.146847	0.192462	0.962	0.708	1.54	1.37	1.75058	0.343791	1.33338	AT1G66530.1	9.18169e+07	2.80743e+07	3.33184e+07	3.73217e+07	1.09512e+07	7.48876e+06	1.22927e+07	2.27539e+07	1.54209e+07	3.22	3.22	1.19	3.22	1.19	2.03	6.44	6.27	4.24	2	2	1	2	1	1	3	3	2	3	2	2	3	1	1	3	3	6	6.25526
AT1G03000.1	PEX6	peroxin 6	0.283684	0.242297	0.978	0.729	1.25	1.37	0.663145	0	0	AT1G03000.1	15620217	8.21449e+06	0	0	0	0	0	0	0	2.44	1.49	0	0	0	0	0	0	0	2	1								2	1								4.13715
AT1G30630.1		Coatomer epsilon subunit	0.647902	0.277576	0.989	0.741	-0.568	1.37	0.827892	1.744	0.822376	AT1G30630.1	0	2.71504e+07	6.27958e+07	1.90263e+07	2.5128e+07	4.17242e+07	7.28204e+06	1.32755e+07	0	0	17.12	37.33	13.7	7.53	42.12	7.88	7.88	0		4	7	3	2	6	2	3			5	10	5	4	9		12
AT5G45775.1		Ribosomal L5P family protein	0.272521	0.293447	0.977	0.745	-1.43	1.37	1.81465	1.54819	0.628111	AT5G45775.1	1.15371e+07	2.47217e+08	1.48326e+08	2.23452e+08	1.32916e+08	2.46503e+08	1.55132e+07	8.28405e+07	1.68977e+07	20.35	18.6	27.91	12.79	18.6	25	13.95	13.95	8.14	3	3	5	2	3	4	2	2	1	3	5	6	3	3	7	4	5	1	2.5898
[truncated: 1,724 more rows]
[truncated: 8 more columns]
