# Supplementary material for: PMF proteins mediate mitochondrial fusion in Arabidopsis
Source: Proc Natl Acad Sci U S A. 2026 Apr 22;123(17):e2601242123. doi: 10.1073/pnas.2601242123 (PMC13123921; doi:10.1073/pnas.2601242123)
Supplement: Supplementary file 3 — Dataset S02 (XLSX) [file pnas.2601242123.sd02.xlsx]

## Sheet: Protein seq of PMF homologs
Dataset S2: PMF homolog sequences used for phylogenetic analyses and primers used in this study.
>Smoellendorffii|418914
MLLTLVIAGESSGSSAGPSVSASGSGVEAAASVGSSSSSASEPTLVASSSTSPALTGSSPSTPASGESTLESSMPGSSTPTPSASTRSSTPGQTSSSSPQTGSSSALPGTGTGYGTSYLGGDVGSPAKEGAAAGNRINNWTSVGEMRRHYFPNCHNEPLPRRTYKTPDGWIRHPRRLQEVELDRRDAAALRGFLHAGKENVQVKGWLLCSSRRLSQVELNRRDEEALLPRRGLLQASQALWLSDKVFGMEPASEKMEGGTAADPIPPVSSKKTPLGTGPWYRYRHVVYTLLALNAAMVSYAVFNQDKFFAKKEKPPEGEGQASAKDEASSGEKEKKDPVFVPATQSKIDQPKVVPAPEAKVEEKKMEAPVKKPEAPHVSHDEQIELYKWMLEEKRKIKP…
>Athaliana|AT2G19530
MESSPSGSEPPQKVVSKLQKVGWRATMIFNLGFAAYIFAIKREKDIDADEKKKVKKGSEARHKGVKKGAVNTEIEKKGAEETDKAKEAETAIPEKEETKLIPELDPLFEFTDATDQSMFQTVATEHVKVARKPIPEDEQKELFKWILEEKRKIEPKDRKEKKQIDEEKAILKQFIRAERIPKLLPDDSVDSSLRDWDKFFSK*
>Athaliana|AT1G55160
MSEETPKLFTNKPKKKAIIAQLKHVEANFNNPTVPPSSKPSPAAAAAASYTMGGGSVPPPPPPKESFARRYKYVWPLLLTVNLAVGGYLFFRTKKKDLDPVVEETAAKSSSVAAPVTVEKTLSSTVVAEPVVIKAREPIPEKQQRELFKWMLEEKRKVNPKNAEEKKRNDEEKAILKQFIGSKTIPTF*
>Atrichopoda|evm_27.TU.AmTr_v1.0_scaffold00064.33
MTDPPTLYDHKPKKSQLKPPMPEETIRPPPPPPPPPPPRVMDPSKQSFARRYKFVWPVLLTVNLALGAYLFMRTKKRTPETDRGEVVDEVTAPVVTKPVAVPEKVQTPLQAPPTVHEPIPEDQQRELFKWILEEKRKLKSKDPQEKKRIDEEKAILKQYIRAKSIPTI*
>Bdistachyon|Bradi2g41770
MATPGKPDPAAAPPKAPQPAAKGALMRRVFPFLLATNVFIGVYVFAKTYKRDQDKKIAQTAAAAAAVEALSSPPAAITKPAEPTPPPKKVLAPPSEDEQRQVYKWMLEEKRKIKPRNTAEKNKLNEEKALLKEIIRAESLPRLW*
>Bdistachyon|Bradi2g14380
MAAHGKPKPKPPGAPATPPPPPPSAEARKSFMRRMFPFLLAANLFVGAYVVVRTYYKDSGKKDAQADHPVAATVSTPSATAADKSPESAAAAPSKVFPPIPQDEQRQLYRWMLEEKRKVRPRDAAEKKKLDEEKALLKEIIRAESFPSL*
>Ppatens|Pp3c10_3090
MGDSSARATAQQPAGAVPSAPLKPPLWYRYRAGVGALLLVNLGIGGYVLSRPRPVLDAQLHNTAAEPEKEKAVPEQVPVAVVASAVAADEAPQWAPPSKVPISEDEQRQMLQWVLEEKRKVKTKNKAEKTRINEDKKLLKQYLRSSQLPPLV*
>Ppatens|Pp3c14_9650
MSESQNQPKLLLRKPKKGLHPPGGEMADSATRVPVQQPAVAVPAVSAKLASYYRYRAGVGALLLVNLGIGGYVFYHSRPFLDDQTHHITDKPVSAVPGAPVASSVADNAAHPWTPPPKVPVSEDEQRQVLQWMLEEMRKVNTQNKAEKARIDEDKKLLKQLLRERHLPSLP*
>Sbicolor|Sobic.003G196600
MAAGAKPDTTASPAPQPPSAAKGVFMRRIFPFLLATNVFIGVYVFAKTYKRDQEKKNAQATAAAAAAAAAAAAALSSPASTTAKAPDPTPAPVPKRVLPPLSEDEQRHLYKWMLEEKRKIKPRNSTEKNKINEEKALLKEFIRAESLPRL*
>Sbicolor|Sobic.009G256200
MAAHGKPKPAGPPPPPPPPPPPPPPPPEARKGFTRRMLPFLLAANLFVGAYVLVRTYKKDSGKDSTTDPATASAATAEKPAEAVSVPRKELPPIPEDDQRKLYKWMLEEKRKIKPRNAAEKKKLDEEKALLKEFIRAGSLPRL*
>Vvinifera|VIT_211s0016g02250
MESPPSAPQPPKVSAVRRYKLVWRLLLAANLALGAYMFVGATKKDADMDNGEGTKKHIEEEKAVAELSSVPIVSTTPPATMESLKVREPIPADQQLELFKWILEEKRKVKPKDLEEKKRIDEEKAVLKHFIKTKSVPNLKF*
>Vvinifera|VIT_209s0002g02090
MSEGPKLYTNRPKKAQVKQFLQQQQMKGTGLSASSSPMGAQSSPPPPPQPKESFVRRYKFMWPLLLTVNLAVGAYIFMRTRKKDTGIEEEVAAAVVTTPVSTTAASTAPAPVIEKPIPSPPIMAPVKLPDPIPENQQREIFKWLLEEKRKVKPNNPEEKKRIDEEKAILKQFIRATSIPTF*
>Hvulgare|HORVU3Hr1G050210
MTTPGKPDPAAVPPKAPQPQPAVKGAFMRRVFPFLLATNIFIGVYVFAKTYKRDQDKKNAEAAAAAAAAAALLAPPAAVAKPAPPPKRVLPPLSEDEQRQVYKWMLEEKRKSKPRDAAEKNKINEEKALLKEIIRAESLPRLW*
>OsativaKitaake|OsKitaake01g218700
MADAGKPDPASPPEAPSAKKGVFMRRIFPFLLAANIFIGVYVFAKTYKRDQEKKNAQTAAAAAAVVALSSPAAPAAETVDPTPPTPPPKRVLPPIPEDEQRQVYKWMLEEKRKIKPRNAAEKNKINEEKALLKEFIRAESLPRL*
>OsativaKitaake|OsKitaake05g285700
MAKPKQPPPHAPPPPPPPPPVEGKPKPPPHAPPPPPPEAKKSFMRRMFPFLLAANVFVGAYMLMRTYQKDSGKKDTENDPTSSTPTSSPAAAEKPAEPIVAPIKVLTPISQDDQRQLYKWMLEEKRKIKPRDAAEKKKINGEKALLKEFIRAGSLPSL*
>Cpapaya|evm.TU.supercontig_25.60
MSEAPKLYTNKPKKATVRLKQFQEQHKGKDFTPPSSSTPSSSSSASAAAASYAMGSQSAPPPPPQPPKESFARRYKFLWPLLLTVNLAVGGIEESFYKVFCNPPIWRDGES*
>Cpapaya|evm.TU.supercontig_25.62
MRTRKNDGSTVEEDSVPAATTSTDISNPVTEKPSPPSSSLKPVKLHKPIPENQQRELFKWMLEEKRKVKPKNSEEKKRIDEEKAILKQFIRAEVIPTF*
>Cpapaya|evm.TU.supercontig_93.25
MEPSPSHSATPPLPSKESLIKRYKPIWRLLLIFNLALGGYMFAKSRKKNMTMEDRGDAKTGLEESKAAVKYPFAPTATIPFVEEPLIPIVATKPVKVQEPIPEDQQRELFKWILEEKRKIKPKNPEEKKKD*
>Ptrichocarpa_v4.1|Potri.001G200200|Potri.001G200200.3
MKAEEEGGLKLFTNKPKKATGTSSSSSSAAAAASYKMGSQSTAPPPPPQPPKESFARRYKFLWPLILTVNLSVGAYLFMRTKKKDTVQEEEVSSKIPSSTPSTTAPVSETPIPSPTISEVVKLCEPIREDQQRELFKWILEEKRKVKPKDSEERKRIDDEKAILKQFIRAKSIPSI*
