# Supplementary material for: PMF proteins mediate mitochondrial fusion in Arabidopsis
Source: Proc Natl Acad Sci U S A. 2026 Apr 22;123(17):e2601242123. doi: 10.1073/pnas.2601242123 (PMC13123921; doi:10.1073/pnas.2601242123)
Supplement: Supplementary file 4 — Dataset S03 (XLSX) [file pnas.2601242123.sd03.xlsx]

## Sheet: Primers
Dataset S3: Primers used in this study.
Name	Sequence	Purpose
His-PMF1-N-GFP-F	AAGGAATCATTCGCTCGTGGATCCGTGAGCAAGGGCGAGGAGCTGTTCAC	for cloning
His-PMF1-N-GFP-R	GAGTGCGGCCGCAAGCTTGTCGACGGAGCTCTTACTTGTACAGCTCGTCCAT
His-PMF1-N-F	GTGCCGCGCGGCAGCCATATGATGAGTGAAGAAACTCCGA
His-PMF1-N-R	ACGGAGCTCGAATTCGGATCCACGAGCGAATGATTCCTTAG
ProPMF1-F(StuI)	GACCCACAGATGGTTAGAGAGGCCT CAAACCGGCCAAAAACTCATGTG
ProPMF1-R(XhoI)	GCCATGGGGATCCTCCGGACTCGAG GAAAGTAGGAATGGTTTTGGAGC
ProPMF2-F(StuI)	GACCCACAGATGGTTAGAGAGGCCT cccattgtctatctatctatcgcc
ProPMF2-R(XhoI)	GCCATGGGGATCCTCCGGACTCGAG CTTGGAGAAGAATTTGTCCCAATC
PMF1-F(BamHI)	GACACGCTCGAGTCCGGAGGATCC ATGAGTGAAGAAACTCCGAAGCT
PMF1-R(BamHI)	TCTAGACCCGGGCCATGGGGATCC GAAAGTAGGAATGGTTTTGGAGC
PMF2-F(BamHI)	GACACGCTCGAGTCCGGAGGATCC ATGGAATCATCTCCTTCTGGATCCG
PMF2-R(BamHI)	TCTAGACCCGGGCCATGGGGATCC CTTGGAGAAGAATTTGTCCCAATCACG
PMF1.1F_004(BamHI)	GACGGTACCGCGGGCCCGGGATCC ATGAGTGAAGAAACTCCGAAGC
PMF1.1R_004(BamHI)	GGTATCTAGATCCGGTGGATCC TCAGAAAGTAGGAATGGTTTTGGAG
OM64-F(XhoI)	CATTTGGAGAGGACACGCTCGAGATGTCGAATACGCTTTCTTTGATTC
OM64-R(BamHI)	CTAGACCCGGGCCATGGGGATCCTATGTGTTTTCGGAGTCTCTTCTC
mCherry-TOM20 F	GCTGTACAAGTCTAGATGGATACGGAAACTGAGTTCG
mCherry-TOM20 R	AGGGACTAGTCCCGGTTAACGAGGAGGAGAGACAGGC
mCherry-TIM17 F	GCTGTACAAGTCTAGCATGGGAACTCCAGAATCATCGAGAG
mCherry-TIM17 R	AGGGACTAGTCCCGGTCACTTAAACTCATAAGTAGGCACA
nPMF1-FLAG F	TTTCTGATTAACAGGATGAGTGAAGAAACTCCGAAGC
nPMF1-FLAG R	TGGTCCTTATAGTCGCTCCTACGAGCGAATGATTCCTTAGG
nPMF1-TM-GFP F	GAGAACACGGGGGACTCTAGATGAGTGAAGAAACTCCGAAGC
nPMF1-TM-GFP R	TGCTCACCATGGATCGGTCCTTTTTCTTAGTTCTAAAGAA
GFP-TM-cPMF1 F	ACGAGCTGTACAAGGGATCTACAAATATGTCTGGCCGCT
GFP-TM-cPMF1 R	AAACCATTCCTACTTTCTGACGAATTTCCCCGATCG
GFP-OM66 F	GTACCTCGAGACTAGGAATGGAAGGATCCAAGCTACTTCCT
GFP-OM66 F	GATCGGGGAAATTCGTTAATGTTGTTCAACCTCCTCATGT
nPMF1-GFP-OM66 F1	GAGAACACGGGGGACTCTAGATGAGTGAAGAAACTCCGAAGC
nPMF1-GFP-OM66 R1	ATCCTTCCATTCCTCCCTTGTACAGCTCGTCCATGCC
nPMF1-GFP-OM66 F2	GCTGTACAAGGGAGGAATGGAAGGATCCAAGCTACTTCCT
nPMF1-GFP-OM66 R2	TGAACGATCGGGGAAATTCGTTAATGTTGTTCAACCTCCTCATG
PMF1-F(BamHI)	GACACGCTCGAGTCCGGAGGATCC ATGAGTGAAGAAACTCCGAAGCT
PMF1-R(BamHI)	TCTAGACCCGGGCCATGGGGATCC GAAAGTAGGAATGGTTTTGGAGC
pDex::PMF1-GFP F	GGGGACAAGTTTGTACAAAAAAGCAGGCTCGatgagtgaagaaactccgaa
pDex::PMF1-GFP R	gaaagtaggaatggttttggCACCCAACTTTTCTATACAAAGTTGTCCCC
MTS-mEOS F1	GAGAACACGGGGGACTCTAGATGCTTTCACTACGTCAATCTATA
MTS-mEOS R1	TCGCACTCATACCACCACCTCTAGAGCT
MTS-mEOS F2	AGGTGGTGGTATGAGTGCGATTAAGCCAGAC
MTS-mEOS R2	TGAACGATCGGGGAAATTCGTTATCGTCTGGCATTGTCAGGC
pDex:: PMF1-CFP F	CGACTCTAGCCTCGAATGAGTGAAGAAACTCCGAAGC
pDex:: PMF1-CFP R	ATCCTCCGGACTCGACGAAAGTAGGAATGGTTTTGGAGCC
nYFP-PMF1 F	GCCCAGGCCTACTAGTATGAGTGAAGAAACTCCGAAGC
nYFP-PMF1 R	GATCGGGGAAATTCGTCAGAAAGTAGGAATGGTTTTGG
PMF1-nYFP F	CACGGGGGACTCTAGATGAGTGAAGAAACTCCGAAGC
PMF1-nYFP R	CGATGGATCCACTAGAGAAAGTAGGAATGGTTTTGGAGCCG
MTS-cYFP F	CACGGGGGACTCTAGATGC
MTS-cYFP R	CGATGGATCCACTAGATCTAGAGC
HA-TurboID-PMF1 F	CGGACCTAGGCCATGGATGAGTGAAGAAACTCCGAAGC
HA-TurboID-PMF1 R	GACTCTAGGGACTAGTCAGAAAGTAGGAATGGTTTTGG
MBP-PMF1-YFP F	ATTCGGATCCTCTAGTATGAGTGAAGAAACTCCGAAGC
MBP-PMF1-YFP R	TTGCCTGCAGGTCGACTACTTGTACAGCTCGTCCATGC
qPCR-PMF1.1-F	ACTCCGAAGCTTTTCACCAA	for RT-PCR
qPCR-PMF1.1-R	GAGGAGGAACAGAACCACCA
qPCR-PMF1.2-F	TGGTGGTTCTGTTCCTCCTC
qPCR-PMF1.2-R	CTCGATTTAGCAGCCGTCTC
qPCR-PMF1.3-F	GATGAAAACCGTATCGTGTT
qPCR-PMF1.3-R	GATCACCACTGGCTCTGCAAC
pmf1-LP	CGTCGGAGgtaatctagcgt	for genotyping
pmf1-RP	TGGTTTTGGAGCCGATGAAC
pmf2-LP	AAAGCCAACAATGGTCATTTG
pmf2-RP	TCTTCAATCTCGGTTTTGCAG
PMF1-F(BamHI)	GACACGCTCGAGTCCGGAGGATCC ATGAGTGAAGAAACTCCGAAGCT	for protein synthesis in insect cels
PMF1-R(BamHI)	TCTAGACCCGGGCCATGGGGATCC GAAAGTAGGAATGGTTTTGGAGC
His-PMF1-N-GFP-F	AAGGAATCATTCGCTCGTGGATCCGTGAGCAAGGGCGAGGAGCTGTTCAC
His-PMF1-N-GFP-R	GAGTGCGGCCGCAAGCTTGTCGACGGAGCTCTTACTTGTACAGCTCGTCCAT
His-PMF1-N-F	GTGCCGCGCGGCAGCCATATGATGAGTGAAGAAACTCCGA
His-PMF1-N-R	ACGGAGCTCGAATTCGGATCCACGAGCGAATGATTCCTTAG
PMF1(F29K)-YFP F	gcacgttgaagccaatAAAaacaatcccaccgttc	for point mutations
PMF1(F29K)-YFP R	gaacggtgggattgttTTTattggcttcaacgtgc
PMF1(K23L)-YFP F	ATTATCGCTCAGCTTTTGCACGTTGAAGCCAAT
PMF1(K23L)-YFP R	ATTGGCTTCAACGTGCAAAAGCTGAGCGATAAT
PMF1(F29L)-YFP F	CACGTTGAAGCCAATCTCAACAATCCCACCGTT
PMF1(F29L)-YFP R	AACGGTGGGATTGTTGAGATTGGCTTCAACGTG
PMF1(A46K)-YFP F	TCTCCAGCTGCAGCAAAGGCGGCTTCGTATACG
PMF1(A46K)-YFP R	CGTATACGAAGCCGCCTTTGCTGCAGCTGGAGA
PMF1(E65M)-YFP F	CCGCCTCCTCCTAAGATGTCATTCGCTCGTAGG
PMF1(E65M)-YFP R	CCTACGAGCGAATGACATCTTAGGAGGAGGCGG
